# Supplementary material for: Expansion of the 4-(Diethylamino)benzaldehyde Scaffold to Explore the Impact on Aldehyde Dehydrogenase Activity and Antiproliferative Activity in Prostate Cancer
Source: J Med Chem. 2022 Feb 25;65(5):3833–48. doi: 10.1021/acs.jmedchem.1c01367 (PMC9007462; doi:10.1021/acs.jmedchem.1c01367)
Supplement: Supplementary file 1 — jm1c01367_si_001.zip [file jm1c01367_si_001.zip]

Archive with 22 entries (21 files):
- new_figures/
- new_figures/Figure_7E.pdb
- new_figures/Figure_7D.pdb
- new_figures/Figure_7F.pdb
- new_figures/Figure_7C.pdb
- new_figures/Figure_7B.pdb
- new_figures/Figure_7A.pdb
- new_figures/Figure_S7_A.pdb
- new_figures/Figure_S7_B.pdb
- new_figures/Figure_S7_C.pdb
- new_figures/Figure_S13_A.pdb
- new_figures/Figure_S11_B.pdb
- new_figures/Figure_S13_B.pdb
- new_figures/Figure_S11_A.pdb
- new_figures/Figure_S9_A.pdb
- new_figures/Figure_S9_B.pdb
- new_figures/Figure_S12_B.pdb
- new_figures/Figure_S10_A.pdb
- new_figures/Figure_S12_A.pdb
- new_figures/Figure_S10_B.pdb
- new_figures/Figure_S8_B.pdb
- new_figures/Figure_S8_A.pdb
