# Supplementary material for: Expansion of the 4-(Diethylamino)benzaldehyde Scaffold to Explore the Impact on Aldehyde Dehydrogenase Activity and Antiproliferative Activity in Prostate Cancer
Source: J Med Chem. 2022 Feb 25;65(5):3833–48. doi: 10.1021/acs.jmedchem.1c01367 (PMC9007462; doi:10.1021/acs.jmedchem.1c01367)
Supplement: Supplementary file 1 — jm1c01367_si_001.zip [file jm1c01367_si_001.zip › new_figures/Figure_7C.pdb]

TITLE     Figure_7C
EXPDTA    X-RAY DIFFRACTION
REMARK   2 RESOLUTION.    2.90 ANGSTROMS
REMARK   3  R VALUE : 0.228000
REMARK   3  FREE R VALUE : 0.289000
REMARK   4 Figure_7C COMPLIES WITH FORMAT V. 3.30,
REMARK 200  TEMPERATURE           (KELVIN) : 100.00
REMARK 200  PH                             : 7.00
REMARK 350 BIOMOLECULE: 1
REMARK 350 APPLY THE FOLLOWING TO CHAINS: A, B, C, D
REMARK 350   BIOMT1  1   1.000000 0.000000 0.000000   0.000000
REMARK 350   BIOMT2  1   0.000000 1.000000 0.000000   0.000000
REMARK 350   BIOMT3  1   0.000000 0.000000 1.000000   0.000000
REMARK 350 BIOMOLECULE: 2
REMARK 350 APPLY THE FOLLOWING TO CHAINS: E, F, G, H
REMARK 350   BIOMT1  1   1.000000 0.000000 0.000000   0.000000
REMARK 350   BIOMT2  1   0.000000 1.000000 0.000000   0.000000
REMARK 350   BIOMT3  1   0.000000 0.000000 1.000000   0.000000
REMARK 888
REMARK 888 WRITTEN BY MAESTRO (A PRODUCT OF SCHRODINGER, LLC)
CRYST1   82.656  159.785  177.647  90.00  93.69  90.00 P 1 21 1     16
ATOM      1  N   ALA A  19     -21.307  60.909  61.653  1.00 31.31           N  
ATOM      2  CA  ALA A  19     -22.142  62.130  61.406  1.00 33.15           C  
ATOM      3  C   ALA A  19     -21.561  63.385  62.076  1.00 32.46           C  
ATOM      4  O   ALA A  19     -20.890  63.305  63.117  1.00 30.22           O  
ATOM      5  CB  ALA A  19     -23.573  61.905  61.879  1.00 27.82           C  
ATOM      6  HA  ALA A  19     -22.168  62.306  60.331  1.00  0.00           H  
ATOM      7  HB1 ALA A  19     -24.163  62.802  61.691  1.00  0.00           H  
ATOM      8  HB2 ALA A  19     -23.572  61.688  62.947  1.00  0.00           H  
ATOM      9  HB3 ALA A  19     -24.007  61.064  61.337  1.00  0.00           H  
ATOM     10  H   ALA A  19     -21.528  60.293  62.422  1.00  0.00           H  
ATOM     11  N   LEU A  20     -21.868  64.537  61.477  1.00 28.72           N  
ATOM     12  CA  LEU A  20     -21.390  65.842  61.944  1.00 26.99           C  
ATOM     13  C   LEU A  20     -22.282  66.462  63.037  1.00 29.73           C  
ATOM     14  O   LEU A  20     -23.502  66.509  62.889  1.00 30.28           O  
ATOM     15  CB  LEU A  20     -21.318  66.774  60.741  1.00 24.97           C  
ATOM     16  CG  LEU A  20     -20.434  66.237  59.601  1.00 24.85           C  
ATOM     17  CD1 LEU A  20     -20.563  67.051  58.308  1.00 23.76           C  
ATOM     18  CD2 LEU A  20     -18.987  66.216  60.081  1.00 29.77           C  
ATOM     19  H   LEU A  20     -22.460  64.509  60.659  1.00  0.00           H  
ATOM     20  HA  LEU A  20     -20.385  65.718  62.347  1.00  0.00           H  
ATOM     21  HB2 LEU A  20     -20.913  67.731  61.070  1.00  0.00           H  
ATOM     22  HB3 LEU A  20     -22.326  66.932  60.359  1.00  0.00           H  
ATOM     23  HG  LEU A  20     -20.737  65.212  59.389  1.00  0.00           H  
ATOM     24 HD11 LEU A  20     -21.603  67.054  57.982  1.00  0.00           H  
ATOM     25 HD12 LEU A  20     -20.237  68.075  58.490  1.00  0.00           H  
ATOM     26 HD13 LEU A  20     -19.941  66.603  57.533  1.00  0.00           H  
ATOM     27 HD21 LEU A  20     -18.345  65.838  59.285  1.00  0.00           H  
ATOM     28 HD22 LEU A  20     -18.903  65.568  60.954  1.00  0.00           H  
ATOM     29 HD23 LEU A  20     -18.678  67.227  60.348  1.00  0.00           H  
ATOM     30  N   PRO A  21     -21.687  66.964  64.137  1.00 30.48           N  
ATOM     31  CA  PRO A  21     -22.584  67.577  65.129  1.00 30.15           C  
ATOM     32  C   PRO A  21     -23.377  68.706  64.509  1.00 28.82           C  
ATOM     33  O   PRO A  21     -22.921  69.356  63.572  1.00 28.18           O  
ATOM     34  CB  PRO A  21     -21.629  68.139  66.180  1.00 26.52           C  
ATOM     35  CG  PRO A  21     -20.416  68.445  65.396  1.00 24.80           C  
ATOM     36  CD  PRO A  21     -20.285  67.324  64.392  1.00 28.23           C  
ATOM     37  HA  PRO A  21     -23.247  66.831  65.566  1.00  0.00           H  
ATOM     38  HB2 PRO A  21     -21.419  67.400  66.954  1.00  0.00           H  
ATOM     39  HB3 PRO A  21     -22.038  69.048  66.621  1.00  0.00           H  
ATOM     40  HG2 PRO A  21     -19.542  68.477  66.046  1.00  0.00           H  
ATOM     41  HG3 PRO A  21     -20.534  69.398  64.880  1.00  0.00           H  
ATOM     42  HD2 PRO A  21     -19.794  67.666  63.481  1.00  0.00           H  
ATOM     43  HD3 PRO A  21     -19.746  66.482  64.826  1.00  0.00           H  
ATOM     44  N   ARG A  22     -24.572  68.923  65.012  1.00 32.97           N  
ATOM     45  CA  ARG A  22     -25.439  69.897  64.388  1.00 35.89           C  
ATOM     46  C   ARG A  22     -25.238  71.242  65.060  1.00 36.64           C  
ATOM     47  O   ARG A  22     -25.300  71.340  66.288  1.00 39.51           O  
ATOM     48  CB  ARG A  22     -26.911  69.456  64.402  1.00 40.94           C  
ATOM     49  CG  ARG A  22     -27.241  68.480  63.272  1.00 45.46           C  
ATOM     50  CD  ARG A  22     -28.621  68.703  62.655  1.00 56.49           C  
ATOM     51  NE  ARG A  22     -29.214  67.427  62.235  1.00 61.94           N  
ATOM     52  CZ  ARG A  22     -29.911  66.611  63.029  1.00 60.74           C  
ATOM     53  NH1 ARG A  22     -30.144  66.917  64.308  1.00 59.59           N  
ATOM     54  NH2 ARG A  22     -30.388  65.476  62.537  1.00 60.45           N1+
ATOM     55  H   ARG A  22     -24.882  68.414  65.827  1.00  0.00           H  
ATOM     56  HA  ARG A  22     -25.132  69.997  63.347  1.00  0.00           H  
ATOM     57  HB2 ARG A  22     -27.121  68.971  65.355  1.00  0.00           H  
ATOM     58  HB3 ARG A  22     -27.545  70.337  64.305  1.00  0.00           H  
ATOM     59  HG2 ARG A  22     -26.491  68.593  62.489  1.00  0.00           H  
ATOM     60  HG3 ARG A  22     -27.191  67.463  63.661  1.00  0.00           H  
ATOM     61  HD2 ARG A  22     -29.271  69.174  63.393  1.00  0.00           H  
ATOM     62  HD3 ARG A  22     -28.526  69.358  61.789  1.00  0.00           H  
ATOM     63  HE  ARG A  22     -29.085  67.146  61.274  1.00  0.00           H  
ATOM     64 HH11 ARG A  22     -30.676  66.285  64.889  1.00  0.00           H  
ATOM     65 HH12 ARG A  22     -29.788  67.780  64.694  1.00  0.00           H  
ATOM     66 HH21 ARG A  22     -30.919  64.853  63.129  1.00  0.00           H  
ATOM     67 HH22 ARG A  22     -30.221  65.235  61.571  1.00  0.00           H  
ATOM     68  N   PRO A  23     -24.974  72.276  64.247  1.00 32.84           N  
ATOM     69  CA  PRO A  23     -24.782  73.646  64.694  1.00 31.08           C  
ATOM     70  C   PRO A  23     -25.896  74.138  65.592  1.00 33.62           C  
ATOM     71  O   PRO A  23     -27.039  73.803  65.360  1.00 38.46           O  
ATOM     72  CB  PRO A  23     -24.818  74.442  63.387  1.00 34.10           C  
ATOM     73  CG  PRO A  23     -24.315  73.497  62.359  1.00 36.74           C  
ATOM     74  CD  PRO A  23     -24.828  72.150  62.781  1.00 32.69           C  
ATOM     75  HA  PRO A  23     -23.815  73.758  65.185  1.00  0.00           H  
ATOM     76  HB2 PRO A  23     -25.836  74.756  63.156  1.00  0.00           H  
ATOM     77  HB3 PRO A  23     -24.162  75.310  63.455  1.00  0.00           H  
ATOM     78  HG2 PRO A  23     -23.225  73.501  62.336  1.00  0.00           H  
ATOM     79  HG3 PRO A  23     -24.713  73.761  61.379  1.00  0.00           H  
ATOM     80  HD2 PRO A  23     -24.115  71.365  62.527  1.00  0.00           H  
ATOM     81  HD3 PRO A  23     -25.794  71.949  62.319  1.00  0.00           H  
ATOM     82  N   ILE A  24     -25.555  74.941  66.590  1.00 34.18           N  
ATOM     83  CA  ILE A  24     -26.530  75.599  67.429  1.00 34.37           C  
ATOM     84  C   ILE A  24     -26.457  77.049  67.022  1.00 37.38           C  
ATOM     85  O   ILE A  24     -25.577  77.787  67.472  1.00 43.03           O  
ATOM     86  CB  ILE A  24     -26.176  75.498  68.928  1.00 35.78           C  
ATOM     87  CG1 ILE A  24     -25.578  74.119  69.255  1.00 33.39           C  
ATOM     88  CG2 ILE A  24     -27.393  75.833  69.797  1.00 32.13           C  
ATOM     89  CD1 ILE A  24     -24.795  74.102  70.553  1.00 29.98           C  
ATOM     90  H   ILE A  24     -24.574  75.099  66.771  1.00  0.00           H  
ATOM     91  HA  ILE A  24     -27.527  75.199  67.243  1.00  0.00           H  
ATOM     92  HB  ILE A  24     -25.410  76.245  69.135  1.00  0.00           H  
ATOM     93 HG12 ILE A  24     -24.910  73.830  68.444  1.00  0.00           H  
ATOM     94 HG13 ILE A  24     -26.387  73.391  69.322  1.00  0.00           H  
ATOM     95 HD11 ILE A  24     -24.399  73.101  70.726  1.00  0.00           H  
ATOM     96 HD12 ILE A  24     -25.452  74.380  71.377  1.00  0.00           H  
ATOM     97 HD13 ILE A  24     -23.971  74.812  70.489  1.00  0.00           H  
ATOM     98 HG21 ILE A  24     -27.121  75.756  70.850  1.00  0.00           H  
ATOM     99 HG22 ILE A  24     -27.724  76.849  69.581  1.00  0.00           H  
ATOM    100 HG23 ILE A  24     -28.200  75.133  69.578  1.00  0.00           H  
ATOM    101  N   ARG A  25     -27.363  77.473  66.162  1.00 38.33           N  
ATOM    102  CA  ARG A  25     -27.340  78.859  65.681  1.00 40.02           C  
ATOM    103  C   ARG A  25     -27.976  79.839  66.657  1.00 41.82           C  
ATOM    104  O   ARG A  25     -27.613  81.000  66.687  1.00 44.71           O  
ATOM    105  CB  ARG A  25     -28.036  78.954  64.332  1.00 38.50           C  
ATOM    106  CG  ARG A  25     -27.603  77.881  63.349  1.00 34.68           C  
ATOM    107  CD  ARG A  25     -27.528  78.470  61.973  1.00 38.01           C  
ATOM    108  NE  ARG A  25     -27.333  77.433  60.982  1.00 44.13           N  
ATOM    109  CZ  ARG A  25     -26.801  77.641  59.784  1.00 45.64           C  
ATOM    110  NH1 ARG A  25     -26.396  78.862  59.434  1.00 43.84           N  
ATOM    111  NH2 ARG A  25     -26.662  76.622  58.936  1.00 43.72           N1+
ATOM    112  H   ARG A  25     -28.077  76.839  65.832  1.00  0.00           H  
ATOM    113  HA  ARG A  25     -26.299  79.150  65.543  1.00  0.00           H  
ATOM    114  HB2 ARG A  25     -27.814  79.929  63.898  1.00  0.00           H  
ATOM    115  HB3 ARG A  25     -29.112  78.875  64.486  1.00  0.00           H  
ATOM    116  HG2 ARG A  25     -28.327  77.066  63.357  1.00  0.00           H  
ATOM    117  HG3 ARG A  25     -26.623  77.499  63.635  1.00  0.00           H  
ATOM    118  HD2 ARG A  25     -28.457  78.999  61.759  1.00  0.00           H  
ATOM    119  HD3 ARG A  25     -26.696  79.172  61.927  1.00  0.00           H  
ATOM    120  HE  ARG A  25     -27.619  76.493  61.217  1.00  0.00           H  
ATOM    121 HH11 ARG A  25     -26.498  79.632  60.079  1.00  0.00           H  
ATOM    122 HH12 ARG A  25     -25.987  79.017  58.523  1.00  0.00           H  
ATOM    123 HH21 ARG A  25     -26.965  75.697  59.204  1.00  0.00           H  
ATOM    124 HH22 ARG A  25     -26.253  76.775  58.025  1.00  0.00           H  
ATOM    125  N   ASN A  26     -28.907  79.353  67.465  1.00 41.41           N  
ATOM    126  CA  ASN A  26     -29.721  80.191  68.356  1.00 42.65           C  
ATOM    127  C   ASN A  26     -29.081  80.347  69.756  1.00 40.02           C  
ATOM    128  O   ASN A  26     -29.704  80.887  70.683  1.00 40.81           O  
ATOM    129  CB  ASN A  26     -31.151  79.575  68.426  1.00 48.46           C  
ATOM    130  CG  ASN A  26     -31.954  80.011  69.661  1.00 53.19           C  
ATOM    131  OD1 ASN A  26     -31.848  81.156  70.140  1.00 50.87           O  
ATOM    132  ND2 ASN A  26     -32.782  79.093  70.174  1.00 54.16           N  
ATOM    133  H   ASN A  26     -29.065  78.355  67.469  1.00  0.00           H  
ATOM    134  HA  ASN A  26     -29.801  81.182  67.909  1.00  0.00           H  
ATOM    135  HB2 ASN A  26     -31.057  78.489  68.443  1.00  0.00           H  
ATOM    136  HB3 ASN A  26     -31.701  79.865  67.531  1.00  0.00           H  
ATOM    137 HD21 ASN A  26     -33.345  79.316  70.983  1.00  0.00           H  
ATOM    138 HD22 ASN A  26     -32.844  78.177  69.753  1.00  0.00           H  
ATOM    139  N   LEU A  27     -27.827  79.918  69.908  1.00 35.16           N  
ATOM    140  CA  LEU A  27     -27.321  79.660  71.260  1.00 33.53           C  
ATOM    141  C   LEU A  27     -27.260  80.877  72.162  1.00 29.69           C  
ATOM    142  O   LEU A  27     -26.772  81.934  71.800  1.00 30.65           O  
ATOM    143  CB  LEU A  27     -25.987  78.913  71.262  1.00 30.10           C  
ATOM    144  CG  LEU A  27     -25.486  78.501  72.649  1.00 24.21           C  
ATOM    145  CD1 LEU A  27     -26.360  77.409  73.219  1.00 25.58           C  
ATOM    146  CD2 LEU A  27     -24.059  78.005  72.600  1.00 24.00           C  
ATOM    147  H   LEU A  27     -27.234  79.773  69.103  1.00  0.00           H  
ATOM    148  HA  LEU A  27     -28.040  78.984  71.722  1.00  0.00           H  
ATOM    149  HB2 LEU A  27     -25.236  79.559  70.808  1.00  0.00           H  
ATOM    150  HB3 LEU A  27     -26.090  78.017  70.650  1.00  0.00           H  
ATOM    151  HG  LEU A  27     -25.533  79.367  73.309  1.00  0.00           H  
ATOM    152 HD11 LEU A  27     -27.393  77.754  73.260  1.00  0.00           H  
ATOM    153 HD12 LEU A  27     -26.020  77.160  74.224  1.00  0.00           H  
ATOM    154 HD13 LEU A  27     -26.297  76.525  72.585  1.00  0.00           H  
ATOM    155 HD21 LEU A  27     -23.417  78.784  72.190  1.00  0.00           H  
ATOM    156 HD22 LEU A  27     -23.727  77.754  73.607  1.00  0.00           H  
ATOM    157 HD23 LEU A  27     -24.004  77.119  71.968  1.00  0.00           H  
ATOM    158  N   GLU A  28     -27.787  80.681  73.355  1.00 27.39           N  
ATOM    159  CA  GLU A  28     -27.999  81.747  74.310  1.00 30.94           C  
ATOM    160  C   GLU A  28     -26.851  81.736  75.312  1.00 28.40           C  
ATOM    161  O   GLU A  28     -26.627  80.742  76.023  1.00 30.48           O  
ATOM    162  CB  GLU A  28     -29.344  81.559  75.051  1.00 36.50           C  
ATOM    163  CG  GLU A  28     -30.613  81.582  74.178  1.00 37.65           C  
ATOM    164  CD  GLU A  28     -31.371  82.906  74.218  1.00 38.03           C  
ATOM    165  OE1 GLU A  28     -30.990  83.795  75.028  1.00 36.91           O  
ATOM    166  OE2 GLU A  28     -32.351  83.048  73.433  1.00 35.24           O1-
ATOM    167  H   GLU A  28     -28.055  79.742  73.614  1.00  0.00           H  
ATOM    168  HA  GLU A  28     -28.009  82.702  73.785  1.00  0.00           H  
ATOM    169  HB2 GLU A  28     -29.432  82.359  75.786  1.00  0.00           H  
ATOM    170  HB3 GLU A  28     -29.312  80.608  75.582  1.00  0.00           H  
ATOM    171  HG2 GLU A  28     -31.282  80.794  74.525  1.00  0.00           H  
ATOM    172  HG3 GLU A  28     -30.331  81.372  73.146  1.00  0.00           H  
ATOM    173  N   VAL A  29     -26.144  82.858  75.368  1.00 22.05           N  
ATOM    174  CA  VAL A  29     -25.016  82.967  76.226  1.00 19.19           C  
ATOM    175  C   VAL A  29     -25.522  82.901  77.630  1.00 18.84           C  
ATOM    176  O   VAL A  29     -26.358  83.692  77.998  1.00 20.94           O  
ATOM    177  CB  VAL A  29     -24.317  84.296  76.052  1.00 20.02           C  
ATOM    178  CG1 VAL A  29     -23.195  84.414  77.071  1.00 23.53           C  
ATOM    179  CG2 VAL A  29     -23.765  84.396  74.647  1.00 20.90           C  
ATOM    180  H   VAL A  29     -26.411  83.645  74.793  1.00  0.00           H  
ATOM    181  HA  VAL A  29     -24.320  82.149  76.038  1.00  0.00           H  
ATOM    182  HB  VAL A  29     -25.034  85.101  76.213  1.00  0.00           H  
ATOM    183 HG21 VAL A  29     -23.261  85.354  74.521  1.00  0.00           H  
ATOM    184 HG22 VAL A  29     -23.054  83.587  74.478  1.00  0.00           H  
ATOM    185 HG23 VAL A  29     -24.582  84.318  73.929  1.00  0.00           H  
ATOM    186 HG11 VAL A  29     -22.690  85.372  76.947  1.00  0.00           H  
ATOM    187 HG12 VAL A  29     -23.610  84.350  78.077  1.00  0.00           H  
ATOM    188 HG13 VAL A  29     -22.481  83.604  76.920  1.00  0.00           H  
ATOM    189  N   LYS A  30     -24.996  81.961  78.402  1.00 18.83           N  
ATOM    190  CA  LYS A  30     -25.420  81.734  79.761  1.00 20.02           C  
ATOM    191  C   LYS A  30     -24.467  82.394  80.758  1.00 20.88           C  
ATOM    192  O   LYS A  30     -24.895  82.895  81.788  1.00 21.30           O  
ATOM    193  CB  LYS A  30     -25.468  80.225  80.006  1.00 24.48           C  
ATOM    194  CG  LYS A  30     -26.625  79.784  80.875  1.00 24.89           C  
ATOM    195  CD  LYS A  30     -26.334  78.507  81.650  1.00 23.10           C  
ATOM    196  CE  LYS A  30     -26.875  78.643  83.093  1.00 27.34           C  
ATOM    197  NZ  LYS A  30     -26.573  77.465  83.966  1.00 25.67           N1+
ATOM    198  H   LYS A  30     -24.265  81.377  78.021  1.00  0.00           H  
ATOM    199  HA  LYS A  30     -26.419  82.148  79.896  1.00  0.00           H  
ATOM    200  HB2 LYS A  30     -25.551  79.723  79.042  1.00  0.00           H  
ATOM    201  HB3 LYS A  30     -24.536  79.918  80.481  1.00  0.00           H  
ATOM    202  HG2 LYS A  30     -26.847  80.579  81.587  1.00  0.00           H  
ATOM    203  HG3 LYS A  30     -27.498  79.622  80.243  1.00  0.00           H  
ATOM    204  HD2 LYS A  30     -26.821  77.665  81.158  1.00  0.00           H  
ATOM    205  HD3 LYS A  30     -25.258  78.338  81.680  1.00  0.00           H  
ATOM    206  HE2 LYS A  30     -27.957  78.766  83.044  1.00  0.00           H  
ATOM    207  HE3 LYS A  30     -26.442  79.535  83.546  1.00  0.00           H  
ATOM    208  HZ1 LYS A  30     -26.954  77.622  84.888  1.00  0.00           H  
ATOM    209  HZ2 LYS A  30     -26.989  76.635  83.567  1.00  0.00           H  
ATOM    210  HZ3 LYS A  30     -25.573  77.342  84.031  1.00  0.00           H  
ATOM    211  N   PHE A  31     -23.173  82.371  80.450  1.00 22.51           N  
ATOM    212  CA  PHE A  31     -22.119  82.812  81.382  1.00 22.56           C  
ATOM    213  C   PHE A  31     -21.399  84.049  80.864  1.00 21.52           C  
ATOM    214  O   PHE A  31     -20.708  83.992  79.833  1.00 22.75           O  
ATOM    215  CB  PHE A  31     -21.104  81.695  81.607  1.00 20.31           C  
ATOM    216  CG  PHE A  31     -21.716  80.438  82.127  1.00 20.93           C  
ATOM    217  CD1 PHE A  31     -22.128  80.359  83.443  1.00 20.03           C  
ATOM    218  CD2 PHE A  31     -21.879  79.335  81.300  1.00 20.30           C  
ATOM    219  CE1 PHE A  31     -22.692  79.197  83.928  1.00 19.13           C  
ATOM    220  CE2 PHE A  31     -22.440  78.174  81.782  1.00 17.77           C  
ATOM    221  CZ  PHE A  31     -22.860  78.112  83.095  1.00 18.66           C  
ATOM    222  H   PHE A  31     -22.900  82.036  79.537  1.00  0.00           H  
ATOM    223  HA  PHE A  31     -22.582  83.056  82.338  1.00  0.00           H  
ATOM    224  HB2 PHE A  31     -20.362  82.042  82.326  1.00  0.00           H  
ATOM    225  HB3 PHE A  31     -20.604  81.478  80.663  1.00  0.00           H  
ATOM    226  HD1 PHE A  31     -22.008  81.211  84.096  1.00  0.00           H  
ATOM    227  HD2 PHE A  31     -21.563  79.388  80.269  1.00  0.00           H  
ATOM    228  HE1 PHE A  31     -23.002  79.138  84.961  1.00  0.00           H  
ATOM    229  HE2 PHE A  31     -22.551  77.316  81.136  1.00  0.00           H  
ATOM    230  HZ  PHE A  31     -23.322  77.211  83.471  1.00  0.00           H  
ATOM    231  N   THR A  32     -21.584  85.147  81.600  1.00 19.49           N  
ATOM    232  CA  THR A  32     -21.100  86.480  81.229  1.00 20.77           C  
ATOM    233  C   THR A  32     -20.409  87.225  82.379  1.00 20.71           C  
ATOM    234  O   THR A  32     -19.948  88.336  82.201  1.00 20.63           O  
ATOM    235  CB  THR A  32     -22.275  87.392  80.799  1.00 21.88           C  
ATOM    236  OG1 THR A  32     -23.303  87.324  81.794  1.00 20.67           O  
ATOM    237  CG2 THR A  32     -22.833  87.009  79.440  1.00 21.58           C  
ATOM    238  H   THR A  32     -22.090  85.053  82.469  1.00  0.00           H  
ATOM    239  HA  THR A  32     -20.402  86.385  80.397  1.00  0.00           H  
ATOM    240  HB  THR A  32     -21.913  88.419  80.746  1.00  0.00           H  
ATOM    241  HG1 THR A  32     -22.953  87.622  82.637  1.00  0.00           H  
ATOM    242 HG21 THR A  32     -23.224  85.992  79.481  1.00  0.00           H  
ATOM    243 HG22 THR A  32     -23.635  87.696  79.170  1.00  0.00           H  
ATOM    244 HG23 THR A  32     -22.041  87.064  78.693  1.00  0.00           H  
ATOM    245  N   LYS A  33     -20.358  86.653  83.559  1.00 18.76           N  
ATOM    246  CA  LYS A  33     -19.814  87.374  84.670  1.00 18.74           C  
ATOM    247  C   LYS A  33     -18.424  86.840  85.168  1.00 22.08           C  
ATOM    248  O   LYS A  33     -17.875  85.835  84.657  1.00 21.23           O  
ATOM    249  CB  LYS A  33     -20.857  87.379  85.760  1.00 20.39           C  
ATOM    250  CG  LYS A  33     -22.219  87.832  85.255  1.00 23.89           C  
ATOM    251  CD  LYS A  33     -23.086  88.392  86.388  1.00 27.35           C  
ATOM    252  CE  LYS A  33     -23.333  87.369  87.490  1.00 32.23           C  
ATOM    253  NZ  LYS A  33     -23.853  88.001  88.740  1.00 34.82           N1+
ATOM    254  H   LYS A  33     -20.700  85.711  83.683  1.00  0.00           H  
ATOM    255  HA  LYS A  33     -19.671  88.406  84.350  1.00  0.00           H  
ATOM    256  HB2 LYS A  33     -20.950  86.370  86.160  1.00  0.00           H  
ATOM    257  HB3 LYS A  33     -20.534  88.048  86.557  1.00  0.00           H  
ATOM    258  HG2 LYS A  33     -22.077  88.608  84.503  1.00  0.00           H  
ATOM    259  HG3 LYS A  33     -22.731  86.984  84.800  1.00  0.00           H  
ATOM    260  HD2 LYS A  33     -22.582  89.257  86.820  1.00  0.00           H  
ATOM    261  HD3 LYS A  33     -24.045  88.709  85.977  1.00  0.00           H  
ATOM    262  HE2 LYS A  33     -24.062  86.640  87.136  1.00  0.00           H  
ATOM    263  HE3 LYS A  33     -22.398  86.856  87.714  1.00  0.00           H  
ATOM    264  HZ1 LYS A  33     -24.002  87.289  89.441  1.00  0.00           H  
ATOM    265  HZ2 LYS A  33     -23.182  88.674  89.081  1.00  0.00           H  
ATOM    266  HZ3 LYS A  33     -24.727  88.468  88.543  1.00  0.00           H  
ATOM    267  N   ILE A  34     -17.865  87.537  86.154  1.00 19.08           N  
ATOM    268  CA  ILE A  34     -16.526  87.292  86.608  1.00 15.36           C  
ATOM    269  C   ILE A  34     -16.534  86.115  87.567  1.00 15.73           C  
ATOM    270  O   ILE A  34     -17.269  86.134  88.543  1.00 15.54           O  
ATOM    271  CB  ILE A  34     -15.952  88.546  87.313  1.00 16.61           C  
ATOM    272  CG1 ILE A  34     -15.734  89.655  86.287  1.00 17.32           C  
ATOM    273  CG2 ILE A  34     -14.633  88.237  88.012  1.00 14.75           C  
ATOM    274  CD1 ILE A  34     -15.588  91.037  86.890  1.00 18.15           C  
ATOM    275  H   ILE A  34     -18.403  88.266  86.600  1.00  0.00           H  
ATOM    276  HA  ILE A  34     -15.899  87.048  85.751  1.00  0.00           H  
ATOM    277  HB  ILE A  34     -16.671  88.891  88.056  1.00  0.00           H  
ATOM    278 HG12 ILE A  34     -16.587  89.666  85.609  1.00  0.00           H  
ATOM    279 HG13 ILE A  34     -14.835  89.428  85.713  1.00  0.00           H  
ATOM    280 HD11 ILE A  34     -15.437  91.767  86.095  1.00  0.00           H  
ATOM    281 HD12 ILE A  34     -14.731  91.051  87.563  1.00  0.00           H  
ATOM    282 HD13 ILE A  34     -16.491  91.288  87.446  1.00  0.00           H  
ATOM    283 HG21 ILE A  34     -14.787  87.445  88.745  1.00  0.00           H  
ATOM    284 HG22 ILE A  34     -14.270  89.133  88.516  1.00  0.00           H  
ATOM    285 HG23 ILE A  34     -13.899  87.912  87.275  1.00  0.00           H  
ATOM    286  N   PHE A  35     -15.675  85.128  87.278  1.00 16.81           N  
ATOM    287  CA  PHE A  35     -15.557  83.867  88.011  1.00 14.74           C  
ATOM    288  C   PHE A  35     -14.421  83.991  88.995  1.00 13.42           C  
ATOM    289  O   PHE A  35     -13.277  84.260  88.593  1.00 15.75           O  
ATOM    290  CB  PHE A  35     -15.261  82.733  87.052  1.00 14.27           C  
ATOM    291  CG  PHE A  35     -15.452  81.374  87.653  1.00 18.54           C  
ATOM    292  CD1 PHE A  35     -16.724  80.900  87.968  1.00 21.01           C  
ATOM    293  CD2 PHE A  35     -14.368  80.541  87.879  1.00 17.67           C  
ATOM    294  CE1 PHE A  35     -16.901  79.623  88.513  1.00 18.81           C  
ATOM    295  CE2 PHE A  35     -14.548  79.274  88.425  1.00 16.56           C  
ATOM    296  CZ  PHE A  35     -15.815  78.810  88.734  1.00 16.49           C  
ATOM    297  H   PHE A  35     -15.059  85.266  86.490  1.00  0.00           H  
ATOM    298  HA  PHE A  35     -16.485  83.664  88.545  1.00  0.00           H  
ATOM    299  HB2 PHE A  35     -15.925  82.826  86.193  1.00  0.00           H  
ATOM    300  HB3 PHE A  35     -14.230  82.823  86.710  1.00  0.00           H  
ATOM    301  HD1 PHE A  35     -17.585  81.527  87.789  1.00  0.00           H  
ATOM    302  HD2 PHE A  35     -13.373  80.879  87.629  1.00  0.00           H  
ATOM    303  HE1 PHE A  35     -17.893  79.276  88.760  1.00  0.00           H  
ATOM    304  HE2 PHE A  35     -13.689  78.645  88.610  1.00  0.00           H  
ATOM    305  HZ  PHE A  35     -15.949  77.820  89.144  1.00  0.00           H  
ATOM    306  N   ILE A  36     -14.765  83.830  90.277  1.00 11.57           N  
ATOM    307  CA  ILE A  36     -13.866  84.014  91.398  1.00 10.99           C  
ATOM    308  C   ILE A  36     -14.432  83.193  92.523  1.00 12.05           C  
ATOM    309  O   ILE A  36     -15.602  83.283  92.810  1.00 12.26           O  
ATOM    310  CB  ILE A  36     -13.799  85.460  91.886  1.00 10.40           C  
ATOM    311  CG1 ILE A  36     -13.038  86.339  90.887  1.00 10.01           C  
ATOM    312  CG2 ILE A  36     -13.150  85.520  93.272  1.00  9.71           C  
ATOM    313  CD1 ILE A  36     -12.922  87.816  91.262  1.00  9.28           C  
ATOM    314  H   ILE A  36     -15.718  83.561  90.478  1.00  0.00           H  
ATOM    315  HA  ILE A  36     -12.868  83.659  91.140  1.00  0.00           H  
ATOM    316  HB  ILE A  36     -14.817  85.840  91.969  1.00  0.00           H  
ATOM    317 HG12 ILE A  36     -12.029  85.938  90.788  1.00  0.00           H  
ATOM    318 HG13 ILE A  36     -13.533  86.268  89.919  1.00  0.00           H  
ATOM    319 HD11 ILE A  36     -12.366  88.345  90.488  1.00  0.00           H  
ATOM    320 HD12 ILE A  36     -12.398  87.909  92.213  1.00  0.00           H  
ATOM    321 HD13 ILE A  36     -13.919  88.247  91.353  1.00  0.00           H  
ATOM    322 HG21 ILE A  36     -12.689  86.497  93.416  1.00  0.00           H  
ATOM    323 HG22 ILE A  36     -13.911  85.362  94.036  1.00  0.00           H  
ATOM    324 HG23 ILE A  36     -12.389  84.744  93.351  1.00  0.00           H  
ATOM    325  N   ASN A  37     -13.583  82.400  93.158  1.00 12.14           N  
ATOM    326  CA  ASN A  37     -13.987  81.442  94.162  1.00 10.49           C  
ATOM    327  C   ASN A  37     -15.206  80.574  93.787  1.00 14.13           C  
ATOM    328  O   ASN A  37     -16.078  80.341  94.610  1.00 15.05           O  
ATOM    329  CB  ASN A  37     -14.187  82.156  95.485  1.00  8.03           C  
ATOM    330  CG  ASN A  37     -12.938  82.170  96.341  1.00 10.17           C  
ATOM    331  OD1 ASN A  37     -12.155  81.247  96.325  1.00 13.30           O  
ATOM    332  ND2 ASN A  37     -12.767  83.208  97.123  1.00 12.90           N  
ATOM    333  H   ASN A  37     -12.602  82.468  92.929  1.00  0.00           H  
ATOM    334  HA  ASN A  37     -13.148  80.760  94.299  1.00  0.00           H  
ATOM    335  HB2 ASN A  37     -14.981  81.651  96.036  1.00  0.00           H  
ATOM    336  HB3 ASN A  37     -14.492  83.184  95.289  1.00  0.00           H  
ATOM    337 HD21 ASN A  37     -13.445  83.957  97.124  1.00  0.00           H  
ATOM    338 HD22 ASN A  37     -11.957  83.259  97.724  1.00  0.00           H  
ATOM    339  N   ASN A  38     -15.237  80.058  92.559  1.00 15.16           N  
ATOM    340  CA  ASN A  38     -16.348  79.217  92.099  1.00 16.00           C  
ATOM    341  C   ASN A  38     -17.735  79.885  92.133  1.00 19.12           C  
ATOM    342  O   ASN A  38     -18.778  79.214  92.099  1.00 20.66           O  
ATOM    343  CB  ASN A  38     -16.419  77.932  92.919  1.00 16.21           C  
ATOM    344  CG  ASN A  38     -15.396  76.915  92.500  1.00 17.08           C  
ATOM    345  OD1 ASN A  38     -14.574  77.155  91.615  1.00 16.51           O  
ATOM    346  ND2 ASN A  38     -15.432  75.760  93.153  1.00 18.68           N  
ATOM    347  H   ASN A  38     -14.474  80.251  91.926  1.00  0.00           H  
ATOM    348  HA  ASN A  38     -16.143  78.937  91.066  1.00  0.00           H  
ATOM    349  HB2 ASN A  38     -17.411  77.497  92.799  1.00  0.00           H  
ATOM    350  HB3 ASN A  38     -16.265  78.175  93.970  1.00  0.00           H  
ATOM    351 HD21 ASN A  38     -16.121  75.610  93.876  1.00  0.00           H  
ATOM    352 HD22 ASN A  38     -14.770  75.031  92.927  1.00  0.00           H  
ATOM    353  N   GLU A  39     -17.761  81.203  92.222  1.00 20.28           N  
ATOM    354  CA  GLU A  39     -19.002  81.912  92.118  1.00 22.10           C  
ATOM    355  C   GLU A  39     -18.869  83.012  91.084  1.00 23.10           C  
ATOM    356  O   GLU A  39     -17.775  83.479  90.760  1.00 22.02           O  
ATOM    357  CB  GLU A  39     -19.424  82.431  93.476  1.00 22.25           C  
ATOM    358  CG  GLU A  39     -19.836  81.300  94.439  1.00 27.49           C  
ATOM    359  CD  GLU A  39     -21.153  80.558  94.084  1.00 33.34           C  
ATOM    360  OE1 GLU A  39     -21.906  80.961  93.151  1.00 34.16           O  
ATOM    361  OE2 GLU A  39     -21.450  79.548  94.766  1.00 36.56           O1-
ATOM    362  H   GLU A  39     -16.901  81.714  92.364  1.00  0.00           H  
ATOM    363  HA  GLU A  39     -19.763  81.213  91.772  1.00  0.00           H  
ATOM    364  HB2 GLU A  39     -18.590  82.978  93.916  1.00  0.00           H  
ATOM    365  HB3 GLU A  39     -20.266  83.112  93.349  1.00  0.00           H  
ATOM    366  HG2 GLU A  39     -19.032  80.565  94.455  1.00  0.00           H  
ATOM    367  HG3 GLU A  39     -19.937  81.720  95.440  1.00  0.00           H  
ATOM    368  N   TRP A  40     -20.004  83.377  90.517  1.00 24.09           N  
ATOM    369  CA  TRP A  40     -20.046  84.440  89.540  1.00 23.36           C  
ATOM    370  C   TRP A  40     -20.252  85.776  90.275  1.00 22.99           C  
ATOM    371  O   TRP A  40     -20.882  85.843  91.335  1.00 22.02           O  
ATOM    372  CB  TRP A  40     -21.128  84.146  88.491  1.00 23.58           C  
ATOM    373  CG  TRP A  40     -20.898  82.818  87.807  1.00 23.36           C  
ATOM    374  CD1 TRP A  40     -21.543  81.630  88.056  1.00 24.09           C  
ATOM    375  CD2 TRP A  40     -19.928  82.538  86.789  1.00 23.38           C  
ATOM    376  NE1 TRP A  40     -21.038  80.636  87.239  1.00 24.59           N  
ATOM    377  CE2 TRP A  40     -20.047  81.172  86.454  1.00 21.64           C  
ATOM    378  CE3 TRP A  40     -18.980  83.318  86.111  1.00 22.81           C  
ATOM    379  CZ2 TRP A  40     -19.251  80.575  85.492  1.00 20.48           C  
ATOM    380  CZ3 TRP A  40     -18.186  82.715  85.149  1.00 21.88           C  
ATOM    381  CH2 TRP A  40     -18.332  81.354  84.854  1.00 22.69           C  
ATOM    382  H   TRP A  40     -20.859  82.904  90.771  1.00  0.00           H  
ATOM    383  HA  TRP A  40     -19.081  84.475  89.034  1.00  0.00           H  
ATOM    384  HB2 TRP A  40     -21.116  84.936  87.741  1.00  0.00           H  
ATOM    385  HB3 TRP A  40     -22.103  84.132  88.979  1.00  0.00           H  
ATOM    386  HD1 TRP A  40     -22.329  81.493  88.784  1.00  0.00           H  
ATOM    387  HE3 TRP A  40     -18.871  84.369  86.335  1.00  0.00           H  
ATOM    388  HZ2 TRP A  40     -19.354  79.527  85.255  1.00  0.00           H  
ATOM    389  HZ3 TRP A  40     -17.447  83.300  84.622  1.00  0.00           H  
ATOM    390  HH2 TRP A  40     -17.699  80.909  84.100  1.00  0.00           H  
ATOM    391  HE1 TRP A  40     -21.347  79.675  87.222  1.00  0.00           H  
ATOM    392  N   HIS A  41     -19.630  86.814  89.738  1.00 24.46           N  
ATOM    393  CA  HIS A  41     -19.714  88.148  90.290  1.00 22.30           C  
ATOM    394  C   HIS A  41     -19.704  89.132  89.143  1.00 23.99           C  
ATOM    395  O   HIS A  41     -19.056  88.910  88.119  1.00 22.45           O  
ATOM    396  CB  HIS A  41     -18.496  88.486  91.107  1.00 23.15           C  
ATOM    397  CG  HIS A  41     -18.159  87.498  92.157  1.00 20.23           C  
ATOM    398  ND1 HIS A  41     -18.342  87.762  93.492  1.00 23.44           N  
ATOM    399  CD2 HIS A  41     -17.580  86.283  92.082  1.00 19.39           C  
ATOM    400  CE1 HIS A  41     -17.918  86.735  94.200  1.00 27.90           C  
ATOM    401  NE2 HIS A  41     -17.464  85.819  93.364  1.00 25.21           N  
ATOM    402  H   HIS A  41     -19.073  86.668  88.908  1.00  0.00           H  
ATOM    403  HA  HIS A  41     -20.620  88.261  90.886  1.00  0.00           H  
ATOM    404  HB2 HIS A  41     -17.645  88.565  90.430  1.00  0.00           H  
ATOM    405  HB3 HIS A  41     -18.654  89.455  91.580  1.00  0.00           H  
ATOM    406  HD2 HIS A  41     -17.268  85.773  91.182  1.00  0.00           H  
ATOM    407  HE1 HIS A  41     -17.938  86.656  95.277  1.00  0.00           H  
ATOM    408  HE2 HIS A  41     -17.090  84.919  93.629  1.00  0.00           H  
ATOM    409  N   GLU A  42     -20.376  90.254  89.352  1.00 26.85           N  
ATOM    410  CA  GLU A  42     -20.333  91.355  88.409  1.00 24.50           C  
ATOM    411  C   GLU A  42     -19.214  92.294  88.842  1.00 20.95           C  
ATOM    412  O   GLU A  42     -18.604  92.118  89.894  1.00 18.80           O  
ATOM    413  CB  GLU A  42     -21.709  92.063  88.319  1.00 28.35           C  
ATOM    414  CG  GLU A  42     -22.126  92.955  89.476  1.00 28.49           C  
ATOM    415  CD  GLU A  42     -22.516  92.202  90.746  1.00 35.22           C  
ATOM    416  OE1 GLU A  42     -23.624  92.483  91.253  1.00 37.34           O  
ATOM    417  OE2 GLU A  42     -21.726  91.347  91.250  1.00 37.73           O1-
ATOM    418  H   GLU A  42     -20.933  90.345  90.190  1.00  0.00           H  
ATOM    419  HA  GLU A  42     -20.086  90.956  87.425  1.00  0.00           H  
ATOM    420  HB2 GLU A  42     -21.698  92.680  87.421  1.00  0.00           H  
ATOM    421  HB3 GLU A  42     -22.474  91.297  88.192  1.00  0.00           H  
ATOM    422  HG2 GLU A  42     -21.292  93.616  89.714  1.00  0.00           H  
ATOM    423  HG3 GLU A  42     -22.973  93.564  89.158  1.00  0.00           H  
ATOM    424  N   SER A  43     -18.969  93.296  88.017  1.00 23.38           N  
ATOM    425  CA  SER A  43     -17.852  94.221  88.165  1.00 21.95           C  
ATOM    426  C   SER A  43     -17.882  95.002  89.454  1.00 21.07           C  
ATOM    427  O   SER A  43     -18.932  95.322  89.958  1.00 23.36           O  
ATOM    428  CB  SER A  43     -17.851  95.212  86.994  1.00 21.25           C  
ATOM    429  OG  SER A  43     -17.562  94.573  85.761  1.00 22.60           O  
ATOM    430  H   SER A  43     -19.594  93.430  87.235  1.00  0.00           H  
ATOM    431  HA  SER A  43     -16.925  93.649  88.132  1.00  0.00           H  
ATOM    432  HB2 SER A  43     -17.097  95.976  87.180  1.00  0.00           H  
ATOM    433  HB3 SER A  43     -18.830  95.687  86.928  1.00  0.00           H  
ATOM    434  HG  SER A  43     -17.173  95.208  85.155  1.00  0.00           H  
ATOM    435  N   LYS A  44     -16.708  95.333  89.969  1.00 20.57           N  
ATOM    436  CA  LYS A  44     -16.577  96.226  91.118  1.00 21.03           C  
ATOM    437  C   LYS A  44     -17.130  97.618  90.733  1.00 20.44           C  
ATOM    438  O   LYS A  44     -17.734  98.326  91.567  1.00 16.82           O  
ATOM    439  CB  LYS A  44     -15.108  96.300  91.535  1.00 17.95           C  
ATOM    440  CG  LYS A  44     -14.795  97.263  92.667  1.00 20.12           C  
ATOM    441  CD  LYS A  44     -15.510  96.842  93.926  1.00 21.81           C  
ATOM    442  CE  LYS A  44     -15.047  97.633  95.142  1.00 22.46           C  
ATOM    443  NZ  LYS A  44     -16.186  97.749  96.110  1.00 22.79           N1+
ATOM    444  H   LYS A  44     -15.870  94.953  89.551  1.00  0.00           H  
ATOM    445  HA  LYS A  44     -17.162  95.828  91.947  1.00  0.00           H  
ATOM    446  HB2 LYS A  44     -14.798  95.303  91.848  1.00  0.00           H  
ATOM    447  HB3 LYS A  44     -14.517  96.588  90.665  1.00  0.00           H  
ATOM    448  HG2 LYS A  44     -15.121  98.265  92.387  1.00  0.00           H  
ATOM    449  HG3 LYS A  44     -13.720  97.270  92.848  1.00  0.00           H  
ATOM    450  HD2 LYS A  44     -16.580  97.000  93.791  1.00  0.00           H  
ATOM    451  HD3 LYS A  44     -15.327  95.782  94.101  1.00  0.00           H  
ATOM    452  HE2 LYS A  44     -14.729  98.628  94.831  1.00  0.00           H  
ATOM    453  HE3 LYS A  44     -14.214  97.116  95.619  1.00  0.00           H  
ATOM    454  HZ1 LYS A  44     -15.888  98.273  96.920  1.00  0.00           H  
ATOM    455  HZ2 LYS A  44     -16.957  98.226  95.666  1.00  0.00           H  
ATOM    456  HZ3 LYS A  44     -16.481  96.826  96.395  1.00  0.00           H  
ATOM    457  N   SER A  45     -16.943  97.972  89.465  1.00 17.24           N  
ATOM    458  CA  SER A  45     -17.524  99.167  88.916  1.00 17.74           C  
ATOM    459  C   SER A  45     -19.003  99.012  88.504  1.00 25.38           C  
ATOM    460  O   SER A  45     -19.732  99.993  88.378  1.00 27.34           O  
ATOM    461  CB  SER A  45     -16.730  99.588  87.705  1.00 18.52           C  
ATOM    462  OG  SER A  45     -16.998  98.720  86.623  1.00 23.35           O  
ATOM    463  H   SER A  45     -16.376  97.384  88.870  1.00  0.00           H  
ATOM    464  HA  SER A  45     -17.456  99.957  89.664  1.00  0.00           H  
ATOM    465  HB2 SER A  45     -17.007 100.605  87.428  1.00  0.00           H  
ATOM    466  HB3 SER A  45     -15.666  99.554  87.941  1.00  0.00           H  
ATOM    467  HG  SER A  45     -16.540  99.034  85.840  1.00  0.00           H  
ATOM    468  N   GLY A  46     -19.451  97.790  88.266  1.00 27.89           N  
ATOM    469  CA  GLY A  46     -20.743  97.566  87.605  1.00 25.91           C  
ATOM    470  C   GLY A  46     -20.663  97.495  86.079  1.00 26.33           C  
ATOM    471  O   GLY A  46     -21.498  96.840  85.445  1.00 28.33           O  
ATOM    472  H   GLY A  46     -18.893  96.995  88.545  1.00  0.00           H  
ATOM    473  HA2 GLY A  46     -21.155  96.625  87.970  1.00  0.00           H  
ATOM    474  HA3 GLY A  46     -21.421  98.374  87.881  1.00  0.00           H  
ATOM    475  N   LYS A  47     -19.645  98.113  85.487  1.00 22.48           N  
ATOM    476  CA  LYS A  47     -19.595  98.298  84.035  1.00 24.89           C  
ATOM    477  C   LYS A  47     -19.587  96.994  83.240  1.00 25.57           C  
ATOM    478  O   LYS A  47     -19.245  95.943  83.765  1.00 24.85           O  
ATOM    479  CB  LYS A  47     -18.359  99.093  83.671  1.00 26.67           C  
ATOM    480  CG  LYS A  47     -18.279 100.434  84.368  1.00 28.60           C  
ATOM    481  CD  LYS A  47     -17.211 101.310  83.756  1.00 34.30           C  
ATOM    482  CE  LYS A  47     -17.572 101.624  82.317  1.00 38.35           C  
ATOM    483  NZ  LYS A  47     -17.136 102.986  81.983  1.00 37.47           N1+
ATOM    484  H   LYS A  47     -18.886  98.464  86.054  1.00  0.00           H  
ATOM    485  HA  LYS A  47     -20.470  98.874  83.735  1.00  0.00           H  
ATOM    486  HB2 LYS A  47     -17.480  98.509  83.944  1.00  0.00           H  
ATOM    487  HB3 LYS A  47     -18.351  99.256  82.593  1.00  0.00           H  
ATOM    488  HG2 LYS A  47     -18.046 100.273  85.421  1.00  0.00           H  
ATOM    489  HG3 LYS A  47     -19.243 100.937  84.288  1.00  0.00           H  
ATOM    490  HD2 LYS A  47     -17.136 102.239  84.322  1.00  0.00           H  
ATOM    491  HD3 LYS A  47     -16.254 100.789  83.785  1.00  0.00           H  
ATOM    492  HE2 LYS A  47     -17.077 100.913  81.656  1.00  0.00           H  
ATOM    493  HE3 LYS A  47     -18.652 101.547  82.189  1.00  0.00           H  
ATOM    494  HZ1 LYS A  47     -17.378 103.192  81.024  1.00  0.00           H  
ATOM    495  HZ2 LYS A  47     -16.135 103.057  82.100  1.00  0.00           H  
ATOM    496  HZ3 LYS A  47     -17.594 103.646  82.595  1.00  0.00           H  
ATOM    497  N   LYS A  48     -19.963  97.068  81.972  1.00 25.83           N  
ATOM    498  CA  LYS A  48     -19.931  95.896  81.098  1.00 21.10           C  
ATOM    499  C   LYS A  48     -19.515  96.287  79.692  1.00 24.20           C  
ATOM    500  O   LYS A  48     -19.726  97.420  79.271  1.00 27.60           O  
ATOM    501  CB  LYS A  48     -21.293  95.235  81.011  1.00 20.06           C  
ATOM    502  CG  LYS A  48     -22.005  95.026  82.334  1.00 21.80           C  
ATOM    503  CD  LYS A  48     -23.339  94.304  82.139  1.00 22.81           C  
ATOM    504  CE  LYS A  48     -24.311  94.684  83.233  1.00 25.69           C  
ATOM    505  NZ  LYS A  48     -23.683  94.633  84.593  1.00 28.98           N1+
ATOM    506  H   LYS A  48     -20.279  97.953  81.601  1.00  0.00           H  
ATOM    507  HA  LYS A  48     -19.213  95.178  81.494  1.00  0.00           H  
ATOM    508  HB2 LYS A  48     -21.929  95.859  80.383  1.00  0.00           H  
ATOM    509  HB3 LYS A  48     -21.175  94.266  80.527  1.00  0.00           H  
ATOM    510  HG2 LYS A  48     -22.191  95.996  82.794  1.00  0.00           H  
ATOM    511  HG3 LYS A  48     -21.370  94.433  82.992  1.00  0.00           H  
ATOM    512  HD2 LYS A  48     -23.760  94.582  81.173  1.00  0.00           H  
ATOM    513  HD3 LYS A  48     -23.173  93.227  82.163  1.00  0.00           H  
ATOM    514  HE2 LYS A  48     -25.153  93.992  83.210  1.00  0.00           H  
ATOM    515  HE3 LYS A  48     -24.676  95.694  83.048  1.00  0.00           H  
ATOM    516  HZ1 LYS A  48     -22.924  93.967  84.589  1.00  0.00           H  
ATOM    517  HZ2 LYS A  48     -23.327  95.547  84.835  1.00  0.00           H  
ATOM    518  HZ3 LYS A  48     -24.375  94.351  85.273  1.00  0.00           H  
ATOM    519  N   PHE A  49     -18.942  95.342  78.956  1.00 22.61           N  
ATOM    520  CA  PHE A  49     -18.512  95.598  77.570  1.00 24.50           C  
ATOM    521  C   PHE A  49     -19.243  94.606  76.684  1.00 20.95           C  
ATOM    522  O   PHE A  49     -20.048  93.840  77.170  1.00 21.81           O  
ATOM    523  CB  PHE A  49     -16.967  95.563  77.401  1.00 23.01           C  
ATOM    524  CG  PHE A  49     -16.355  94.224  77.644  1.00 21.32           C  
ATOM    525  CD1 PHE A  49     -16.310  93.685  78.930  1.00 20.53           C  
ATOM    526  CD2 PHE A  49     -15.833  93.487  76.578  1.00 22.22           C  
ATOM    527  CE1 PHE A  49     -15.765  92.433  79.138  1.00 20.69           C  
ATOM    528  CE2 PHE A  49     -15.284  92.237  76.780  1.00 19.84           C  
ATOM    529  CZ  PHE A  49     -15.258  91.708  78.064  1.00 20.55           C  
ATOM    530  H   PHE A  49     -18.797  94.426  79.356  1.00  0.00           H  
ATOM    531  HA  PHE A  49     -18.852  96.597  77.298  1.00  0.00           H  
ATOM    532  HB2 PHE A  49     -16.728  95.868  76.382  1.00  0.00           H  
ATOM    533  HB3 PHE A  49     -16.524  96.280  78.093  1.00  0.00           H  
ATOM    534  HD1 PHE A  49     -16.702  94.248  79.764  1.00  0.00           H  
ATOM    535  HD2 PHE A  49     -15.860  93.902  75.581  1.00  0.00           H  
ATOM    536  HE1 PHE A  49     -15.732  92.017  80.134  1.00  0.00           H  
ATOM    537  HE2 PHE A  49     -14.880  91.677  75.950  1.00  0.00           H  
ATOM    538  HZ  PHE A  49     -14.841  90.726  78.230  1.00  0.00           H  
ATOM    539  N   ALA A  50     -18.996  94.629  75.390  1.00 22.08           N  
ATOM    540  CA  ALA A  50     -19.899  93.937  74.493  1.00 25.42           C  
ATOM    541  C   ALA A  50     -19.147  93.157  73.467  1.00 26.35           C  
ATOM    542  O   ALA A  50     -18.315  93.741  72.778  1.00 31.01           O  
ATOM    543  CB  ALA A  50     -20.797  94.940  73.793  1.00 27.09           C  
ATOM    544  H   ALA A  50     -18.191  95.121  75.030  1.00  0.00           H  
ATOM    545  HA  ALA A  50     -20.518  93.253  75.073  1.00  0.00           H  
ATOM    546  HB1 ALA A  50     -21.474  94.414  73.120  1.00  0.00           H  
ATOM    547  HB2 ALA A  50     -21.377  95.488  74.535  1.00  0.00           H  
ATOM    548  HB3 ALA A  50     -20.186  95.638  73.221  1.00  0.00           H  
ATOM    549  N   THR A  51     -19.449  91.861  73.338  1.00 23.01           N  
ATOM    550  CA  THR A  51     -18.788  91.043  72.308  1.00 25.13           C  
ATOM    551  C   THR A  51     -19.799  90.709  71.242  1.00 22.07           C  
ATOM    552  O   THR A  51     -20.905  90.348  71.557  1.00 22.32           O  
ATOM    553  CB  THR A  51     -18.119  89.758  72.860  1.00 23.02           C  
ATOM    554  OG1 THR A  51     -17.614  88.963  71.761  1.00 18.49           O  
ATOM    555  CG2 THR A  51     -19.105  88.962  73.760  1.00 20.55           C  
ATOM    556  H   THR A  51     -20.134  91.441  73.950  1.00  0.00           H  
ATOM    557  HA  THR A  51     -18.009  91.652  71.849  1.00  0.00           H  
ATOM    558  HB  THR A  51     -17.271  90.058  73.475  1.00  0.00           H  
ATOM    559  HG1 THR A  51     -16.894  88.409  72.071  1.00  0.00           H  
ATOM    560 HG21 THR A  51     -18.612  88.065  74.135  1.00  0.00           H  
ATOM    561 HG22 THR A  51     -19.414  89.585  74.600  1.00  0.00           H  
ATOM    562 HG23 THR A  51     -19.981  88.678  73.177  1.00  0.00           H  
ATOM    563  N   CYS A  52     -19.397  90.837  69.987  1.00 23.48           N  
ATOM    564  CA  CYS A  52     -20.307  90.746  68.853  1.00 23.45           C  
ATOM    565  C   CYS A  52     -19.916  89.601  67.977  1.00 22.33           C  
ATOM    566  O   CYS A  52     -18.858  89.028  68.134  1.00 27.76           O  
ATOM    567  CB  CYS A  52     -20.234  92.025  68.021  1.00 28.41           C  
ATOM    568  SG  CYS A  52     -20.324  93.542  69.004  1.00 32.09           S  
ATOM    569  H   CYS A  52     -18.417  91.005  69.808  1.00  0.00           H  
ATOM    570  HA  CYS A  52     -21.326  90.601  69.212  1.00  0.00           H  
ATOM    571  HB2 CYS A  52     -19.291  92.026  67.474  1.00  0.00           H  
ATOM    572  HB3 CYS A  52     -21.055  92.023  67.304  1.00  0.00           H  
ATOM    573  HG  CYS A  52     -20.778  94.541  68.242  1.00  0.00           H  
ATOM    574  N   ASN A  53     -20.762  89.277  67.033  1.00 21.06           N  
ATOM    575  CA  ASN A  53     -20.497  88.164  66.180  1.00 22.11           C  
ATOM    576  C   ASN A  53     -20.049  88.708  64.829  1.00 23.75           C  
ATOM    577  O   ASN A  53     -20.846  89.286  64.118  1.00 25.52           O  
ATOM    578  CB  ASN A  53     -21.737  87.277  66.103  1.00 21.92           C  
ATOM    579  CG  ASN A  53     -21.629  86.196  65.050  1.00 22.09           C  
ATOM    580  OD1 ASN A  53     -20.851  86.285  64.106  1.00 23.86           O  
ATOM    581  ND2 ASN A  53     -22.428  85.161  65.208  1.00 24.20           N  
ATOM    582  H   ASN A  53     -21.606  89.817  66.907  1.00  0.00           H  
ATOM    583  HA  ASN A  53     -19.680  87.584  66.609  1.00  0.00           H  
ATOM    584  HB2 ASN A  53     -22.598  87.904  65.870  1.00  0.00           H  
ATOM    585  HB3 ASN A  53     -21.896  86.808  67.074  1.00  0.00           H  
ATOM    586 HD21 ASN A  53     -23.058  85.125  65.997  1.00  0.00           H  
ATOM    587 HD22 ASN A  53     -22.411  84.403  64.540  1.00  0.00           H  
ATOM    588  N   PRO A  54     -18.762  88.522  64.483  1.00 26.70           N  
ATOM    589  CA  PRO A  54     -18.137  88.912  63.211  1.00 26.45           C  
ATOM    590  C   PRO A  54     -18.944  88.581  61.992  1.00 28.69           C  
ATOM    591  O   PRO A  54     -18.872  89.301  61.005  1.00 31.62           O  
ATOM    592  CB  PRO A  54     -16.865  88.059  63.170  1.00 25.90           C  
ATOM    593  CG  PRO A  54     -16.497  87.886  64.602  1.00 25.98           C  
ATOM    594  CD  PRO A  54     -17.787  87.859  65.375  1.00 27.88           C  
ATOM    595  HA  PRO A  54     -17.883  89.972  63.222  1.00  0.00           H  
ATOM    596  HB2 PRO A  54     -16.072  88.573  62.626  1.00  0.00           H  
ATOM    597  HB3 PRO A  54     -17.072  87.092  62.713  1.00  0.00           H  
ATOM    598  HG2 PRO A  54     -15.955  86.950  64.741  1.00  0.00           H  
ATOM    599  HG3 PRO A  54     -15.883  88.724  64.932  1.00  0.00           H  
ATOM    600  HD2 PRO A  54     -17.687  88.407  66.312  1.00  0.00           H  
ATOM    601  HD3 PRO A  54     -18.090  86.830  65.569  1.00  0.00           H  
ATOM    602  N   SER A  55     -19.675  87.476  62.051  1.00 29.33           N  
ATOM    603  CA  SER A  55     -20.462  86.998  60.918  1.00 27.94           C  
ATOM    604  C   SER A  55     -21.830  87.644  60.834  1.00 26.86           C  
ATOM    605  O   SER A  55     -22.291  87.936  59.764  1.00 28.83           O  
ATOM    606  CB  SER A  55     -20.645  85.496  61.010  1.00 29.55           C  
ATOM    607  OG  SER A  55     -21.557  85.075  60.030  1.00 35.23           O  
ATOM    608  H   SER A  55     -19.688  86.946  62.911  1.00  0.00           H  
ATOM    609  HA  SER A  55     -19.918  87.223  60.001  1.00  0.00           H  
ATOM    610  HB2 SER A  55     -21.027  85.236  61.997  1.00  0.00           H  
ATOM    611  HB3 SER A  55     -19.686  85.003  60.850  1.00  0.00           H  
ATOM    612  HG  SER A  55     -21.673  84.124  60.088  1.00  0.00           H  
ATOM    613  N   THR A  56     -22.498  87.827  61.958  1.00 25.10           N  
ATOM    614  CA  THR A  56     -23.785  88.485  61.958  1.00 24.32           C  
ATOM    615  C   THR A  56     -23.630  89.991  62.041  1.00 28.38           C  
ATOM    616  O   THR A  56     -24.595  90.717  61.801  1.00 31.21           O  
ATOM    617  CB  THR A  56     -24.616  88.150  63.206  1.00 25.40           C  
ATOM    618  OG1 THR A  56     -23.950  88.638  64.383  1.00 27.64           O  
ATOM    619  CG2 THR A  56     -24.880  86.674  63.329  1.00 24.78           C  
ATOM    620  H   THR A  56     -22.104  87.503  62.830  1.00  0.00           H  
ATOM    621  HA  THR A  56     -24.340  88.217  61.059  1.00  0.00           H  
ATOM    622  HB  THR A  56     -25.575  88.661  63.122  1.00  0.00           H  
ATOM    623  HG1 THR A  56     -24.419  88.336  65.164  1.00  0.00           H  
ATOM    624 HG21 THR A  56     -25.470  86.483  64.225  1.00  0.00           H  
ATOM    625 HG22 THR A  56     -23.932  86.140  63.398  1.00  0.00           H  
ATOM    626 HG23 THR A  56     -25.428  86.329  62.452  1.00  0.00           H  
ATOM    627  N   ARG A  57     -22.450  90.455  62.467  1.00 30.35           N  
ATOM    628  CA  ARG A  57     -22.189  91.883  62.806  1.00 30.94           C  
ATOM    629  C   ARG A  57     -22.958  92.340  64.052  1.00 27.19           C  
ATOM    630  O   ARG A  57     -22.781  93.469  64.529  1.00 22.56           O  
ATOM    631  CB  ARG A  57     -22.514  92.794  61.622  1.00 32.93           C  
ATOM    632  CG  ARG A  57     -21.725  92.443  60.370  1.00 38.02           C  
ATOM    633  CD  ARG A  57     -20.702  93.524  60.061  1.00 46.09           C  
ATOM    634  NE  ARG A  57     -19.709  93.673  61.129  1.00 49.97           N  
ATOM    635  CZ  ARG A  57     -18.709  94.558  61.107  1.00 52.84           C  
ATOM    636  NH1 ARG A  57     -18.554  95.385  60.074  1.00 51.68           N  
ATOM    637  NH2 ARG A  57     -17.857  94.621  62.122  1.00 52.72           N1+
ATOM    638  H   ARG A  57     -21.689  89.798  62.565  1.00  0.00           H  
ATOM    639  HA  ARG A  57     -21.125  91.984  63.019  1.00  0.00           H  
ATOM    640  HB2 ARG A  57     -23.577  92.707  61.398  1.00  0.00           H  
ATOM    641  HB3 ARG A  57     -22.295  93.825  61.900  1.00  0.00           H  
ATOM    642  HG2 ARG A  57     -22.412  92.349  59.529  1.00  0.00           H  
ATOM    643  HG3 ARG A  57     -21.211  91.494  60.523  1.00  0.00           H  
ATOM    644  HD2 ARG A  57     -21.223  94.473  59.932  1.00  0.00           H  
ATOM    645  HD3 ARG A  57     -20.189  93.272  59.133  1.00  0.00           H  
ATOM    646  HE  ARG A  57     -19.786  93.067  61.933  1.00  0.00           H  
ATOM    647 HH11 ARG A  57     -17.794  96.050  60.069  1.00  0.00           H  
ATOM    648 HH12 ARG A  57     -19.197  95.347  59.296  1.00  0.00           H  
ATOM    649 HH21 ARG A  57     -17.964  94.000  62.911  1.00  0.00           H  
ATOM    650 HH22 ARG A  57     -17.101  95.290  62.106  1.00  0.00           H  
ATOM    651  N   GLU A  58     -23.784  91.434  64.572  1.00 26.79           N  
ATOM    652  CA  GLU A  58     -24.752  91.737  65.610  1.00 29.23           C  
ATOM    653  C   GLU A  58     -24.088  91.414  66.949  1.00 26.34           C  
ATOM    654  O   GLU A  58     -23.368  90.433  67.087  1.00 27.68           O  
ATOM    655  CB  GLU A  58     -26.054  90.911  65.417  1.00 29.28           C  
ATOM    656  CG  GLU A  58     -27.270  91.468  66.178  1.00 33.85           C  
ATOM    657  CD  GLU A  58     -28.546  90.615  66.067  1.00 36.22           C  
ATOM    658  OE1 GLU A  58     -28.736  89.952  65.023  1.00 39.67           O  
ATOM    659  OE2 GLU A  58     -29.376  90.628  67.017  1.00 32.85           O1-
ATOM    660  H   GLU A  58     -23.734  90.486  64.226  1.00  0.00           H  
ATOM    661  HA  GLU A  58     -24.993  92.799  65.576  1.00  0.00           H  
ATOM    662  HB2 GLU A  58     -25.869  89.895  65.765  1.00  0.00           H  
ATOM    663  HB3 GLU A  58     -26.292  90.879  64.354  1.00  0.00           H  
ATOM    664  HG2 GLU A  58     -27.004  91.545  67.232  1.00  0.00           H  
ATOM    665  HG3 GLU A  58     -27.487  92.468  65.801  1.00  0.00           H  
ATOM    666  N   GLN A  59     -24.312  92.247  67.940  1.00 21.41           N  
ATOM    667  CA  GLN A  59     -23.874  91.921  69.258  1.00 18.91           C  
ATOM    668  C   GLN A  59     -24.428  90.542  69.689  1.00 19.81           C  
ATOM    669  O   GLN A  59     -25.491  90.135  69.278  1.00 17.81           O  
ATOM    670  CB  GLN A  59     -24.316  93.033  70.194  1.00 17.88           C  
ATOM    671  CG  GLN A  59     -24.107  92.746  71.652  1.00 19.60           C  
ATOM    672  CD  GLN A  59     -24.269  93.989  72.478  1.00 20.58           C  
ATOM    673  OE1 GLN A  59     -23.773  95.066  72.121  1.00 17.47           O  
ATOM    674  NE2 GLN A  59     -24.959  93.853  73.601  1.00 19.99           N  
ATOM    675  H   GLN A  59     -24.794  93.118  67.769  1.00  0.00           H  
ATOM    676  HA  GLN A  59     -22.785  91.875  69.262  1.00  0.00           H  
ATOM    677  HB2 GLN A  59     -25.379  93.210  70.032  1.00  0.00           H  
ATOM    678  HB3 GLN A  59     -23.770  93.941  69.937  1.00  0.00           H  
ATOM    679  HG2 GLN A  59     -24.838  92.005  71.977  1.00  0.00           H  
ATOM    680  HG3 GLN A  59     -23.103  92.347  71.798  1.00  0.00           H  
ATOM    681 HE21 GLN A  59     -25.102  94.649  74.205  1.00  0.00           H  
ATOM    682 HE22 GLN A  59     -25.342  92.953  73.853  1.00  0.00           H  
ATOM    683  N   ILE A  60     -23.648  89.829  70.485  1.00 21.10           N  
ATOM    684  CA  ILE A  60     -24.037  88.583  71.108  1.00 19.52           C  
ATOM    685  C   ILE A  60     -24.584  88.958  72.468  1.00 18.90           C  
ATOM    686  O   ILE A  60     -25.711  88.653  72.775  1.00 20.84           O  
ATOM    687  CB  ILE A  60     -22.825  87.633  71.274  1.00 17.69           C  
ATOM    688  CG1 ILE A  60     -22.331  87.165  69.912  1.00 19.13           C  
ATOM    689  CG2 ILE A  60     -23.173  86.416  72.100  1.00 14.34           C  
ATOM    690  CD1 ILE A  60     -20.919  86.620  69.940  1.00 19.54           C  
ATOM    691  H   ILE A  60     -22.719  90.178  70.670  1.00  0.00           H  
ATOM    692  HA  ILE A  60     -24.813  88.097  70.516  1.00  0.00           H  
ATOM    693  HB  ILE A  60     -22.021  88.175  71.771  1.00  0.00           H  
ATOM    694 HG12 ILE A  60     -22.362  88.010  69.224  1.00  0.00           H  
ATOM    695 HG13 ILE A  60     -23.000  86.388  69.543  1.00  0.00           H  
ATOM    696 HG21 ILE A  60     -23.529  86.732  73.081  1.00  0.00           H  
ATOM    697 HG22 ILE A  60     -23.954  85.846  71.596  1.00  0.00           H  
ATOM    698 HG23 ILE A  60     -22.287  85.792  72.219  1.00  0.00           H  
ATOM    699 HD11 ILE A  60     -20.631  86.305  68.937  1.00  0.00           H  
ATOM    700 HD12 ILE A  60     -20.237  87.396  70.287  1.00  0.00           H  
ATOM    701 HD13 ILE A  60     -20.872  85.767  70.617  1.00  0.00           H  
ATOM    702  N   CYS A  61     -23.773  89.597  73.293  1.00 19.10           N  
ATOM    703  CA  CYS A  61     -24.210  89.964  74.633  1.00 23.72           C  
ATOM    704  C   CYS A  61     -23.248  90.940  75.277  1.00 22.66           C  
ATOM    705  O   CYS A  61     -22.278  91.372  74.674  1.00 21.49           O  
ATOM    706  CB  CYS A  61     -24.344  88.734  75.541  1.00 24.08           C  
ATOM    707  SG  CYS A  61     -22.787  88.233  76.327  1.00 34.28           S  
ATOM    708  H   CYS A  61     -22.839  89.834  72.991  1.00  0.00           H  
ATOM    709  HA  CYS A  61     -25.186  90.443  74.557  1.00  0.00           H  
ATOM    710  HB2 CYS A  61     -25.067  88.962  76.324  1.00  0.00           H  
ATOM    711  HB3 CYS A  61     -24.721  87.901  74.948  1.00  0.00           H  
ATOM    712  HG  CYS A  61     -22.690  88.806  77.530  1.00  0.00           H  
ATOM    713  N   GLU A  62     -23.550  91.289  76.513  1.00 26.26           N  
ATOM    714  CA  GLU A  62     -22.656  92.086  77.310  1.00 25.92           C  
ATOM    715  C   GLU A  62     -21.989  91.185  78.333  1.00 24.30           C  
ATOM    716  O   GLU A  62     -22.643  90.327  78.926  1.00 26.09           O  
ATOM    717  CB  GLU A  62     -23.422  93.213  78.016  1.00 25.35           C  
ATOM    718  CG  GLU A  62     -23.950  94.311  77.088  1.00 24.81           C  
ATOM    719  CD  GLU A  62     -24.558  95.453  77.880  1.00 28.05           C  
ATOM    720  OE1 GLU A  62     -25.795  95.436  78.049  1.00 34.51           O  
ATOM    721  OE2 GLU A  62     -23.800  96.337  78.359  1.00 27.41           O1-
ATOM    722  H   GLU A  62     -24.430  90.990  76.909  1.00  0.00           H  
ATOM    723  HA  GLU A  62     -21.893  92.521  76.665  1.00  0.00           H  
ATOM    724  HB2 GLU A  62     -22.752  93.675  78.741  1.00  0.00           H  
ATOM    725  HB3 GLU A  62     -24.265  92.777  78.552  1.00  0.00           H  
ATOM    726  HG2 GLU A  62     -23.126  94.695  76.487  1.00  0.00           H  
ATOM    727  HG3 GLU A  62     -24.708  93.889  76.429  1.00  0.00           H  
ATOM    728  N   VAL A  63     -20.683  91.388  78.512  1.00 22.17           N  
ATOM    729  CA  VAL A  63     -19.883  90.707  79.526  1.00 21.36           C  
ATOM    730  C   VAL A  63     -19.370  91.727  80.524  1.00 20.26           C  
ATOM    731  O   VAL A  63     -19.053  92.857  80.152  1.00 20.73           O  
ATOM    732  CB  VAL A  63     -18.678  90.033  78.868  1.00 21.27           C  
ATOM    733  CG1 VAL A  63     -17.808  89.313  79.892  1.00 19.74           C  
ATOM    734  CG2 VAL A  63     -19.170  89.061  77.808  1.00 20.65           C  
ATOM    735  H   VAL A  63     -20.219  92.053  77.910  1.00  0.00           H  
ATOM    736  HA  VAL A  63     -20.491  89.961  80.038  1.00  0.00           H  
ATOM    737  HB  VAL A  63     -18.076  90.800  78.381  1.00  0.00           H  
ATOM    738 HG11 VAL A  63     -17.465  90.025  80.643  1.00  0.00           H  
ATOM    739 HG12 VAL A  63     -18.390  88.528  80.375  1.00  0.00           H  
ATOM    740 HG13 VAL A  63     -16.947  88.871  79.391  1.00  0.00           H  
ATOM    741 HG21 VAL A  63     -18.316  88.576  77.334  1.00  0.00           H  
ATOM    742 HG22 VAL A  63     -19.804  88.306  78.274  1.00  0.00           H  
ATOM    743 HG23 VAL A  63     -19.743  89.603  77.056  1.00  0.00           H  
ATOM    744  N   GLU A  64     -19.265  91.317  81.777  1.00 19.61           N  
ATOM    745  CA  GLU A  64     -18.714  92.178  82.802  1.00 20.10           C  
ATOM    746  C   GLU A  64     -17.319  92.645  82.397  1.00 21.67           C  
ATOM    747  O   GLU A  64     -16.514  91.825  81.936  1.00 21.70           O  
ATOM    748  CB  GLU A  64     -18.561  91.415  84.105  1.00 21.14           C  
ATOM    749  CG  GLU A  64     -19.811  90.700  84.574  1.00 22.45           C  
ATOM    750  CD  GLU A  64     -20.828  91.647  85.076  1.00 21.36           C  
ATOM    751  OE1 GLU A  64     -20.437  92.534  85.830  1.00 21.77           O  
ATOM    752  OE2 GLU A  64     -22.001  91.500  84.732  1.00 24.10           O1-
ATOM    753  H   GLU A  64     -19.574  90.388  82.023  1.00  0.00           H  
ATOM    754  HA  GLU A  64     -19.365  93.040  82.951  1.00  0.00           H  
ATOM    755  HB2 GLU A  64     -18.265  92.123  84.879  1.00  0.00           H  
ATOM    756  HB3 GLU A  64     -17.765  90.680  83.985  1.00  0.00           H  
ATOM    757  HG2 GLU A  64     -20.232  90.140  83.739  1.00  0.00           H  
ATOM    758  HG3 GLU A  64     -19.546  90.005  85.371  1.00  0.00           H  
ATOM    759  N   GLU A  65     -17.032  93.939  82.601  1.00 22.16           N  
ATOM    760  CA  GLU A  65     -15.707  94.531  82.326  1.00 20.86           C  
ATOM    761  C   GLU A  65     -14.948  94.693  83.608  1.00 18.98           C  
ATOM    762  O   GLU A  65     -15.420  95.347  84.529  1.00 20.25           O  
ATOM    763  CB  GLU A  65     -15.832  95.906  81.686  1.00 22.49           C  
ATOM    764  CG  GLU A  65     -14.510  96.478  81.210  1.00 24.36           C  
ATOM    765  CD  GLU A  65     -14.644  97.904  80.728  1.00 30.28           C  
ATOM    766  OE1 GLU A  65     -13.588  98.540  80.526  1.00 33.88           O  
ATOM    767  OE2 GLU A  65     -15.791  98.380  80.545  1.00 28.90           O1-
ATOM    768  H   GLU A  65     -17.760  94.540  82.961  1.00  0.00           H  
ATOM    769  HA  GLU A  65     -15.150  93.873  81.659  1.00  0.00           H  
ATOM    770  HB2 GLU A  65     -16.259  96.590  82.420  1.00  0.00           H  
ATOM    771  HB3 GLU A  65     -16.510  95.836  80.836  1.00  0.00           H  
ATOM    772  HG2 GLU A  65     -13.799  96.452  82.036  1.00  0.00           H  
ATOM    773  HG3 GLU A  65     -14.130  95.862  80.395  1.00  0.00           H  
ATOM    774  N   GLY A  66     -13.756  94.114  83.657  1.00 18.36           N  
ATOM    775  CA  GLY A  66     -12.971  94.073  84.887  1.00 17.93           C  
ATOM    776  C   GLY A  66     -11.870  95.102  84.972  1.00 17.48           C  
ATOM    777  O   GLY A  66     -11.360  95.610  83.977  1.00 16.92           O  
ATOM    778  H   GLY A  66     -13.381  93.690  82.821  1.00  0.00           H  
ATOM    779  HA2 GLY A  66     -13.648  94.232  85.726  1.00  0.00           H  
ATOM    780  HA3 GLY A  66     -12.527  93.082  84.982  1.00  0.00           H  
ATOM    781  N   ASP A  67     -11.501  95.416  86.189  1.00 18.47           N  
ATOM    782  CA  ASP A  67     -10.347  96.237  86.360  1.00 21.15           C  
ATOM    783  C   ASP A  67      -9.645  95.835  87.628  1.00 20.15           C  
ATOM    784  O   ASP A  67     -10.132  94.991  88.397  1.00 18.29           O  
ATOM    785  CB  ASP A  67     -10.706  97.727  86.367  1.00 21.31           C  
ATOM    786  CG  ASP A  67      -9.532  98.609  85.933  1.00 24.18           C  
ATOM    787  OD1 ASP A  67      -8.702  98.946  86.815  1.00 26.80           O  
ATOM    788  OD2 ASP A  67      -9.418  98.933  84.715  1.00 24.62           O1-
ATOM    789  H   ASP A  67     -12.022  95.084  86.988  1.00  0.00           H  
ATOM    790  HA  ASP A  67      -9.672  96.053  85.524  1.00  0.00           H  
ATOM    791  HB2 ASP A  67     -11.003  98.011  87.376  1.00  0.00           H  
ATOM    792  HB3 ASP A  67     -11.544  97.893  85.690  1.00  0.00           H  
ATOM    793  N   LYS A  68      -8.490  96.459  87.826  1.00 19.15           N  
ATOM    794  CA  LYS A  68      -7.602  96.171  88.925  1.00 19.15           C  
ATOM    795  C   LYS A  68      -8.351  95.652  90.157  1.00 20.15           C  
ATOM    796  O   LYS A  68      -8.079  94.549  90.610  1.00 19.31           O  
ATOM    797  CB  LYS A  68      -6.705  97.408  89.203  1.00 17.76           C  
ATOM    798  CG  LYS A  68      -5.822  97.332  90.444  1.00 15.22           C  
ATOM    799  CD  LYS A  68      -4.443  97.896  90.163  1.00 15.34           C  
ATOM    800  CE  LYS A  68      -3.679  98.281  91.434  1.00 15.55           C  
ATOM    801  NZ  LYS A  68      -3.808  97.323  92.572  1.00 15.36           N1+
ATOM    802  H   LYS A  68      -8.218  97.176  87.169  1.00  0.00           H  
ATOM    803  HA  LYS A  68      -6.941  95.369  88.596  1.00  0.00           H  
ATOM    804  HB2 LYS A  68      -7.357  98.274  89.311  1.00  0.00           H  
ATOM    805  HB3 LYS A  68      -6.064  97.568  88.336  1.00  0.00           H  
ATOM    806  HG2 LYS A  68      -6.285  97.906  91.247  1.00  0.00           H  
ATOM    807  HG3 LYS A  68      -5.728  96.291  90.754  1.00  0.00           H  
ATOM    808  HD2 LYS A  68      -4.552  98.785  89.542  1.00  0.00           H  
ATOM    809  HD3 LYS A  68      -3.864  97.153  89.615  1.00  0.00           H  
ATOM    810  HE2 LYS A  68      -4.048  99.251  91.767  1.00  0.00           H  
ATOM    811  HE3 LYS A  68      -2.623  98.381  91.185  1.00  0.00           H  
ATOM    812  HZ1 LYS A  68      -3.055  96.650  92.533  1.00  0.00           H  
ATOM    813  HZ2 LYS A  68      -3.762  97.829  93.445  1.00  0.00           H  
ATOM    814  HZ3 LYS A  68      -4.693  96.841  92.508  1.00  0.00           H  
ATOM    815  N   PRO A  69      -9.329  96.398  90.668  1.00 18.36           N  
ATOM    816  CA  PRO A  69      -9.918  95.912  91.901  1.00 17.08           C  
ATOM    817  C   PRO A  69     -10.447  94.493  91.789  1.00 16.09           C  
ATOM    818  O   PRO A  69     -10.338  93.701  92.736  1.00 17.64           O  
ATOM    819  CB  PRO A  69     -11.048  96.904  92.164  1.00 21.12           C  
ATOM    820  CG  PRO A  69     -10.610  98.146  91.476  1.00 17.41           C  
ATOM    821  CD  PRO A  69      -9.936  97.654  90.227  1.00 16.92           C  
ATOM    822  HA  PRO A  69      -9.185  95.968  92.706  1.00  0.00           H  
ATOM    823  HB2 PRO A  69     -11.169  97.077  93.233  1.00  0.00           H  
ATOM    824  HB3 PRO A  69     -11.980  96.540  91.731  1.00  0.00           H  
ATOM    825  HG2 PRO A  69     -11.466  98.775  91.232  1.00  0.00           H  
ATOM    826  HG3 PRO A  69      -9.902  98.694  92.098  1.00  0.00           H  
ATOM    827  HD2 PRO A  69      -9.178  98.359  89.885  1.00  0.00           H  
ATOM    828  HD3 PRO A  69     -10.670  97.470  89.443  1.00  0.00           H  
ATOM    829  N   ASP A  70     -10.983  94.152  90.631  1.00 16.99           N  
ATOM    830  CA  ASP A  70     -11.377  92.742  90.364  1.00 19.95           C  
ATOM    831  C   ASP A  70     -10.200  91.732  90.297  1.00 17.60           C  
ATOM    832  O   ASP A  70     -10.278  90.632  90.836  1.00 18.54           O  
ATOM    833  CB  ASP A  70     -12.155  92.672  89.050  1.00 18.89           C  
ATOM    834  CG  ASP A  70     -13.180  93.732  88.963  1.00 18.29           C  
ATOM    835  OD1 ASP A  70     -13.835  93.935  90.032  1.00 19.81           O  
ATOM    836  OD2 ASP A  70     -13.271  94.350  87.857  1.00 16.45           O1-
ATOM    837  H   ASP A  70     -11.127  94.855  89.920  1.00  0.00           H  
ATOM    838  HA  ASP A  70     -12.045  92.424  91.165  1.00  0.00           H  
ATOM    839  HB2 ASP A  70     -12.645  91.701  88.981  1.00  0.00           H  
ATOM    840  HB3 ASP A  70     -11.459  92.780  88.218  1.00  0.00           H  
ATOM    841  N   VAL A  71      -9.138  92.104  89.599  1.00 15.20           N  
ATOM    842  CA  VAL A  71      -7.965  91.282  89.530  1.00 15.22           C  
ATOM    843  C   VAL A  71      -7.486  90.967  90.951  1.00 16.32           C  
ATOM    844  O   VAL A  71      -7.120  89.847  91.262  1.00 14.90           O  
ATOM    845  CB  VAL A  71      -6.884  92.011  88.729  1.00 13.67           C  
ATOM    846  CG1 VAL A  71      -5.550  91.329  88.863  1.00 14.16           C  
ATOM    847  CG2 VAL A  71      -7.290  92.079  87.264  1.00 14.14           C  
ATOM    848  H   VAL A  71      -9.154  92.985  89.105  1.00  0.00           H  
ATOM    849  HA  VAL A  71      -8.214  90.349  89.024  1.00  0.00           H  
ATOM    850  HB  VAL A  71      -6.794  93.028  89.112  1.00  0.00           H  
ATOM    851 HG21 VAL A  71      -8.257  92.574  87.177  1.00  0.00           H  
ATOM    852 HG22 VAL A  71      -6.542  92.642  86.706  1.00  0.00           H  
ATOM    853 HG23 VAL A  71      -7.361  91.069  86.859  1.00  0.00           H  
ATOM    854 HG11 VAL A  71      -5.268  91.285  89.915  1.00  0.00           H  
ATOM    855 HG12 VAL A  71      -5.618  90.317  88.463  1.00  0.00           H  
ATOM    856 HG13 VAL A  71      -4.798  91.890  88.308  1.00  0.00           H  
ATOM    857  N   ASP A  72      -7.521  91.958  91.823  1.00 16.96           N  
ATOM    858  CA  ASP A  72      -7.043  91.781  93.187  1.00 15.84           C  
ATOM    859  C   ASP A  72      -7.963  90.845  93.946  1.00 15.04           C  
ATOM    860  O   ASP A  72      -7.538  90.112  94.817  1.00 16.71           O  
ATOM    861  CB  ASP A  72      -6.974  93.129  93.930  1.00 17.64           C  
ATOM    862  CG  ASP A  72      -5.835  94.056  93.441  1.00 17.37           C  
ATOM    863  OD1 ASP A  72      -5.239  93.880  92.339  1.00 15.69           O  
ATOM    864  OD2 ASP A  72      -5.547  95.001  94.201  1.00 19.12           O1-
ATOM    865  H   ASP A  72      -7.886  92.856  91.539  1.00  0.00           H  
ATOM    866  HA  ASP A  72      -6.045  91.345  93.156  1.00  0.00           H  
ATOM    867  HB2 ASP A  72      -7.923  93.647  93.790  1.00  0.00           H  
ATOM    868  HB3 ASP A  72      -6.835  92.935  94.994  1.00  0.00           H  
ATOM    869  N   LYS A  73      -9.242  90.898  93.655  1.00 15.44           N  
ATOM    870  CA  LYS A  73     -10.180  90.008  94.338  1.00 18.58           C  
ATOM    871  C   LYS A  73      -9.886  88.530  93.926  1.00 15.38           C  
ATOM    872  O   LYS A  73      -9.915  87.595  94.740  1.00 13.20           O  
ATOM    873  CB  LYS A  73     -11.627  90.448  94.007  1.00 17.83           C  
ATOM    874  CG  LYS A  73     -12.726  89.951  94.949  1.00 17.73           C  
ATOM    875  CD  LYS A  73     -14.120  90.019  94.282  1.00 17.34           C  
ATOM    876  CE  LYS A  73     -15.170  89.175  95.011  1.00 18.82           C  
ATOM    877  NZ  LYS A  73     -15.663  89.861  96.230  1.00 26.20           N1+
ATOM    878  H   LYS A  73      -9.577  91.551  92.962  1.00  0.00           H  
ATOM    879  HA  LYS A  73     -10.027  90.104  95.413  1.00  0.00           H  
ATOM    880  HB2 LYS A  73     -11.652  91.538  94.016  1.00  0.00           H  
ATOM    881  HB3 LYS A  73     -11.864  90.110  92.998  1.00  0.00           H  
ATOM    882  HG2 LYS A  73     -12.515  88.918  95.224  1.00  0.00           H  
ATOM    883  HG3 LYS A  73     -12.730  90.566  95.849  1.00  0.00           H  
ATOM    884  HD2 LYS A  73     -14.033  89.658  93.257  1.00  0.00           H  
ATOM    885  HD3 LYS A  73     -14.452  91.057  94.263  1.00  0.00           H  
ATOM    886  HE2 LYS A  73     -14.724  88.222  95.296  1.00  0.00           H  
ATOM    887  HE3 LYS A  73     -16.009  88.990  94.340  1.00  0.00           H  
ATOM    888  HZ1 LYS A  73     -16.352  89.281  96.688  1.00  0.00           H  
ATOM    889  HZ2 LYS A  73     -14.890  90.025  96.859  1.00  0.00           H  
ATOM    890  HZ3 LYS A  73     -16.082  90.743  95.974  1.00  0.00           H  
ATOM    891  N   ALA A  74      -9.576  88.359  92.645  1.00 15.74           N  
ATOM    892  CA  ALA A  74      -9.309  87.060  92.052  1.00 14.35           C  
ATOM    893  C   ALA A  74      -8.006  86.419  92.625  1.00 15.18           C  
ATOM    894  O   ALA A  74      -8.024  85.306  93.161  1.00 14.50           O  
ATOM    895  CB  ALA A  74      -9.225  87.231  90.534  1.00 13.19           C  
ATOM    896  H   ALA A  74      -9.523  89.175  92.053  1.00  0.00           H  
ATOM    897  HA  ALA A  74     -10.146  86.400  92.278  1.00  0.00           H  
ATOM    898  HB1 ALA A  74      -9.025  86.265  90.070  1.00  0.00           H  
ATOM    899  HB2 ALA A  74      -8.420  87.925  90.291  1.00  0.00           H  
ATOM    900  HB3 ALA A  74     -10.170  87.625  90.160  1.00  0.00           H  
ATOM    901  N   VAL A  75      -6.892  87.157  92.508  1.00 14.21           N  
ATOM    902  CA  VAL A  75      -5.580  86.745  92.979  1.00 12.11           C  
ATOM    903  C   VAL A  75      -5.596  86.338  94.434  1.00 12.65           C  
ATOM    904  O   VAL A  75      -5.019  85.342  94.777  1.00 15.67           O  
ATOM    905  CB  VAL A  75      -4.564  87.864  92.743  1.00 12.57           C  
ATOM    906  CG1 VAL A  75      -3.296  87.655  93.555  1.00 13.76           C  
ATOM    907  CG2 VAL A  75      -4.238  87.988  91.249  1.00 11.05           C  
ATOM    908  H   VAL A  75      -6.970  88.060  92.062  1.00  0.00           H  
ATOM    909  HA  VAL A  75      -5.269  85.881  92.392  1.00  0.00           H  
ATOM    910  HB  VAL A  75      -5.017  88.801  93.066  1.00  0.00           H  
ATOM    911 HG11 VAL A  75      -2.479  88.221  93.107  1.00  0.00           H  
ATOM    912 HG12 VAL A  75      -3.041  86.595  93.564  1.00  0.00           H  
ATOM    913 HG13 VAL A  75      -3.458  87.999  94.577  1.00  0.00           H  
ATOM    914 HG21 VAL A  75      -3.514  88.789  91.100  1.00  0.00           H  
ATOM    915 HG22 VAL A  75      -3.819  87.048  90.890  1.00  0.00           H  
ATOM    916 HG23 VAL A  75      -5.149  88.215  90.696  1.00  0.00           H  
ATOM    917  N   GLU A  76      -6.278  87.063  95.302  1.00 13.74           N  
ATOM    918  CA  GLU A  76      -6.494  86.551  96.668  1.00 13.34           C  
ATOM    919  C   GLU A  76      -7.290  85.227  96.706  1.00 14.37           C  
ATOM    920  O   GLU A  76      -7.067  84.396  97.579  1.00 12.68           O  
ATOM    921  CB  GLU A  76      -7.243  87.558  97.517  1.00 16.32           C  
ATOM    922  CG  GLU A  76      -6.474  88.804  97.872  1.00 20.80           C  
ATOM    923  CD  GLU A  76      -7.363  89.815  98.585  1.00 29.85           C  
ATOM    924  OE1 GLU A  76      -8.564  89.873  98.198  1.00 33.14           O  
ATOM    925  OE2 GLU A  76      -6.879  90.538  99.510  1.00 30.87           O1-
ATOM    926  H   GLU A  76      -6.649  87.963  95.032  1.00  0.00           H  
ATOM    927  HA  GLU A  76      -5.520  86.377  97.125  1.00  0.00           H  
ATOM    928  HB2 GLU A  76      -8.137  87.859  96.971  1.00  0.00           H  
ATOM    929  HB3 GLU A  76      -7.552  87.068  98.441  1.00  0.00           H  
ATOM    930  HG2 GLU A  76      -5.645  88.536  98.527  1.00  0.00           H  
ATOM    931  HG3 GLU A  76      -6.080  89.254  96.961  1.00  0.00           H  
ATOM    932  N   ALA A  77      -8.244  85.013  95.820  1.00 10.76           N  
ATOM    933  CA  ALA A  77      -8.798  83.669  95.786  1.00 11.18           C  
ATOM    934  C   ALA A  77      -7.675  82.677  95.467  1.00 12.33           C  
ATOM    935  O   ALA A  77      -7.467  81.743  96.223  1.00 13.39           O  
ATOM    936  CB  ALA A  77      -9.963  83.535  94.804  1.00 10.86           C  
ATOM    937  H   ALA A  77      -8.571  85.741  95.201  1.00  0.00           H  
ATOM    938  HA  ALA A  77      -9.174  83.438  96.783  1.00  0.00           H  
ATOM    939  HB1 ALA A  77     -10.746  82.922  95.250  1.00  0.00           H  
ATOM    940  HB2 ALA A  77      -9.612  83.063  93.886  1.00  0.00           H  
ATOM    941  HB3 ALA A  77     -10.361  84.524  94.575  1.00  0.00           H  
ATOM    942  N   ALA A  78      -6.927  82.927  94.391  1.00 12.71           N  
ATOM    943  CA  ALA A  78      -5.864  82.011  93.919  1.00 12.79           C  
ATOM    944  C   ALA A  78      -4.804  81.787  94.995  1.00 13.52           C  
ATOM    945  O   ALA A  78      -4.343  80.665  95.203  1.00 14.02           O  
ATOM    946  CB  ALA A  78      -5.218  82.539  92.638  1.00 11.98           C  
ATOM    947  H   ALA A  78      -7.093  83.779  93.875  1.00  0.00           H  
ATOM    948  HA  ALA A  78      -6.324  81.049  93.693  1.00  0.00           H  
ATOM    949  HB1 ALA A  78      -5.679  83.487  92.362  1.00  0.00           H  
ATOM    950  HB2 ALA A  78      -5.363  81.817  91.834  1.00  0.00           H  
ATOM    951  HB3 ALA A  78      -4.151  82.688  92.804  1.00  0.00           H  
ATOM    952  N   GLN A  79      -4.454  82.860  95.691  1.00 13.44           N  
ATOM    953  CA  GLN A  79      -3.478  82.819  96.776  1.00 13.55           C  
ATOM    954  C   GLN A  79      -3.976  81.983  97.924  1.00 13.23           C  
ATOM    955  O   GLN A  79      -3.236  81.227  98.481  1.00 14.06           O  
ATOM    956  CB  GLN A  79      -3.200  84.242  97.296  1.00 17.30           C  
ATOM    957  CG  GLN A  79      -2.078  84.979  96.588  1.00 20.23           C  
ATOM    958  CD  GLN A  79      -0.718  84.505  97.062  1.00 27.36           C  
ATOM    959  OE1 GLN A  79       0.029  83.821  96.337  1.00 22.14           O  
ATOM    960  NE2 GLN A  79      -0.389  84.867  98.301  1.00 29.29           N  
ATOM    961  H   GLN A  79      -4.882  83.745  95.460  1.00  0.00           H  
ATOM    962  HA  GLN A  79      -2.549  82.390  96.401  1.00  0.00           H  
ATOM    963  HB2 GLN A  79      -2.943  84.171  98.353  1.00  0.00           H  
ATOM    964  HB3 GLN A  79      -4.113  84.829  97.201  1.00  0.00           H  
ATOM    965  HG2 GLN A  79      -2.172  86.046  96.790  1.00  0.00           H  
ATOM    966  HG3 GLN A  79      -2.161  84.810  95.514  1.00  0.00           H  
ATOM    967 HE21 GLN A  79      -1.029  85.421  98.852  1.00  0.00           H  
ATOM    968 HE22 GLN A  79       0.501  84.588  98.689  1.00  0.00           H  
ATOM    969  N   VAL A  80      -5.231  82.143  98.296  1.00 14.13           N  
ATOM    970  CA  VAL A  80      -5.789  81.418  99.431  1.00 13.60           C  
ATOM    971  C   VAL A  80      -5.888  79.918  99.154  1.00 12.97           C  
ATOM    972  O   VAL A  80      -5.733  79.092 100.056  1.00 13.92           O  
ATOM    973  CB  VAL A  80      -7.187  81.965  99.785  1.00 10.11           C  
ATOM    974  CG1 VAL A  80      -7.858  81.091 100.824  1.00 10.63           C  
ATOM    975  CG2 VAL A  80      -7.078  83.379 100.326  1.00  8.98           C  
ATOM    976  H   VAL A  80      -5.820  82.783  97.782  1.00  0.00           H  
ATOM    977  HA  VAL A  80      -5.134  81.567 100.290  1.00  0.00           H  
ATOM    978  HB  VAL A  80      -7.800  81.977  98.884  1.00  0.00           H  
ATOM    979 HG21 VAL A  80      -7.057  83.351 101.415  1.00  0.00           H  
ATOM    980 HG22 VAL A  80      -6.162  83.840  99.956  1.00  0.00           H  
ATOM    981 HG23 VAL A  80      -7.937  83.962  99.994  1.00  0.00           H  
ATOM    982 HG11 VAL A  80      -7.941  80.073 100.444  1.00  0.00           H  
ATOM    983 HG12 VAL A  80      -7.263  81.091 101.737  1.00  0.00           H  
ATOM    984 HG13 VAL A  80      -8.853  81.481 101.039  1.00  0.00           H  
ATOM    985  N   ALA A  81      -6.174  79.582  97.903  1.00 12.40           N  
ATOM    986  CA  ALA A  81      -6.319  78.203  97.476  1.00 13.05           C  
ATOM    987  C   ALA A  81      -4.971  77.536  97.302  1.00 13.94           C  
ATOM    988  O   ALA A  81      -4.863  76.343  97.493  1.00 14.34           O  
ATOM    989  CB  ALA A  81      -7.097  78.137  96.176  1.00 13.79           C  
ATOM    990  H   ALA A  81      -6.296  80.316  97.220  1.00  0.00           H  
ATOM    991  HA  ALA A  81      -6.876  77.661  98.240  1.00  0.00           H  
ATOM    992  HB1 ALA A  81      -7.199  77.097  95.866  1.00  0.00           H  
ATOM    993  HB2 ALA A  81      -8.086  78.571  96.322  1.00  0.00           H  
ATOM    994  HB3 ALA A  81      -6.565  78.695  95.406  1.00  0.00           H  
ATOM    995  N   PHE A  82      -3.945  78.290  96.922  1.00 13.88           N  
ATOM    996  CA  PHE A  82      -2.596  77.730  96.830  1.00 12.81           C  
ATOM    997  C   PHE A  82      -1.960  77.572  98.199  1.00 13.20           C  
ATOM    998  O   PHE A  82      -0.907  76.951  98.321  1.00 14.93           O  
ATOM    999  CB  PHE A  82      -1.689  78.619  95.998  1.00 12.86           C  
ATOM   1000  CG  PHE A  82      -0.320  78.048  95.792  1.00 13.30           C  
ATOM   1001  CD1 PHE A  82      -0.132  76.988  94.916  1.00 14.01           C  
ATOM   1002  CD2 PHE A  82       0.778  78.543  96.488  1.00 12.21           C  
ATOM   1003  CE1 PHE A  82       1.119  76.438  94.722  1.00 12.58           C  
ATOM   1004  CE2 PHE A  82       2.038  78.013  96.287  1.00 13.56           C  
ATOM   1005  CZ  PHE A  82       2.210  76.960  95.402  1.00 13.12           C  
ATOM   1006  H   PHE A  82      -4.098  79.262  96.694  1.00  0.00           H  
ATOM   1007  HA  PHE A  82      -2.655  76.750  96.357  1.00  0.00           H  
ATOM   1008  HB2 PHE A  82      -1.590  79.580  96.503  1.00  0.00           H  
ATOM   1009  HB3 PHE A  82      -2.152  78.780  95.025  1.00  0.00           H  
ATOM   1010  HD1 PHE A  82      -0.978  76.587  94.378  1.00  0.00           H  
ATOM   1011  HD2 PHE A  82       0.644  79.350  97.193  1.00  0.00           H  
ATOM   1012  HE1 PHE A  82       1.248  75.606  94.045  1.00  0.00           H  
ATOM   1013  HE2 PHE A  82       2.887  78.418  96.818  1.00  0.00           H  
ATOM   1014  HZ  PHE A  82       3.194  76.545  95.242  1.00  0.00           H  
ATOM   1015  N   GLN A  83      -2.597  78.157  99.214  1.00 14.47           N  
ATOM   1016  CA  GLN A  83      -2.093  78.234 100.578  1.00 15.34           C  
ATOM   1017  C   GLN A  83      -1.848  76.847 101.161  1.00 17.08           C  
ATOM   1018  O   GLN A  83      -2.491  75.854 100.780  1.00 16.32           O  
ATOM   1019  CB  GLN A  83      -3.121  78.980 101.396  1.00 16.28           C  
ATOM   1020  CG  GLN A  83      -2.760  79.362 102.810  1.00 22.48           C  
ATOM   1021  CD  GLN A  83      -3.940  80.074 103.497  1.00 27.78           C  
ATOM   1022  OE1 GLN A  83      -5.003  79.478 103.719  1.00 28.10           O  
ATOM   1023  NE2 GLN A  83      -3.763  81.362 103.800  1.00 30.44           N  
ATOM   1024  H   GLN A  83      -3.495  78.578  99.023  1.00  0.00           H  
ATOM   1025  HA  GLN A  83      -1.158  78.794 100.582  1.00  0.00           H  
ATOM   1026  HB2 GLN A  83      -4.011  78.353 101.447  1.00  0.00           H  
ATOM   1027  HB3 GLN A  83      -3.382  79.891 100.858  1.00  0.00           H  
ATOM   1028  HG2 GLN A  83      -1.900  80.031 102.792  1.00  0.00           H  
ATOM   1029  HG3 GLN A  83      -2.505  78.463 103.372  1.00  0.00           H  
ATOM   1030 HE21 GLN A  83      -2.885  81.814 103.590  1.00  0.00           H  
ATOM   1031 HE22 GLN A  83      -4.507  81.884 104.239  1.00  0.00           H  
ATOM   1032  N   ARG A  84      -0.890  76.788 102.069  1.00 16.49           N  
ATOM   1033  CA  ARG A  84      -0.471  75.538 102.660  1.00 14.99           C  
ATOM   1034  C   ARG A  84      -1.583  74.987 103.499  1.00 14.70           C  
ATOM   1035  O   ARG A  84      -2.123  75.702 104.312  1.00 17.88           O  
ATOM   1036  CB  ARG A  84       0.736  75.779 103.541  1.00 17.30           C  
ATOM   1037  CG  ARG A  84       1.479  74.517 103.894  1.00 17.37           C  
ATOM   1038  CD  ARG A  84       2.713  74.837 104.688  1.00 19.72           C  
ATOM   1039  NE  ARG A  84       3.164  73.610 105.315  1.00 24.76           N  
ATOM   1040  CZ  ARG A  84       2.977  73.322 106.588  1.00 27.92           C  
ATOM   1041  NH1 ARG A  84       2.362  74.179 107.379  1.00 30.12           N  
ATOM   1042  NH2 ARG A  84       3.424  72.188 107.077  1.00 30.22           N1+
ATOM   1043  H   ARG A  84      -0.437  77.643 102.359  1.00  0.00           H  
ATOM   1044  HA  ARG A  84      -0.216  74.827 101.874  1.00  0.00           H  
ATOM   1045  HB2 ARG A  84       0.401  76.253 104.464  1.00  0.00           H  
ATOM   1046  HB3 ARG A  84       1.418  76.456 103.026  1.00  0.00           H  
ATOM   1047  HG2 ARG A  84       1.766  74.002 102.977  1.00  0.00           H  
ATOM   1048  HG3 ARG A  84       0.830  73.869 104.483  1.00  0.00           H  
ATOM   1049  HD2 ARG A  84       3.489  75.223 104.028  1.00  0.00           H  
ATOM   1050  HD3 ARG A  84       2.478  75.577 105.453  1.00  0.00           H  
ATOM   1051  HE  ARG A  84       3.651  72.935 104.742  1.00  0.00           H  
ATOM   1052 HH11 ARG A  84       2.025  75.056 107.008  1.00  0.00           H  
ATOM   1053 HH12 ARG A  84       2.228  73.959 108.356  1.00  0.00           H  
ATOM   1054 HH21 ARG A  84       3.288  71.971 108.054  1.00  0.00           H  
ATOM   1055 HH22 ARG A  84       3.903  71.533 106.476  1.00  0.00           H  
ATOM   1056  N   GLY A  85      -1.921  73.723 103.309  1.00 12.24           N  
ATOM   1057  CA  GLY A  85      -3.075  73.121 103.976  1.00 14.12           C  
ATOM   1058  C   GLY A  85      -4.357  73.109 103.163  1.00 15.06           C  
ATOM   1059  O   GLY A  85      -5.259  72.342 103.433  1.00 17.15           O  
ATOM   1060  H   GLY A  85      -1.366  73.156 102.684  1.00  0.00           H  
ATOM   1061  HA2 GLY A  85      -3.263  73.679 104.894  1.00  0.00           H  
ATOM   1062  HA3 GLY A  85      -2.824  72.094 104.241  1.00  0.00           H  
ATOM   1063  N   SER A  86      -4.449  73.940 102.151  1.00 15.48           N  
ATOM   1064  CA  SER A  86      -5.702  74.075 101.421  1.00 15.23           C  
ATOM   1065  C   SER A  86      -6.125  72.782 100.767  1.00 15.23           C  
ATOM   1066  O   SER A  86      -5.297  72.009 100.299  1.00 16.64           O  
ATOM   1067  CB  SER A  86      -5.548  75.090 100.297  1.00 15.04           C  
ATOM   1068  OG  SER A  86      -4.937  74.464  99.182  1.00 14.77           O  
ATOM   1069  H   SER A  86      -3.647  74.489 101.877  1.00  0.00           H  
ATOM   1070  HA  SER A  86      -6.484  74.408 102.104  1.00  0.00           H  
ATOM   1071  HB2 SER A  86      -6.530  75.467 100.010  1.00  0.00           H  
ATOM   1072  HB3 SER A  86      -4.925  75.917 100.637  1.00  0.00           H  
ATOM   1073  HG  SER A  86      -5.288  74.839  98.371  1.00  0.00           H  
ATOM   1074  N   PRO A  87      -7.430  72.557 100.670  1.00 16.23           N  
ATOM   1075  CA  PRO A  87      -7.917  71.390  99.950  1.00 17.33           C  
ATOM   1076  C   PRO A  87      -7.157  71.115  98.685  1.00 17.44           C  
ATOM   1077  O   PRO A  87      -6.870  69.971  98.404  1.00 20.35           O  
ATOM   1078  CB  PRO A  87      -9.361  71.767  99.621  1.00 16.91           C  
ATOM   1079  CG  PRO A  87      -9.787  72.591 100.796  1.00 16.88           C  
ATOM   1080  CD  PRO A  87      -8.535  73.293 101.308  1.00 17.37           C  
ATOM   1081  HA  PRO A  87      -7.896  70.514 100.598  1.00  0.00           H  
ATOM   1082  HB2 PRO A  87      -9.983  70.877  99.524  1.00  0.00           H  
ATOM   1083  HB3 PRO A  87      -9.400  72.360  98.707  1.00  0.00           H  
ATOM   1084  HG2 PRO A  87     -10.532  73.325 100.491  1.00  0.00           H  
ATOM   1085  HG3 PRO A  87     -10.197  71.946 101.574  1.00  0.00           H  
ATOM   1086  HD2 PRO A  87      -8.470  73.226 102.394  1.00  0.00           H  
ATOM   1087  HD3 PRO A  87      -8.529  74.336 100.991  1.00  0.00           H  
ATOM   1088  N   TRP A  88      -6.818  72.145  97.929  1.00 15.57           N  
ATOM   1089  CA  TRP A  88      -6.161  71.916  96.649  1.00 15.00           C  
ATOM   1090  C   TRP A  88      -4.752  71.416  96.774  1.00 16.73           C  
ATOM   1091  O   TRP A  88      -4.295  70.624  95.949  1.00 17.89           O  
ATOM   1092  CB  TRP A  88      -6.099  73.193  95.899  1.00 14.32           C  
ATOM   1093  CG  TRP A  88      -5.405  73.084  94.649  1.00 15.17           C  
ATOM   1094  CD1 TRP A  88      -4.361  73.839  94.255  1.00 14.78           C  
ATOM   1095  CD2 TRP A  88      -5.697  72.190  93.572  1.00 14.26           C  
ATOM   1096  NE1 TRP A  88      -3.994  73.496  92.980  1.00 13.30           N  
ATOM   1097  CE2 TRP A  88      -4.799  72.478  92.544  1.00 12.22           C  
ATOM   1098  CE3 TRP A  88      -6.644  71.189  93.370  1.00 14.38           C  
ATOM   1099  CZ2 TRP A  88      -4.808  71.805  91.341  1.00 11.00           C  
ATOM   1100  CZ3 TRP A  88      -6.653  70.517  92.159  1.00 14.15           C  
ATOM   1101  CH2 TRP A  88      -5.733  70.823  91.170  1.00 13.30           C  
ATOM   1102  H   TRP A  88      -7.014  73.087  98.237  1.00  0.00           H  
ATOM   1103  HA  TRP A  88      -6.744  71.195  96.075  1.00  0.00           H  
ATOM   1104  HB2 TRP A  88      -7.117  73.528  95.701  1.00  0.00           H  
ATOM   1105  HB3 TRP A  88      -5.598  73.939  96.516  1.00  0.00           H  
ATOM   1106  HD1 TRP A  88      -3.885  74.601  94.854  1.00  0.00           H  
ATOM   1107  HE3 TRP A  88      -7.357  70.942  94.142  1.00  0.00           H  
ATOM   1108  HZ2 TRP A  88      -4.103  72.050  90.560  1.00  0.00           H  
ATOM   1109  HZ3 TRP A  88      -7.387  69.744  91.984  1.00  0.00           H  
ATOM   1110  HH2 TRP A  88      -5.751  70.270  90.243  1.00  0.00           H  
ATOM   1111  HE1 TRP A  88      -3.250  73.925  92.448  1.00  0.00           H  
ATOM   1112  N   ARG A  89      -4.057  71.913  97.789  1.00 15.50           N  
ATOM   1113  CA  ARG A  89      -2.690  71.488  98.065  1.00 14.81           C  
ATOM   1114  C   ARG A  89      -2.597  70.111  98.688  1.00 15.50           C  
ATOM   1115  O   ARG A  89      -1.601  69.427  98.491  1.00 16.94           O  
ATOM   1116  CB  ARG A  89      -1.951  72.507  98.958  1.00 12.98           C  
ATOM   1117  CG  ARG A  89      -1.504  73.778  98.231  1.00 11.40           C  
ATOM   1118  CD  ARG A  89      -0.541  73.496  97.065  1.00 11.07           C  
ATOM   1119  NE  ARG A  89       0.805  73.277  97.548  1.00  8.81           N  
ATOM   1120  CZ  ARG A  89       1.591  74.241  98.004  1.00 11.95           C  
ATOM   1121  NH1 ARG A  89       1.173  75.498  98.022  1.00 12.14           N  
ATOM   1122  NH2 ARG A  89       2.808  73.956  98.448  1.00 14.39           N1+
ATOM   1123  H   ARG A  89      -4.487  72.605  98.387  1.00  0.00           H  
ATOM   1124  HA  ARG A  89      -2.163  71.449  97.112  1.00  0.00           H  
ATOM   1125  HB2 ARG A  89      -2.619  72.796  99.770  1.00  0.00           H  
ATOM   1126  HB3 ARG A  89      -1.073  72.023  99.385  1.00  0.00           H  
ATOM   1127  HG2 ARG A  89      -1.002  74.429  98.947  1.00  0.00           H  
ATOM   1128  HG3 ARG A  89      -2.384  74.292  97.845  1.00  0.00           H  
ATOM   1129  HD2 ARG A  89      -0.878  72.607  96.531  1.00  0.00           H  
ATOM   1130  HD3 ARG A  89      -0.544  74.346  96.383  1.00  0.00           H  
ATOM   1131  HE  ARG A  89       1.167  72.334  97.537  1.00  0.00           H  
ATOM   1132 HH11 ARG A  89       0.248  75.728  97.686  1.00  0.00           H  
ATOM   1133 HH12 ARG A  89       1.779  76.227  98.371  1.00  0.00           H  
ATOM   1134 HH21 ARG A  89       3.405  74.693  98.795  1.00  0.00           H  
ATOM   1135 HH22 ARG A  89       3.138  73.001  98.439  1.00  0.00           H  
ATOM   1136  N   ARG A  90      -3.601  69.685  99.437  1.00 16.00           N  
ATOM   1137  CA  ARG A  90      -3.499  68.381 100.103  1.00 17.03           C  
ATOM   1138  C   ARG A  90      -3.871  67.210  99.205  1.00 15.48           C  
ATOM   1139  O   ARG A  90      -3.658  66.079  99.585  1.00 17.16           O  
ATOM   1140  CB  ARG A  90      -4.376  68.318 101.339  1.00 20.40           C  
ATOM   1141  CG  ARG A  90      -3.965  69.199 102.501  1.00 22.24           C  
ATOM   1142  CD  ARG A  90      -4.997  69.018 103.609  1.00 29.39           C  
ATOM   1143  NE  ARG A  90      -6.367  69.150 103.079  1.00 29.04           N  
ATOM   1144  CZ  ARG A  90      -7.409  68.359 103.377  1.00 30.47           C  
ATOM   1145  NH1 ARG A  90      -7.303  67.320 104.220  1.00 27.92           N  
ATOM   1146  NH2 ARG A  90      -8.583  68.604 102.811  1.00 30.94           N1+
ATOM   1147  H   ARG A  90      -4.430  70.252  99.549  1.00  0.00           H  
ATOM   1148  HA  ARG A  90      -2.465  68.246 100.419  1.00  0.00           H  
ATOM   1149  HB2 ARG A  90      -5.385  68.606 101.045  1.00  0.00           H  
ATOM   1150  HB3 ARG A  90      -4.403  67.285 101.686  1.00  0.00           H  
ATOM   1151  HG2 ARG A  90      -3.939  70.242 102.185  1.00  0.00           H  
ATOM   1152  HG3 ARG A  90      -2.981  68.899 102.861  1.00  0.00           H  
ATOM   1153  HD2 ARG A  90      -4.836  69.777 104.374  1.00  0.00           H  
ATOM   1154  HD3 ARG A  90      -4.877  68.030 104.053  1.00  0.00           H  
ATOM   1155  HE  ARG A  90      -6.537  69.906 102.431  1.00  0.00           H  
ATOM   1156 HH11 ARG A  90      -6.417  67.114 104.658  1.00  0.00           H  
ATOM   1157 HH12 ARG A  90      -8.110  66.745 104.416  1.00  0.00           H  
ATOM   1158 HH21 ARG A  90      -8.683  69.378 102.170  1.00  0.00           H  
ATOM   1159 HH22 ARG A  90      -9.377  68.016 103.021  1.00  0.00           H  
ATOM   1160  N   LEU A  91      -4.418  67.445  98.029  1.00 12.40           N  
ATOM   1161  CA  LEU A  91      -4.735  66.320  97.158  1.00 14.83           C  
ATOM   1162  C   LEU A  91      -3.534  65.446  96.825  1.00 16.24           C  
ATOM   1163  O   LEU A  91      -2.407  65.910  96.777  1.00 15.92           O  
ATOM   1164  CB  LEU A  91      -5.356  66.797  95.847  1.00 14.22           C  
ATOM   1165  CG  LEU A  91      -6.811  67.272  95.911  1.00 13.24           C  
ATOM   1166  CD1 LEU A  91      -7.123  68.139  94.715  1.00 15.07           C  
ATOM   1167  CD2 LEU A  91      -7.754  66.084  95.922  1.00 12.77           C  
ATOM   1168  H   LEU A  91      -4.615  68.391  97.736  1.00  0.00           H  
ATOM   1169  HA  LEU A  91      -5.470  65.698  97.669  1.00  0.00           H  
ATOM   1170  HB2 LEU A  91      -5.309  65.970  95.139  1.00  0.00           H  
ATOM   1171  HB3 LEU A  91      -4.747  67.614  95.459  1.00  0.00           H  
ATOM   1172  HG  LEU A  91      -6.958  67.853  96.822  1.00  0.00           H  
ATOM   1173 HD11 LEU A  91      -6.449  68.995  94.701  1.00  0.00           H  
ATOM   1174 HD12 LEU A  91      -8.153  68.489  94.779  1.00  0.00           H  
ATOM   1175 HD13 LEU A  91      -6.993  67.559  93.802  1.00  0.00           H  
ATOM   1176 HD21 LEU A  91      -7.534  65.453  96.783  1.00  0.00           H  
ATOM   1177 HD22 LEU A  91      -8.783  66.438  95.984  1.00  0.00           H  
ATOM   1178 HD23 LEU A  91      -7.623  65.507  95.006  1.00  0.00           H  
ATOM   1179  N   ASP A  92      -3.806  64.167  96.601  1.00 15.60           N  
ATOM   1180  CA  ASP A  92      -2.898  63.276  95.890  1.00 14.11           C  
ATOM   1181  C   ASP A  92      -2.511  63.882  94.579  1.00 15.63           C  
ATOM   1182  O   ASP A  92      -3.168  64.790  94.073  1.00 14.93           O  
ATOM   1183  CB  ASP A  92      -3.580  61.972  95.485  1.00 16.91           C  
ATOM   1184  CG  ASP A  92      -3.791  61.053  96.609  1.00 23.30           C  
ATOM   1185  OD1 ASP A  92      -3.480  61.431  97.779  1.00 27.75           O  
ATOM   1186  OD2 ASP A  92      -4.278  59.944  96.304  1.00 24.24           O1-
ATOM   1187  H   ASP A  92      -4.682  63.794  96.938  1.00  0.00           H  
ATOM   1188  HA  ASP A  92      -2.013  63.073  96.493  1.00  0.00           H  
ATOM   1189  HB2 ASP A  92      -4.549  62.210  95.047  1.00  0.00           H  
ATOM   1190  HB3 ASP A  92      -2.968  61.474  94.734  1.00  0.00           H  
ATOM   1191  N   ALA A  93      -1.466  63.325  93.996  1.00 14.33           N  
ATOM   1192  CA  ALA A  93      -1.055  63.767  92.710  1.00 12.39           C  
ATOM   1193  C   ALA A  93      -2.132  63.301  91.803  1.00 12.61           C  
ATOM   1194  O   ALA A  93      -2.573  64.021  90.931  1.00 12.73           O  
ATOM   1195  CB  ALA A  93       0.268  63.140  92.336  1.00 12.55           C  
ATOM   1196  H   ALA A  93      -0.960  62.586  94.463  1.00  0.00           H  
ATOM   1197  HA  ALA A  93      -0.981  64.854  92.687  1.00  0.00           H  
ATOM   1198  HB1 ALA A  93       1.067  63.605  92.913  1.00  0.00           H  
ATOM   1199  HB2 ALA A  93       0.453  63.291  91.273  1.00  0.00           H  
ATOM   1200  HB3 ALA A  93       0.238  62.072  92.552  1.00  0.00           H  
ATOM   1201  N   LEU A  94      -2.563  62.079  92.029  1.00 13.18           N  
ATOM   1202  CA  LEU A  94      -3.425  61.408  91.074  1.00 15.93           C  
ATOM   1203  C   LEU A  94      -4.827  61.997  91.083  1.00 16.91           C  
ATOM   1204  O   LEU A  94      -5.548  61.995  90.070  1.00 16.32           O  
ATOM   1205  CB  LEU A  94      -3.440  59.911  91.351  1.00 17.10           C  
ATOM   1206  CG  LEU A  94      -4.022  59.383  92.644  1.00 20.21           C  
ATOM   1207  CD1 LEU A  94      -5.510  59.163  92.425  1.00 17.23           C  
ATOM   1208  CD2 LEU A  94      -3.310  58.083  93.036  1.00 18.82           C  
ATOM   1209  H   LEU A  94      -2.291  61.602  92.877  1.00  0.00           H  
ATOM   1210  HA  LEU A  94      -3.005  61.560  90.080  1.00  0.00           H  
ATOM   1211  HB2 LEU A  94      -4.003  59.448  90.541  1.00  0.00           H  
ATOM   1212  HB3 LEU A  94      -2.412  59.554  91.283  1.00  0.00           H  
ATOM   1213  HG  LEU A  94      -3.880  60.123  93.432  1.00  0.00           H  
ATOM   1214 HD21 LEU A  94      -3.731  57.704  93.968  1.00  0.00           H  
ATOM   1215 HD22 LEU A  94      -2.246  58.278  93.171  1.00  0.00           H  
ATOM   1216 HD23 LEU A  94      -3.446  57.342  92.248  1.00  0.00           H  
ATOM   1217 HD11 LEU A  94      -5.960  58.781  93.341  1.00  0.00           H  
ATOM   1218 HD12 LEU A  94      -5.981  60.108  92.155  1.00  0.00           H  
ATOM   1219 HD13 LEU A  94      -5.656  58.442  91.621  1.00  0.00           H  
ATOM   1220  N   SER A  95      -5.195  62.535  92.232  1.00 15.64           N  
ATOM   1221  CA  SER A  95      -6.495  63.147  92.372  1.00 15.20           C  
ATOM   1222  C   SER A  95      -6.536  64.440  91.539  1.00 15.60           C  
ATOM   1223  O   SER A  95      -7.536  64.680  90.849  1.00 16.81           O  
ATOM   1224  CB  SER A  95      -6.796  63.371  93.856  1.00 17.76           C  
ATOM   1225  OG  SER A  95      -6.531  62.170  94.577  1.00 21.78           O  
ATOM   1226  H   SER A  95      -4.562  62.518  93.019  1.00  0.00           H  
ATOM   1227  HA  SER A  95      -7.241  62.460  91.972  1.00  0.00           H  
ATOM   1228  HB2 SER A  95      -7.844  63.645  93.978  1.00  0.00           H  
ATOM   1229  HB3 SER A  95      -6.164  64.172  94.239  1.00  0.00           H  
ATOM   1230  HG  SER A  95      -7.339  61.658  94.656  1.00  0.00           H  
ATOM   1231  N   ARG A  96      -5.449  65.233  91.586  1.00 16.28           N  
ATOM   1232  CA  ARG A  96      -5.263  66.412  90.720  1.00 13.36           C  
ATOM   1233  C   ARG A  96      -5.368  65.986  89.286  1.00 12.96           C  
ATOM   1234  O   ARG A  96      -6.012  66.656  88.497  1.00 12.41           O  
ATOM   1235  CB  ARG A  96      -3.896  67.083  90.907  1.00 12.09           C  
ATOM   1236  CG  ARG A  96      -3.791  68.009  92.119  1.00 11.96           C  
ATOM   1237  CD  ARG A  96      -2.761  69.136  91.937  1.00 10.57           C  
ATOM   1238  NE  ARG A  96      -1.543  68.714  91.249  1.00 13.03           N  
ATOM   1239  CZ  ARG A  96      -0.565  67.994  91.801  1.00 13.88           C  
ATOM   1240  NH1 ARG A  96      -0.651  67.588  93.071  1.00 11.73           N  
ATOM   1241  NH2 ARG A  96       0.505  67.657  91.072  1.00 11.57           N1+
ATOM   1242  H   ARG A  96      -4.722  65.008  92.250  1.00  0.00           H  
ATOM   1243  HA  ARG A  96      -6.048  67.138  90.934  1.00  0.00           H  
ATOM   1244  HB2 ARG A  96      -3.147  66.299  91.015  1.00  0.00           H  
ATOM   1245  HB3 ARG A  96      -3.668  67.659  90.010  1.00  0.00           H  
ATOM   1246  HG2 ARG A  96      -3.502  67.413  92.985  1.00  0.00           H  
ATOM   1247  HG3 ARG A  96      -4.768  68.453  92.308  1.00  0.00           H  
ATOM   1248  HD2 ARG A  96      -2.486  69.513  92.922  1.00  0.00           H  
ATOM   1249  HD3 ARG A  96      -3.222  69.944  91.369  1.00  0.00           H  
ATOM   1250  HE  ARG A  96      -1.433  68.988  90.283  1.00  0.00           H  
ATOM   1251 HH11 ARG A  96       0.092  67.037  93.476  1.00  0.00           H  
ATOM   1252 HH12 ARG A  96      -1.459  67.832  93.626  1.00  0.00           H  
ATOM   1253 HH21 ARG A  96       1.244  67.106  91.485  1.00  0.00           H  
ATOM   1254 HH22 ARG A  96       0.574  67.954  90.109  1.00  0.00           H  
ATOM   1255  N   GLY A  97      -4.730  64.871  88.957  1.00 11.97           N  
ATOM   1256  CA  GLY A  97      -4.831  64.271  87.634  1.00 15.51           C  
ATOM   1257  C   GLY A  97      -6.236  63.801  87.300  1.00 11.83           C  
ATOM   1258  O   GLY A  97      -6.661  63.913  86.141  1.00 13.51           O  
ATOM   1259  H   GLY A  97      -4.151  64.420  89.651  1.00  0.00           H  
ATOM   1260  HA2 GLY A  97      -4.527  65.011  86.893  1.00  0.00           H  
ATOM   1261  HA3 GLY A  97      -4.153  63.420  87.580  1.00  0.00           H  
ATOM   1262  N   ARG A  98      -6.974  63.274  88.291  1.00 12.32           N  
ATOM   1263  CA  ARG A  98      -8.371  62.813  88.053  1.00 10.48           C  
ATOM   1264  C   ARG A  98      -9.303  63.971  87.747  1.00  9.81           C  
ATOM   1265  O   ARG A  98     -10.085  63.894  86.793  1.00 10.09           O  
ATOM   1266  CB  ARG A  98      -8.920  61.977  89.220  1.00  8.89           C  
ATOM   1267  CG  ARG A  98      -8.220  60.633  89.361  1.00  9.16           C  
ATOM   1268  CD  ARG A  98      -9.129  59.423  89.511  1.00 10.04           C  
ATOM   1269  NE  ARG A  98     -10.219  59.320  88.538  1.00 12.28           N  
ATOM   1270  CZ  ARG A  98     -10.087  59.156  87.214  1.00 12.61           C  
ATOM   1271  NH1 ARG A  98      -8.896  59.111  86.611  1.00 10.77           N  
ATOM   1272  NH2 ARG A  98     -11.181  59.064  86.468  1.00 12.62           N1+
ATOM   1273  H   ARG A  98      -6.575  63.189  89.215  1.00  0.00           H  
ATOM   1274  HA  ARG A  98      -8.354  62.170  87.173  1.00  0.00           H  
ATOM   1275  HB2 ARG A  98      -8.786  62.539  90.144  1.00  0.00           H  
ATOM   1276  HB3 ARG A  98      -9.985  61.806  89.062  1.00  0.00           H  
ATOM   1277  HG2 ARG A  98      -7.606  60.481  88.473  1.00  0.00           H  
ATOM   1278  HG3 ARG A  98      -7.562  60.678  90.229  1.00  0.00           H  
ATOM   1279  HD2 ARG A  98      -8.513  58.529  89.419  1.00  0.00           H  
ATOM   1280  HD3 ARG A  98      -9.562  59.440  90.511  1.00  0.00           H  
ATOM   1281  HE  ARG A  98     -11.160  59.378  88.899  1.00  0.00           H  
ATOM   1282 HH11 ARG A  98      -8.050  59.191  87.157  1.00  0.00           H  
ATOM   1283 HH12 ARG A  98      -8.841  58.997  85.609  1.00  0.00           H  
ATOM   1284 HH21 ARG A  98     -12.093  59.107  86.901  1.00  0.00           H  
ATOM   1285 HH22 ARG A  98     -11.102  58.951  85.467  1.00  0.00           H  
ATOM   1286  N   LEU A  99      -9.200  65.034  88.555  1.00  9.19           N  
ATOM   1287  CA  LEU A  99      -9.930  66.277  88.292  1.00  8.26           C  
ATOM   1288  C   LEU A  99      -9.623  66.776  86.897  1.00  9.07           C  
ATOM   1289  O   LEU A  99     -10.527  67.247  86.202  1.00 10.18           O  
ATOM   1290  CB  LEU A  99      -9.608  67.381  89.285  1.00  6.54           C  
ATOM   1291  CG  LEU A  99     -10.194  67.164  90.683  1.00  8.13           C  
ATOM   1292  CD1 LEU A  99      -9.495  68.069  91.689  1.00  8.82           C  
ATOM   1293  CD2 LEU A  99     -11.680  67.452  90.731  1.00  9.13           C  
ATOM   1294  H   LEU A  99      -8.603  64.977  89.368  1.00  0.00           H  
ATOM   1295  HA  LEU A  99     -10.998  66.065  88.351  1.00  0.00           H  
ATOM   1296  HB2 LEU A  99     -10.002  68.318  88.892  1.00  0.00           H  
ATOM   1297  HB3 LEU A  99      -8.525  67.467  89.371  1.00  0.00           H  
ATOM   1298  HG  LEU A  99     -10.030  66.126  90.973  1.00  0.00           H  
ATOM   1299 HD11 LEU A  99      -8.422  67.876  91.669  1.00  0.00           H  
ATOM   1300 HD12 LEU A  99      -9.881  67.868  92.688  1.00  0.00           H  
ATOM   1301 HD13 LEU A  99      -9.681  69.111  91.431  1.00  0.00           H  
ATOM   1302 HD21 LEU A  99     -12.198  66.812  90.016  1.00  0.00           H  
ATOM   1303 HD22 LEU A  99     -11.856  68.497  90.477  1.00  0.00           H  
ATOM   1304 HD23 LEU A  99     -12.056  67.254  91.735  1.00  0.00           H  
ATOM   1305  N   LEU A 100      -8.374  66.687  86.452  1.00  7.60           N  
ATOM   1306  CA  LEU A 100      -8.097  67.153  85.110  1.00  7.97           C  
ATOM   1307  C   LEU A 100      -8.831  66.295  84.122  1.00  9.78           C  
ATOM   1308  O   LEU A 100      -9.302  66.804  83.102  1.00  9.85           O  
ATOM   1309  CB  LEU A 100      -6.602  67.187  84.796  1.00  7.77           C  
ATOM   1310  CG  LEU A 100      -5.886  68.486  85.205  1.00  7.33           C  
ATOM   1311  CD1 LEU A 100      -4.386  68.339  85.003  1.00  9.67           C  
ATOM   1312  CD2 LEU A 100      -6.410  69.676  84.399  1.00  7.81           C  
ATOM   1313  H   LEU A 100      -7.641  66.306  87.032  1.00  0.00           H  
ATOM   1314  HA  LEU A 100      -8.481  68.169  85.022  1.00  0.00           H  
ATOM   1315  HB2 LEU A 100      -6.478  67.056  83.721  1.00  0.00           H  
ATOM   1316  HB3 LEU A 100      -6.122  66.351  85.305  1.00  0.00           H  
ATOM   1317  HG  LEU A 100      -6.078  68.671  86.262  1.00  0.00           H  
ATOM   1318 HD11 LEU A 100      -4.023  67.489  85.581  1.00  0.00           H  
ATOM   1319 HD12 LEU A 100      -4.176  68.176  83.946  1.00  0.00           H  
ATOM   1320 HD13 LEU A 100      -3.884  69.247  85.337  1.00  0.00           H  
ATOM   1321 HD21 LEU A 100      -7.485  69.773  84.550  1.00  0.00           H  
ATOM   1322 HD22 LEU A 100      -5.913  70.587  84.732  1.00  0.00           H  
ATOM   1323 HD23 LEU A 100      -6.205  69.516  83.340  1.00  0.00           H  
ATOM   1324  N   HIS A 101      -8.934  64.994  84.416  1.00 11.01           N  
ATOM   1325  CA  HIS A 101      -9.625  64.051  83.485  1.00 11.77           C  
ATOM   1326  C   HIS A 101     -11.109  64.317  83.423  1.00 12.41           C  
ATOM   1327  O   HIS A 101     -11.725  64.314  82.328  1.00 13.21           O  
ATOM   1328  CB  HIS A 101      -9.408  62.587  83.862  1.00 11.99           C  
ATOM   1329  CG  HIS A 101      -8.260  61.960  83.148  1.00 14.62           C  
ATOM   1330  ND1 HIS A 101      -8.139  62.004  81.774  1.00 15.51           N  
ATOM   1331  CD2 HIS A 101      -7.161  61.310  83.611  1.00 13.58           C  
ATOM   1332  CE1 HIS A 101      -7.015  61.402  81.420  1.00 15.31           C  
ATOM   1333  NE2 HIS A 101      -6.408  60.967  82.515  1.00 14.07           N  
ATOM   1334  H   HIS A 101      -8.540  64.645  85.278  1.00  0.00           H  
ATOM   1335  HA  HIS A 101      -9.215  64.205  82.487  1.00  0.00           H  
ATOM   1336  HB2 HIS A 101      -9.222  62.530  84.934  1.00  0.00           H  
ATOM   1337  HB3 HIS A 101     -10.314  62.026  83.632  1.00  0.00           H  
ATOM   1338  HD2 HIS A 101      -6.924  61.102  84.644  1.00  0.00           H  
ATOM   1339  HE1 HIS A 101      -6.653  61.285  80.409  1.00  0.00           H  
ATOM   1340  HE2 HIS A 101      -5.532  60.464  82.539  1.00  0.00           H  
ATOM   1341  N   GLN A 102     -11.665  64.546  84.615  1.00 12.31           N  
ATOM   1342  CA  GLN A 102     -13.069  64.868  84.758  1.00 11.57           C  
ATOM   1343  C   GLN A 102     -13.356  66.085  83.890  1.00 11.21           C  
ATOM   1344  O   GLN A 102     -14.267  66.081  83.068  1.00 12.72           O  
ATOM   1345  CB  GLN A 102     -13.411  65.098  86.251  1.00 11.27           C  
ATOM   1346  CG  GLN A 102     -14.855  65.483  86.542  1.00 14.75           C  
ATOM   1347  CD  GLN A 102     -15.924  64.422  86.157  1.00 17.90           C  
ATOM   1348  OE1 GLN A 102     -15.618  63.330  85.644  1.00 17.89           O  
ATOM   1349  NE2 GLN A 102     -17.206  64.768  86.406  1.00 19.17           N  
ATOM   1350  H   GLN A 102     -11.088  64.493  85.442  1.00  0.00           H  
ATOM   1351  HA  GLN A 102     -13.659  64.029  84.390  1.00  0.00           H  
ATOM   1352  HB2 GLN A 102     -13.194  64.176  86.791  1.00  0.00           H  
ATOM   1353  HB3 GLN A 102     -12.761  65.884  86.636  1.00  0.00           H  
ATOM   1354  HG2 GLN A 102     -15.076  66.397  85.990  1.00  0.00           H  
ATOM   1355  HG3 GLN A 102     -14.947  65.693  87.608  1.00  0.00           H  
ATOM   1356 HE21 GLN A 102     -17.955  64.130  86.178  1.00  0.00           H  
ATOM   1357 HE22 GLN A 102     -17.416  65.665  86.820  1.00  0.00           H  
ATOM   1358  N   LEU A 103     -12.521  67.095  84.023  1.00 10.34           N  
ATOM   1359  CA  LEU A 103     -12.807  68.355  83.387  1.00 10.61           C  
ATOM   1360  C   LEU A 103     -12.804  68.263  81.868  1.00 10.21           C  
ATOM   1361  O   LEU A 103     -13.568  68.988  81.210  1.00 11.15           O  
ATOM   1362  CB  LEU A 103     -11.822  69.422  83.823  1.00 10.52           C  
ATOM   1363  CG  LEU A 103     -12.124  70.785  83.183  1.00  9.24           C  
ATOM   1364  CD1 LEU A 103     -13.467  71.297  83.667  1.00  9.72           C  
ATOM   1365  CD2 LEU A 103     -11.014  71.791  83.468  1.00  8.00           C  
ATOM   1366  H   LEU A 103     -11.680  66.986  84.571  1.00  0.00           H  
ATOM   1367  HA  LEU A 103     -13.802  68.670  83.701  1.00  0.00           H  
ATOM   1368  HB2 LEU A 103     -10.818  69.113  83.533  1.00  0.00           H  
ATOM   1369  HB3 LEU A 103     -11.863  69.522  84.908  1.00  0.00           H  
ATOM   1370  HG  LEU A 103     -12.185  70.645  82.104  1.00  0.00           H  
ATOM   1371 HD11 LEU A 103     -13.674  72.264  83.209  1.00  0.00           H  
ATOM   1372 HD12 LEU A 103     -13.445  71.406  84.751  1.00  0.00           H  
ATOM   1373 HD13 LEU A 103     -14.247  70.589  83.389  1.00  0.00           H  
ATOM   1374 HD21 LEU A 103     -10.064  71.395  83.110  1.00  0.00           H  
ATOM   1375 HD22 LEU A 103     -10.952  71.968  84.542  1.00  0.00           H  
ATOM   1376 HD23 LEU A 103     -11.233  72.728  82.957  1.00  0.00           H  
ATOM   1377  N   ALA A 104     -11.946  67.413  81.315  1.00  9.27           N  
ATOM   1378  CA  ALA A 104     -12.019  67.090  79.889  1.00 10.40           C  
ATOM   1379  C   ALA A 104     -13.288  66.329  79.564  1.00 10.26           C  
ATOM   1380  O   ALA A 104     -13.864  66.525  78.507  1.00  9.86           O  
ATOM   1381  CB  ALA A 104     -10.826  66.265  79.462  1.00 11.19           C  
ATOM   1382  H   ALA A 104     -11.233  66.983  81.887  1.00  0.00           H  
ATOM   1383  HA  ALA A 104     -12.018  68.021  79.322  1.00  0.00           H  
ATOM   1384  HB1 ALA A 104     -10.903  66.038  78.399  1.00  0.00           H  
ATOM   1385  HB2 ALA A 104      -9.911  66.827  79.648  1.00  0.00           H  
ATOM   1386  HB3 ALA A 104     -10.804  65.336  80.032  1.00  0.00           H  
ATOM   1387  N   ASP A 105     -13.715  65.454  80.463  1.00 10.55           N  
ATOM   1388  CA  ASP A 105     -14.984  64.761  80.254  1.00 10.59           C  
ATOM   1389  C   ASP A 105     -16.133  65.754  80.024  1.00 10.04           C  
ATOM   1390  O   ASP A 105     -16.980  65.555  79.134  1.00  8.64           O  
ATOM   1391  CB  ASP A 105     -15.340  63.848  81.441  1.00 10.64           C  
ATOM   1392  CG  ASP A 105     -14.450  62.620  81.549  1.00 11.11           C  
ATOM   1393  OD1 ASP A 105     -13.573  62.406  80.686  1.00 12.47           O  
ATOM   1394  OD2 ASP A 105     -14.652  61.867  82.517  1.00 10.80           O1-
ATOM   1395  H   ASP A 105     -13.165  65.267  81.289  1.00  0.00           H  
ATOM   1396  HA  ASP A 105     -14.889  64.139  79.364  1.00  0.00           H  
ATOM   1397  HB2 ASP A 105     -15.245  64.425  82.361  1.00  0.00           H  
ATOM   1398  HB3 ASP A 105     -16.375  63.523  81.336  1.00  0.00           H  
ATOM   1399  N   LEU A 106     -16.170  66.817  80.838  1.00 10.68           N  
ATOM   1400  CA  LEU A 106     -17.234  67.831  80.712  1.00  8.69           C  
ATOM   1401  C   LEU A 106     -16.981  68.625  79.451  1.00  9.55           C  
ATOM   1402  O   LEU A 106     -17.902  68.946  78.718  1.00  9.79           O  
ATOM   1403  CB  LEU A 106     -17.326  68.753  81.932  1.00  8.18           C  
ATOM   1404  CG  LEU A 106     -17.391  68.027  83.266  1.00  9.38           C  
ATOM   1405  CD1 LEU A 106     -17.647  68.960  84.446  1.00  8.38           C  
ATOM   1406  CD2 LEU A 106     -18.445  66.937  83.177  1.00  9.89           C  
ATOM   1407  H   LEU A 106     -15.460  66.926  81.548  1.00  0.00           H  
ATOM   1408  HA  LEU A 106     -18.187  67.313  80.603  1.00  0.00           H  
ATOM   1409  HB2 LEU A 106     -18.224  69.362  81.832  1.00  0.00           H  
ATOM   1410  HB3 LEU A 106     -16.458  69.412  81.936  1.00  0.00           H  
ATOM   1411  HG  LEU A 106     -16.427  67.544  83.428  1.00  0.00           H  
ATOM   1412 HD21 LEU A 106     -18.811  66.702  84.177  1.00  0.00           H  
ATOM   1413 HD22 LEU A 106     -18.007  66.044  82.732  1.00  0.00           H  
ATOM   1414 HD23 LEU A 106     -19.273  67.282  82.558  1.00  0.00           H  
ATOM   1415 HD11 LEU A 106     -16.873  69.727  84.478  1.00  0.00           H  
ATOM   1416 HD12 LEU A 106     -18.622  69.433  84.330  1.00  0.00           H  
ATOM   1417 HD13 LEU A 106     -17.629  68.387  85.373  1.00  0.00           H  
ATOM   1418  N   VAL A 107     -15.730  68.929  79.170  1.00  9.44           N  
ATOM   1419  CA  VAL A 107     -15.471  69.705  77.995  1.00 10.20           C  
ATOM   1420  C   VAL A 107     -15.966  68.906  76.780  1.00 11.16           C  
ATOM   1421  O   VAL A 107     -16.578  69.471  75.870  1.00 11.93           O  
ATOM   1422  CB  VAL A 107     -14.000  70.137  77.912  1.00 10.76           C  
ATOM   1423  CG1 VAL A 107     -13.693  70.759  76.560  1.00 10.15           C  
ATOM   1424  CG2 VAL A 107     -13.677  71.138  79.014  1.00 12.39           C  
ATOM   1425  H   VAL A 107     -14.975  68.623  79.767  1.00  0.00           H  
ATOM   1426  HA  VAL A 107     -16.075  70.610  78.060  1.00  0.00           H  
ATOM   1427  HB  VAL A 107     -13.370  69.257  78.043  1.00  0.00           H  
ATOM   1428 HG11 VAL A 107     -13.923  70.044  75.770  1.00  0.00           H  
ATOM   1429 HG12 VAL A 107     -14.299  71.655  76.427  1.00  0.00           H  
ATOM   1430 HG13 VAL A 107     -12.637  71.024  76.513  1.00  0.00           H  
ATOM   1431 HG21 VAL A 107     -13.897  70.694  79.985  1.00  0.00           H  
ATOM   1432 HG22 VAL A 107     -14.283  72.034  78.879  1.00  0.00           H  
ATOM   1433 HG23 VAL A 107     -12.621  71.403  78.966  1.00  0.00           H  
ATOM   1434  N   GLU A 108     -15.785  67.586  76.798  1.00 11.99           N  
ATOM   1435  CA  GLU A 108     -16.253  66.722  75.679  1.00 13.10           C  
ATOM   1436  C   GLU A 108     -17.799  66.578  75.643  1.00 13.64           C  
ATOM   1437  O   GLU A 108     -18.403  66.515  74.570  1.00 13.89           O  
ATOM   1438  CB  GLU A 108     -15.577  65.329  75.744  1.00 14.00           C  
ATOM   1439  CG  GLU A 108     -15.576  64.536  74.427  1.00 17.18           C  
ATOM   1440  CD  GLU A 108     -14.555  63.374  74.412  1.00 23.60           C  
ATOM   1441  OE1 GLU A 108     -14.396  62.713  75.490  1.00 22.42           O  
ATOM   1442  OE2 GLU A 108     -13.925  63.121  73.324  1.00 23.36           O1-
ATOM   1443  H   GLU A 108     -15.320  67.162  77.588  1.00  0.00           H  
ATOM   1444  HA  GLU A 108     -15.944  67.195  74.747  1.00  0.00           H  
ATOM   1445  HB2 GLU A 108     -14.541  65.472  76.052  1.00  0.00           H  
ATOM   1446  HB3 GLU A 108     -16.084  64.735  76.504  1.00  0.00           H  
ATOM   1447  HG2 GLU A 108     -15.334  65.219  73.613  1.00  0.00           H  
ATOM   1448  HG3 GLU A 108     -16.574  64.130  74.261  1.00  0.00           H  
ATOM   1449  N   ARG A 109     -18.437  66.514  76.809  1.00 12.53           N  
ATOM   1450  CA  ARG A 109     -19.922  66.445  76.872  1.00  9.66           C  
ATOM   1451  C   ARG A 109     -20.611  67.681  76.332  1.00  9.67           C  
ATOM   1452  O   ARG A 109     -21.541  67.563  75.564  1.00  8.80           O  
ATOM   1453  CB  ARG A 109     -20.391  66.301  78.305  1.00  8.59           C  
ATOM   1454  CG  ARG A 109     -21.835  66.692  78.512  1.00  8.50           C  
ATOM   1455  CD  ARG A 109     -22.106  66.721  80.005  1.00  6.01           C  
ATOM   1456  NE  ARG A 109     -21.817  68.023  80.545  1.00  7.98           N  
ATOM   1457  CZ  ARG A 109     -21.781  68.297  81.828  1.00  7.99           C  
ATOM   1458  NH1 ARG A 109     -22.004  67.341  82.716  1.00  7.48           N  
ATOM   1459  NH2 ARG A 109     -21.507  69.539  82.203  1.00  7.51           N1+
ATOM   1460  H   ARG A 109     -17.904  66.512  77.667  1.00  0.00           H  
ATOM   1461  HA  ARG A 109     -20.258  65.578  76.303  1.00  0.00           H  
ATOM   1462  HB2 ARG A 109     -20.270  65.260  78.604  1.00  0.00           H  
ATOM   1463  HB3 ARG A 109     -19.764  66.924  78.943  1.00  0.00           H  
ATOM   1464  HG2 ARG A 109     -22.016  67.678  78.085  1.00  0.00           H  
ATOM   1465  HG3 ARG A 109     -22.486  65.960  78.034  1.00  0.00           H  
ATOM   1466  HD2 ARG A 109     -21.476  65.981  80.498  1.00  0.00           H  
ATOM   1467  HD3 ARG A 109     -23.154  66.480  80.186  1.00  0.00           H  
ATOM   1468  HE  ARG A 109     -21.630  68.774  79.896  1.00  0.00           H  
ATOM   1469 HH11 ARG A 109     -21.972  67.551  83.703  1.00  0.00           H  
ATOM   1470 HH12 ARG A 109     -22.206  66.401  82.406  1.00  0.00           H  
ATOM   1471 HH21 ARG A 109     -21.336  70.251  81.507  1.00  0.00           H  
ATOM   1472 HH22 ARG A 109     -21.469  69.773  83.185  1.00  0.00           H  
ATOM   1473  N   ASP A 110     -20.139  68.846  76.774  1.00 10.35           N  
ATOM   1474  CA  ASP A 110     -20.586  70.127  76.302  1.00 11.30           C  
ATOM   1475  C   ASP A 110     -19.810  70.587  75.066  1.00 12.41           C  
ATOM   1476  O   ASP A 110     -19.878  71.735  74.671  1.00 12.61           O  
ATOM   1477  CB  ASP A 110     -20.438  71.144  77.426  1.00 10.43           C  
ATOM   1478  CG  ASP A 110     -21.353  70.849  78.609  1.00 11.96           C  
ATOM   1479  OD1 ASP A 110     -22.054  69.787  78.554  1.00 12.02           O  
ATOM   1480  OD2 ASP A 110     -21.363  71.665  79.582  1.00  9.79           O1-
ATOM   1481  H   ASP A 110     -19.422  68.827  77.485  1.00  0.00           H  
ATOM   1482  HA  ASP A 110     -21.641  70.051  76.040  1.00  0.00           H  
ATOM   1483  HB2 ASP A 110     -20.680  72.133  77.036  1.00  0.00           H  
ATOM   1484  HB3 ASP A 110     -19.404  71.143  77.770  1.00  0.00           H  
ATOM   1485  N   ARG A 111     -19.133  69.662  74.408  1.00 14.90           N  
ATOM   1486  CA  ARG A 111     -18.324  69.949  73.207  1.00 19.43           C  
ATOM   1487  C   ARG A 111     -18.984  70.818  72.101  1.00 21.14           C  
ATOM   1488  O   ARG A 111     -18.390  71.803  71.632  1.00 20.74           O  
ATOM   1489  CB  ARG A 111     -17.842  68.610  72.626  1.00 18.83           C  
ATOM   1490  CG  ARG A 111     -16.834  68.678  71.492  1.00 21.75           C  
ATOM   1491  CD  ARG A 111     -16.261  67.280  71.255  1.00 20.49           C  
ATOM   1492  NE  ARG A 111     -15.720  67.125  69.900  1.00 23.26           N  
ATOM   1493  CZ  ARG A 111     -14.468  66.795  69.586  1.00 24.66           C  
ATOM   1494  NH1 ARG A 111     -13.576  66.545  70.515  1.00 25.47           N  
ATOM   1495  NH2 ARG A 111     -14.114  66.699  68.314  1.00 23.61           N1+
ATOM   1496  H   ARG A 111     -19.171  68.710  74.744  1.00  0.00           H  
ATOM   1497  HA  ARG A 111     -17.437  70.485  73.544  1.00  0.00           H  
ATOM   1498  HB2 ARG A 111     -18.718  68.077  72.257  1.00  0.00           H  
ATOM   1499  HB3 ARG A 111     -17.404  68.026  73.436  1.00  0.00           H  
ATOM   1500  HG2 ARG A 111     -17.326  69.030  70.586  1.00  0.00           H  
ATOM   1501  HG3 ARG A 111     -16.029  69.362  71.760  1.00  0.00           H  
ATOM   1502  HD2 ARG A 111     -15.462  67.102  71.974  1.00  0.00           H  
ATOM   1503  HD3 ARG A 111     -17.049  66.543  71.409  1.00  0.00           H  
ATOM   1504  HE  ARG A 111     -16.357  67.284  69.133  1.00  0.00           H  
ATOM   1505 HH11 ARG A 111     -12.634  66.290  70.255  1.00  0.00           H  
ATOM   1506 HH12 ARG A 111     -13.831  66.607  71.490  1.00  0.00           H  
ATOM   1507 HH21 ARG A 111     -13.168  66.443  68.071  1.00  0.00           H  
ATOM   1508 HH22 ARG A 111     -14.790  66.882  67.586  1.00  0.00           H  
ATOM   1509  N   ALA A 112     -20.192  70.468  71.675  1.00 21.61           N  
ATOM   1510  CA  ALA A 112     -20.828  71.228  70.590  1.00 22.04           C  
ATOM   1511  C   ALA A 112     -21.180  72.639  71.055  1.00 19.40           C  
ATOM   1512  O   ALA A 112     -20.921  73.612  70.345  1.00 20.47           O  
ATOM   1513  CB  ALA A 112     -22.060  70.516  70.073  1.00 24.00           C  
ATOM   1514  H   ALA A 112     -20.671  69.684  72.094  1.00  0.00           H  
ATOM   1515  HA  ALA A 112     -20.115  71.310  69.770  1.00  0.00           H  
ATOM   1516  HB1 ALA A 112     -22.509  71.102  69.271  1.00  0.00           H  
ATOM   1517  HB2 ALA A 112     -22.779  70.399  70.884  1.00  0.00           H  
ATOM   1518  HB3 ALA A 112     -21.779  69.534  69.692  1.00  0.00           H  
ATOM   1519  N   THR A 113     -21.768  72.740  72.244  1.00 16.85           N  
ATOM   1520  CA  THR A 113     -22.024  74.042  72.873  1.00 18.01           C  
ATOM   1521  C   THR A 113     -20.783  74.974  72.895  1.00 18.10           C  
ATOM   1522  O   THR A 113     -20.886  76.156  72.527  1.00 16.61           O  
ATOM   1523  CB  THR A 113     -22.530  73.813  74.309  1.00 17.75           C  
ATOM   1524  OG1 THR A 113     -23.795  73.144  74.243  1.00 15.66           O  
ATOM   1525  CG2 THR A 113     -22.627  75.136  75.115  1.00 12.68           C  
ATOM   1526  H   THR A 113     -22.046  71.898  72.727  1.00  0.00           H  
ATOM   1527  HA  THR A 113     -22.813  74.541  72.311  1.00  0.00           H  
ATOM   1528  HB  THR A 113     -21.824  73.156  74.817  1.00  0.00           H  
ATOM   1529  HG1 THR A 113     -24.125  72.994  75.132  1.00  0.00           H  
ATOM   1530 HG21 THR A 113     -22.988  74.923  76.121  1.00  0.00           H  
ATOM   1531 HG22 THR A 113     -23.319  75.815  74.617  1.00  0.00           H  
ATOM   1532 HG23 THR A 113     -21.642  75.599  75.173  1.00  0.00           H  
ATOM   1533  N   LEU A 114     -19.632  74.420  73.333  1.00 18.91           N  
ATOM   1534  CA  LEU A 114     -18.347  75.157  73.436  1.00 18.01           C  
ATOM   1535  C   LEU A 114     -17.819  75.464  72.049  1.00 19.30           C  
ATOM   1536  O   LEU A 114     -17.362  76.588  71.782  1.00 20.34           O  
ATOM   1537  CB  LEU A 114     -17.295  74.401  74.261  1.00 15.82           C  
ATOM   1538  CG  LEU A 114     -17.347  74.594  75.794  1.00 13.27           C  
ATOM   1539  CD1 LEU A 114     -16.664  73.449  76.509  1.00 11.79           C  
ATOM   1540  CD2 LEU A 114     -16.731  75.919  76.234  1.00 12.88           C  
ATOM   1541  H   LEU A 114     -19.646  73.448  73.606  1.00  0.00           H  
ATOM   1542  HA  LEU A 114     -18.545  76.105  73.936  1.00  0.00           H  
ATOM   1543  HB2 LEU A 114     -16.312  74.726  73.920  1.00  0.00           H  
ATOM   1544  HB3 LEU A 114     -17.395  73.337  74.048  1.00  0.00           H  
ATOM   1545  HG  LEU A 114     -18.395  74.597  76.094  1.00  0.00           H  
ATOM   1546 HD11 LEU A 114     -17.107  72.505  76.191  1.00  0.00           H  
ATOM   1547 HD12 LEU A 114     -16.791  73.566  77.585  1.00  0.00           H  
ATOM   1548 HD13 LEU A 114     -15.601  73.451  76.266  1.00  0.00           H  
ATOM   1549 HD21 LEU A 114     -17.226  76.740  75.716  1.00  0.00           H  
ATOM   1550 HD22 LEU A 114     -16.858  76.039  77.310  1.00  0.00           H  
ATOM   1551 HD23 LEU A 114     -15.669  75.924  75.991  1.00  0.00           H  
ATOM   1552  N   ALA A 115     -17.922  74.500  71.145  1.00 17.60           N  
ATOM   1553  CA  ALA A 115     -17.633  74.805  69.742  1.00 19.30           C  
ATOM   1554  C   ALA A 115     -18.469  75.981  69.194  1.00 19.25           C  
ATOM   1555  O   ALA A 115     -17.948  76.800  68.444  1.00 21.39           O  
ATOM   1556  CB  ALA A 115     -17.824  73.577  68.870  1.00 19.52           C  
ATOM   1557  H   ALA A 115     -18.196  73.568  71.420  1.00  0.00           H  
ATOM   1558  HA  ALA A 115     -16.583  75.092  69.679  1.00  0.00           H  
ATOM   1559  HB1 ALA A 115     -17.056  72.840  69.106  1.00  0.00           H  
ATOM   1560  HB2 ALA A 115     -17.744  73.861  67.821  1.00  0.00           H  
ATOM   1561  HB3 ALA A 115     -18.809  73.149  69.057  1.00  0.00           H  
ATOM   1562  N   ALA A 116     -19.746  76.065  69.560  1.00 18.85           N  
ATOM   1563  CA  ALA A 116     -20.627  77.111  69.020  1.00 20.86           C  
ATOM   1564  C   ALA A 116     -20.253  78.494  69.532  1.00 21.27           C  
ATOM   1565  O   ALA A 116     -20.137  79.436  68.737  1.00 20.44           O  
ATOM   1566  CB  ALA A 116     -22.082  76.816  69.335  1.00 21.74           C  
ATOM   1567  H   ALA A 116     -20.117  75.398  70.221  1.00  0.00           H  
ATOM   1568  HA  ALA A 116     -20.515  77.115  67.936  1.00  0.00           H  
ATOM   1569  HB1 ALA A 116     -22.711  77.606  68.924  1.00  0.00           H  
ATOM   1570  HB2 ALA A 116     -22.217  76.770  70.416  1.00  0.00           H  
ATOM   1571  HB3 ALA A 116     -22.363  75.860  68.892  1.00  0.00           H  
ATOM   1572  N   LEU A 117     -20.052  78.604  70.848  1.00 19.90           N  
ATOM   1573  CA  LEU A 117     -19.525  79.839  71.443  1.00 19.18           C  
ATOM   1574  C   LEU A 117     -18.286  80.356  70.687  1.00 22.11           C  
ATOM   1575  O   LEU A 117     -18.258  81.501  70.200  1.00 21.23           O  
ATOM   1576  CB  LEU A 117     -19.175  79.631  72.915  1.00 16.46           C  
ATOM   1577  CG  LEU A 117     -20.351  79.562  73.873  1.00 15.33           C  
ATOM   1578  CD1 LEU A 117     -19.907  79.205  75.299  1.00 13.06           C  
ATOM   1579  CD2 LEU A 117     -21.070  80.891  73.852  1.00 17.13           C  
ATOM   1580  H   LEU A 117     -20.267  77.820  71.447  1.00  0.00           H  
ATOM   1581  HA  LEU A 117     -20.301  80.602  71.384  1.00  0.00           H  
ATOM   1582  HB2 LEU A 117     -18.622  78.695  72.998  1.00  0.00           H  
ATOM   1583  HB3 LEU A 117     -18.522  80.445  73.231  1.00  0.00           H  
ATOM   1584  HG  LEU A 117     -21.038  78.792  73.522  1.00  0.00           H  
ATOM   1585 HD11 LEU A 117     -19.392  78.245  75.290  1.00  0.00           H  
ATOM   1586 HD12 LEU A 117     -20.782  79.142  75.946  1.00  0.00           H  
ATOM   1587 HD13 LEU A 117     -19.233  79.975  75.673  1.00  0.00           H  
ATOM   1588 HD21 LEU A 117     -21.918  80.857  74.536  1.00  0.00           H  
ATOM   1589 HD22 LEU A 117     -21.426  81.095  72.842  1.00  0.00           H  
ATOM   1590 HD23 LEU A 117     -20.385  81.680  74.162  1.00  0.00           H  
ATOM   1591  N   GLU A 118     -17.276  79.501  70.583  1.00 22.52           N  
ATOM   1592  CA  GLU A 118     -16.062  79.838  69.847  1.00 22.36           C  
ATOM   1593  C   GLU A 118     -16.341  80.254  68.386  1.00 22.27           C  
ATOM   1594  O   GLU A 118     -15.610  81.091  67.841  1.00 23.80           O  
ATOM   1595  CB  GLU A 118     -15.078  78.667  69.882  1.00 22.59           C  
ATOM   1596  CG  GLU A 118     -13.628  79.036  69.591  1.00 23.61           C  
ATOM   1597  CD  GLU A 118     -12.859  79.579  70.802  1.00 26.42           C  
ATOM   1598  OE1 GLU A 118     -11.684  79.197  71.001  1.00 28.24           O  
ATOM   1599  OE2 GLU A 118     -13.405  80.397  71.566  1.00 27.98           O1-
ATOM   1600  H   GLU A 118     -17.350  78.595  71.024  1.00  0.00           H  
ATOM   1601  HA  GLU A 118     -15.592  80.683  70.350  1.00  0.00           H  
ATOM   1602  HB2 GLU A 118     -15.120  78.219  70.875  1.00  0.00           H  
ATOM   1603  HB3 GLU A 118     -15.399  77.923  69.153  1.00  0.00           H  
ATOM   1604  HG2 GLU A 118     -13.114  78.144  69.233  1.00  0.00           H  
ATOM   1605  HG3 GLU A 118     -13.611  79.788  68.802  1.00  0.00           H  
ATOM   1606  N   THR A 119     -17.376  79.687  67.753  1.00 22.01           N  
ATOM   1607  CA  THR A 119     -17.748  80.110  66.409  1.00 24.45           C  
ATOM   1608  C   THR A 119     -18.506  81.424  66.415  1.00 22.67           C  
ATOM   1609  O   THR A 119     -18.318  82.250  65.526  1.00 24.10           O  
ATOM   1610  CB  THR A 119     -18.610  79.083  65.677  1.00 24.82           C  
ATOM   1611  OG1 THR A 119     -17.848  77.891  65.448  1.00 25.87           O  
ATOM   1612  CG2 THR A 119     -19.053  79.648  64.332  1.00 24.25           C  
ATOM   1613  H   THR A 119     -17.904  78.959  68.212  1.00  0.00           H  
ATOM   1614  HA  THR A 119     -16.832  80.252  65.835  1.00  0.00           H  
ATOM   1615  HB  THR A 119     -19.487  78.846  66.280  1.00  0.00           H  
ATOM   1616  HG1 THR A 119     -17.117  78.086  64.857  1.00  0.00           H  
ATOM   1617 HG21 THR A 119     -20.093  79.966  64.396  1.00  0.00           H  
ATOM   1618 HG22 THR A 119     -18.427  80.502  64.073  1.00  0.00           H  
ATOM   1619 HG23 THR A 119     -18.955  78.880  63.565  1.00  0.00           H  
ATOM   1620  N   MET A 120     -19.381  81.628  67.382  1.00 19.05           N  
ATOM   1621  CA  MET A 120     -20.069  82.909  67.452  1.00 20.72           C  
ATOM   1622  C   MET A 120     -19.081  84.034  67.696  1.00 23.38           C  
ATOM   1623  O   MET A 120     -19.176  85.072  67.072  1.00 25.26           O  
ATOM   1624  CB  MET A 120     -21.086  82.945  68.577  1.00 21.20           C  
ATOM   1625  CG  MET A 120     -22.356  82.152  68.386  1.00 19.01           C  
ATOM   1626  SD  MET A 120     -23.223  82.341  69.949  1.00 18.42           S  
ATOM   1627  CE  MET A 120     -23.338  80.629  70.344  1.00 21.55           C  
ATOM   1628  H   MET A 120     -19.570  80.906  68.063  1.00  0.00           H  
ATOM   1629  HA  MET A 120     -20.581  83.087  66.507  1.00  0.00           H  
ATOM   1630  HB2 MET A 120     -20.596  82.567  69.474  1.00  0.00           H  
ATOM   1631  HB3 MET A 120     -21.359  83.985  68.753  1.00  0.00           H  
ATOM   1632  HG2 MET A 120     -22.946  82.557  67.564  1.00  0.00           H  
ATOM   1633  HG3 MET A 120     -22.124  81.102  68.205  1.00  0.00           H  
ATOM   1634  HE1 MET A 120     -22.343  80.184  70.325  1.00  0.00           H  
ATOM   1635  HE2 MET A 120     -23.974  80.130  69.613  1.00  0.00           H  
ATOM   1636  HE3 MET A 120     -23.769  80.514  71.339  1.00  0.00           H  
ATOM   1637  N   ASP A 121     -18.137  83.825  68.610  1.00 25.07           N  
ATOM   1638  CA  ASP A 121     -17.199  84.899  69.036  1.00 25.18           C  
ATOM   1639  C   ASP A 121     -16.084  85.327  68.067  1.00 24.13           C  
ATOM   1640  O   ASP A 121     -15.617  86.469  68.147  1.00 24.61           O  
ATOM   1641  CB  ASP A 121     -16.538  84.527  70.363  1.00 24.08           C  
ATOM   1642  CG  ASP A 121     -16.554  85.667  71.336  1.00 22.91           C  
ATOM   1643  OD1 ASP A 121     -16.492  86.830  70.854  1.00 23.91           O  
ATOM   1644  OD2 ASP A 121     -16.651  85.408  72.562  1.00 21.47           O1-
ATOM   1645  H   ASP A 121     -18.054  82.909  69.028  1.00  0.00           H  
ATOM   1646  HA  ASP A 121     -17.805  85.785  69.226  1.00  0.00           H  
ATOM   1647  HB2 ASP A 121     -15.504  84.241  70.173  1.00  0.00           H  
ATOM   1648  HB3 ASP A 121     -17.067  83.680  70.799  1.00  0.00           H  
ATOM   1649  N   THR A 122     -15.674  84.409  67.185  1.00 22.47           N  
ATOM   1650  CA  THR A 122     -14.476  84.561  66.359  1.00 23.37           C  
ATOM   1651  C   THR A 122     -14.686  84.453  64.860  1.00 26.64           C  
ATOM   1652  O   THR A 122     -13.788  84.820  64.081  1.00 28.96           O  
ATOM   1653  CB  THR A 122     -13.444  83.467  66.691  1.00 22.62           C  
ATOM   1654  OG1 THR A 122     -14.005  82.178  66.440  1.00 23.61           O  
ATOM   1655  CG2 THR A 122     -13.053  83.541  68.121  1.00 21.80           C  
ATOM   1656  H   THR A 122     -16.221  83.566  67.084  1.00  0.00           H  
ATOM   1657  HA  THR A 122     -14.030  85.532  66.575  1.00  0.00           H  
ATOM   1658  HB  THR A 122     -12.560  83.604  66.068  1.00  0.00           H  
ATOM   1659  HG1 THR A 122     -14.956  82.212  66.567  1.00  0.00           H  
ATOM   1660 HG21 THR A 122     -12.323  82.761  68.339  1.00  0.00           H  
ATOM   1661 HG22 THR A 122     -13.934  83.399  68.746  1.00  0.00           H  
ATOM   1662 HG23 THR A 122     -12.615  84.517  68.328  1.00  0.00           H  
ATOM   1663  N   GLY A 123     -15.825  83.900  64.447  1.00 27.52           N  
ATOM   1664  CA  GLY A 123     -16.115  83.707  63.012  1.00 27.93           C  
ATOM   1665  C   GLY A 123     -15.566  82.409  62.438  1.00 29.93           C  
ATOM   1666  O   GLY A 123     -15.656  82.147  61.236  1.00 31.37           O  
ATOM   1667  H   GLY A 123     -16.507  83.606  65.132  1.00  0.00           H  
ATOM   1668  HA2 GLY A 123     -15.677  84.538  62.459  1.00  0.00           H  
ATOM   1669  HA3 GLY A 123     -17.195  83.723  62.869  1.00  0.00           H  
ATOM   1670  N   LYS A 124     -15.022  81.583  63.319  1.00 30.20           N  
ATOM   1671  CA  LYS A 124     -14.400  80.315  62.950  1.00 30.08           C  
ATOM   1672  C   LYS A 124     -15.455  79.344  62.414  1.00 29.93           C  
ATOM   1673  O   LYS A 124     -16.545  79.260  62.965  1.00 28.29           O  
ATOM   1674  CB  LYS A 124     -13.736  79.713  64.204  1.00 29.85           C  
ATOM   1675  CG  LYS A 124     -12.460  78.939  63.956  1.00 31.82           C  
ATOM   1676  CD  LYS A 124     -11.797  78.586  65.279  1.00 29.16           C  
ATOM   1677  CE  LYS A 124     -10.850  79.675  65.749  1.00 25.01           C  
ATOM   1678  NZ  LYS A 124     -10.761  79.720  67.221  1.00 22.18           N1+
ATOM   1679  H   LYS A 124     -15.038  81.843  64.295  1.00  0.00           H  
ATOM   1680  HA  LYS A 124     -13.643  80.489  62.185  1.00  0.00           H  
ATOM   1681  HB2 LYS A 124     -14.453  79.038  64.672  1.00  0.00           H  
ATOM   1682  HB3 LYS A 124     -13.518  80.522  64.901  1.00  0.00           H  
ATOM   1683  HG2 LYS A 124     -12.694  78.023  63.414  1.00  0.00           H  
ATOM   1684  HG3 LYS A 124     -11.778  79.547  63.361  1.00  0.00           H  
ATOM   1685  HD2 LYS A 124     -11.235  77.660  65.155  1.00  0.00           H  
ATOM   1686  HD3 LYS A 124     -12.568  78.435  66.034  1.00  0.00           H  
ATOM   1687  HE2 LYS A 124     -11.211  80.638  65.387  1.00  0.00           H  
ATOM   1688  HE3 LYS A 124      -9.858  79.488  65.337  1.00  0.00           H  
ATOM   1689  HZ1 LYS A 124     -10.448  78.824  67.567  1.00  0.00           H  
ATOM   1690  HZ2 LYS A 124     -10.104  80.436  67.497  1.00  0.00           H  
ATOM   1691  HZ3 LYS A 124     -11.670  79.931  67.607  1.00  0.00           H  
ATOM   1692  N   PRO A 125     -15.141  78.597  61.348  1.00 31.12           N  
ATOM   1693  CA  PRO A 125     -16.094  77.566  60.978  1.00 27.15           C  
ATOM   1694  C   PRO A 125     -16.393  76.644  62.135  1.00 25.27           C  
ATOM   1695  O   PRO A 125     -15.481  76.270  62.868  1.00 23.06           O  
ATOM   1696  CB  PRO A 125     -15.382  76.802  59.874  1.00 26.47           C  
ATOM   1697  CG  PRO A 125     -14.478  77.808  59.257  1.00 28.90           C  
ATOM   1698  CD  PRO A 125     -14.016  78.671  60.401  1.00 33.57           C  
ATOM   1699  HA  PRO A 125     -17.013  78.014  60.600  1.00  0.00           H  
ATOM   1700  HB2 PRO A 125     -14.810  75.971  60.286  1.00  0.00           H  
ATOM   1701  HB3 PRO A 125     -16.102  76.439  59.140  1.00  0.00           H  
ATOM   1702  HG2 PRO A 125     -13.629  77.318  58.780  1.00  0.00           H  
ATOM   1703  HG3 PRO A 125     -15.024  78.408  58.529  1.00  0.00           H  
ATOM   1704  HD2 PRO A 125     -13.846  79.697  60.074  1.00  0.00           H  
ATOM   1705  HD3 PRO A 125     -13.112  78.259  60.849  1.00  0.00           H  
ATOM   1706  N   PHE A 126     -17.668  76.300  62.291  1.00 25.43           N  
ATOM   1707  CA  PHE A 126     -18.133  75.554  63.447  1.00 22.57           C  
ATOM   1708  C   PHE A 126     -17.432  74.207  63.500  1.00 23.35           C  
ATOM   1709  O   PHE A 126     -16.919  73.812  64.545  1.00 23.76           O  
ATOM   1710  CB  PHE A 126     -19.648  75.376  63.399  1.00 20.85           C  
ATOM   1711  CG  PHE A 126     -20.178  74.516  64.486  1.00 23.22           C  
ATOM   1712  CD1 PHE A 126     -20.003  74.872  65.831  1.00 23.09           C  
ATOM   1713  CD2 PHE A 126     -20.835  73.344  64.185  1.00 21.67           C  
ATOM   1714  CE1 PHE A 126     -20.491  74.065  66.855  1.00 22.79           C  
ATOM   1715  CE2 PHE A 126     -21.321  72.524  65.202  1.00 23.54           C  
ATOM   1716  CZ  PHE A 126     -21.152  72.884  66.541  1.00 23.50           C  
ATOM   1717  H   PHE A 126     -18.336  76.567  61.582  1.00  0.00           H  
ATOM   1718  HA  PHE A 126     -17.878  76.114  64.347  1.00  0.00           H  
ATOM   1719  HB2 PHE A 126     -20.113  76.358  63.479  1.00  0.00           H  
ATOM   1720  HB3 PHE A 126     -19.919  74.936  62.439  1.00  0.00           H  
ATOM   1721  HD1 PHE A 126     -19.482  75.786  66.076  1.00  0.00           H  
ATOM   1722  HD2 PHE A 126     -20.975  73.058  63.153  1.00  0.00           H  
ATOM   1723  HE1 PHE A 126     -20.357  74.355  67.887  1.00  0.00           H  
ATOM   1724  HE2 PHE A 126     -21.831  71.605  64.953  1.00  0.00           H  
ATOM   1725  HZ  PHE A 126     -21.533  72.249  67.327  1.00  0.00           H  
ATOM   1726  N   LEU A 127     -17.370  73.515  62.370  1.00 21.17           N  
ATOM   1727  CA  LEU A 127     -16.691  72.224  62.336  1.00 18.97           C  
ATOM   1728  C   LEU A 127     -15.221  72.303  62.770  1.00 19.10           C  
ATOM   1729  O   LEU A 127     -14.734  71.447  63.518  1.00 18.18           O  
ATOM   1730  CB  LEU A 127     -16.796  71.610  60.947  1.00 18.01           C  
ATOM   1731  CG  LEU A 127     -18.208  71.157  60.588  1.00 19.93           C  
ATOM   1732  CD1 LEU A 127     -18.180  70.471  59.237  1.00 20.20           C  
ATOM   1733  CD2 LEU A 127     -18.820  70.231  61.640  1.00 19.38           C  
ATOM   1734  H   LEU A 127     -17.794  73.883  61.530  1.00  0.00           H  
ATOM   1735  HA  LEU A 127     -17.206  71.561  63.031  1.00  0.00           H  
ATOM   1736  HB2 LEU A 127     -16.476  72.353  60.216  1.00  0.00           H  
ATOM   1737  HB3 LEU A 127     -16.127  70.751  60.891  1.00  0.00           H  
ATOM   1738  HG  LEU A 127     -18.839  72.042  60.507  1.00  0.00           H  
ATOM   1739 HD21 LEU A 127     -18.834  70.736  62.606  1.00  0.00           H  
ATOM   1740 HD22 LEU A 127     -18.223  69.322  61.715  1.00  0.00           H  
ATOM   1741 HD23 LEU A 127     -19.839  69.974  61.350  1.00  0.00           H  
ATOM   1742 HD11 LEU A 127     -19.186  70.144  58.974  1.00  0.00           H  
ATOM   1743 HD12 LEU A 127     -17.816  71.169  58.483  1.00  0.00           H  
ATOM   1744 HD13 LEU A 127     -17.518  69.607  59.282  1.00  0.00           H  
ATOM   1745  N   HIS A 128     -14.530  73.341  62.313  1.00 19.70           N  
ATOM   1746  CA  HIS A 128     -13.119  73.550  62.655  1.00 19.07           C  
ATOM   1747  C   HIS A 128     -12.954  73.715  64.154  1.00 18.75           C  
ATOM   1748  O   HIS A 128     -12.164  73.010  64.775  1.00 18.34           O  
ATOM   1749  CB  HIS A 128     -12.565  74.763  61.930  1.00 18.63           C  
ATOM   1750  CG  HIS A 128     -12.458  74.575  60.452  1.00 18.51           C  
ATOM   1751  ND1 HIS A 128     -11.523  75.229  59.686  1.00 19.99           N  
ATOM   1752  CD2 HIS A 128     -13.155  73.792  59.602  1.00 18.07           C  
ATOM   1753  CE1 HIS A 128     -11.657  74.866  58.427  1.00 19.81           C  
ATOM   1754  NE2 HIS A 128     -12.642  73.997  58.350  1.00 17.87           N  
ATOM   1755  H   HIS A 128     -14.991  74.008  61.711  1.00  0.00           H  
ATOM   1756  HA  HIS A 128     -12.554  72.672  62.340  1.00  0.00           H  
ATOM   1757  HB2 HIS A 128     -11.571  74.976  62.324  1.00  0.00           H  
ATOM   1758  HB3 HIS A 128     -13.212  75.617  62.129  1.00  0.00           H  
ATOM   1759  HD2 HIS A 128     -13.966  73.128  59.861  1.00  0.00           H  
ATOM   1760  HE1 HIS A 128     -11.061  75.221  57.600  1.00  0.00           H  
ATOM   1761  HD1 HIS A 128     -10.839  75.886  60.034  1.00  0.00           H  
ATOM   1762  N   ALA A 129     -13.712  74.616  64.751  1.00 16.23           N  
ATOM   1763  CA  ALA A 129     -13.666  74.724  66.196  1.00 17.00           C  
ATOM   1764  C   ALA A 129     -13.992  73.401  66.861  1.00 17.94           C  
ATOM   1765  O   ALA A 129     -13.383  73.046  67.868  1.00 18.01           O  
ATOM   1766  CB  ALA A 129     -14.628  75.777  66.680  1.00 19.80           C  
ATOM   1767  H   ALA A 129     -14.314  75.220  64.210  1.00  0.00           H  
ATOM   1768  HA  ALA A 129     -12.658  75.018  66.488  1.00  0.00           H  
ATOM   1769  HB1 ALA A 129     -14.579  75.843  67.767  1.00  0.00           H  
ATOM   1770  HB2 ALA A 129     -14.361  76.740  66.245  1.00  0.00           H  
ATOM   1771  HB3 ALA A 129     -15.641  75.510  66.378  1.00  0.00           H  
ATOM   1772  N   PHE A 130     -14.957  72.676  66.294  1.00 18.10           N  
ATOM   1773  CA  PHE A 130     -15.437  71.445  66.907  1.00 17.50           C  
ATOM   1774  C   PHE A 130     -14.351  70.386  66.920  1.00 19.02           C  
ATOM   1775  O   PHE A 130     -14.028  69.805  67.962  1.00 18.09           O  
ATOM   1776  CB  PHE A 130     -16.669  70.892  66.179  1.00 17.05           C  
ATOM   1777  CG  PHE A 130     -17.323  69.731  66.895  1.00 17.67           C  
ATOM   1778  CD1 PHE A 130     -18.223  69.963  67.909  1.00 18.17           C  
ATOM   1779  CD2 PHE A 130     -17.018  68.418  66.565  1.00 18.20           C  
ATOM   1780  CE1 PHE A 130     -18.813  68.926  68.577  1.00 17.07           C  
ATOM   1781  CE2 PHE A 130     -17.612  67.370  67.235  1.00 17.91           C  
ATOM   1782  CZ  PHE A 130     -18.512  67.628  68.244  1.00 15.85           C  
ATOM   1783  H   PHE A 130     -15.363  72.986  65.423  1.00  0.00           H  
ATOM   1784  HA  PHE A 130     -15.717  71.662  67.938  1.00  0.00           H  
ATOM   1785  HB2 PHE A 130     -16.363  70.557  65.188  1.00  0.00           H  
ATOM   1786  HB3 PHE A 130     -17.400  71.693  66.068  1.00  0.00           H  
ATOM   1787  HD1 PHE A 130     -18.467  70.979  68.182  1.00  0.00           H  
ATOM   1788  HD2 PHE A 130     -16.309  68.215  65.776  1.00  0.00           H  
ATOM   1789  HE1 PHE A 130     -19.518  69.128  69.369  1.00  0.00           H  
ATOM   1790  HE2 PHE A 130     -17.372  66.351  66.969  1.00  0.00           H  
ATOM   1791  HZ  PHE A 130     -18.981  66.811  68.773  1.00  0.00           H  
ATOM   1792  N   PHE A 131     -13.796  70.157  65.738  1.00 20.08           N  
ATOM   1793  CA  PHE A 131     -12.807  69.119  65.521  1.00 18.93           C  
ATOM   1794  C   PHE A 131     -11.360  69.552  65.722  1.00 20.15           C  
ATOM   1795  O   PHE A 131     -10.478  68.698  65.837  1.00 22.56           O  
ATOM   1796  CB  PHE A 131     -12.951  68.572  64.099  1.00 20.91           C  
ATOM   1797  CG  PHE A 131     -14.152  67.702  63.914  1.00 24.94           C  
ATOM   1798  CD1 PHE A 131     -14.419  66.665  64.801  1.00 22.61           C  
ATOM   1799  CD2 PHE A 131     -15.011  67.914  62.851  1.00 25.38           C  
ATOM   1800  CE1 PHE A 131     -15.515  65.878  64.616  1.00 24.48           C  
ATOM   1801  CE2 PHE A 131     -16.111  67.115  62.666  1.00 25.75           C  
ATOM   1802  CZ  PHE A 131     -16.365  66.099  63.542  1.00 23.91           C  
ATOM   1803  H   PHE A 131     -14.074  70.731  64.955  1.00  0.00           H  
ATOM   1804  HA  PHE A 131     -13.015  68.306  66.217  1.00  0.00           H  
ATOM   1805  HB2 PHE A 131     -12.062  67.987  63.863  1.00  0.00           H  
ATOM   1806  HB3 PHE A 131     -13.015  69.410  63.405  1.00  0.00           H  
ATOM   1807  HD1 PHE A 131     -13.758  66.484  65.636  1.00  0.00           H  
ATOM   1808  HD2 PHE A 131     -14.814  68.718  62.158  1.00  0.00           H  
ATOM   1809  HE1 PHE A 131     -15.724  65.077  65.310  1.00  0.00           H  
ATOM   1810  HE2 PHE A 131     -16.773  67.289  61.831  1.00  0.00           H  
ATOM   1811  HZ  PHE A 131     -17.229  65.467  63.399  1.00  0.00           H  
ATOM   1812  N   ILE A 132     -11.096  70.852  65.723  1.00 18.58           N  
ATOM   1813  CA  ILE A 132      -9.732  71.293  65.897  1.00 19.73           C  
ATOM   1814  C   ILE A 132      -9.580  71.941  67.253  1.00 18.87           C  
ATOM   1815  O   ILE A 132      -8.887  71.392  68.092  1.00 21.15           O  
ATOM   1816  CB  ILE A 132      -9.226  72.161  64.727  1.00 20.86           C  
ATOM   1817  CG1 ILE A 132      -9.339  71.359  63.422  1.00 19.46           C  
ATOM   1818  CG2 ILE A 132      -7.785  72.573  64.963  1.00 18.76           C  
ATOM   1819  CD1 ILE A 132      -9.027  72.156  62.172  1.00 20.84           C  
ATOM   1820  H   ILE A 132     -11.840  71.525  65.604  1.00  0.00           H  
ATOM   1821  HA  ILE A 132      -9.114  70.396  65.909  1.00  0.00           H  
ATOM   1822  HB  ILE A 132      -9.845  73.055  64.652  1.00  0.00           H  
ATOM   1823 HG12 ILE A 132      -8.644  70.521  63.475  1.00  0.00           H  
ATOM   1824 HG13 ILE A 132     -10.353  70.966  63.341  1.00  0.00           H  
ATOM   1825 HG21 ILE A 132      -7.716  73.141  65.891  1.00  0.00           H  
ATOM   1826 HG22 ILE A 132      -7.443  73.191  64.133  1.00  0.00           H  
ATOM   1827 HG23 ILE A 132      -7.160  71.683  65.035  1.00  0.00           H  
ATOM   1828 HD11 ILE A 132      -9.130  71.515  61.296  1.00  0.00           H  
ATOM   1829 HD12 ILE A 132      -8.006  72.533  62.227  1.00  0.00           H  
ATOM   1830 HD13 ILE A 132      -9.720  72.994  62.093  1.00  0.00           H  
ATOM   1831  N   ASP A 133     -10.256  73.050  67.489  1.00 15.73           N  
ATOM   1832  CA  ASP A 133     -10.052  73.777  68.721  1.00 14.66           C  
ATOM   1833  C   ASP A 133     -10.346  72.960  69.964  1.00 14.69           C  
ATOM   1834  O   ASP A 133      -9.547  72.935  70.897  1.00 16.32           O  
ATOM   1835  CB  ASP A 133     -10.940  74.997  68.765  1.00 15.93           C  
ATOM   1836  CG  ASP A 133     -10.548  76.048  67.762  1.00 16.84           C  
ATOM   1837  OD1 ASP A 133     -10.208  75.708  66.593  1.00 15.65           O  
ATOM   1838  OD2 ASP A 133     -10.625  77.231  68.162  1.00 19.91           O1-
ATOM   1839  H   ASP A 133     -10.918  73.391  66.807  1.00  0.00           H  
ATOM   1840  HA  ASP A 133      -9.013  74.104  68.761  1.00  0.00           H  
ATOM   1841  HB2 ASP A 133     -11.965  74.688  68.561  1.00  0.00           H  
ATOM   1842  HB3 ASP A 133     -10.895  75.430  69.764  1.00  0.00           H  
ATOM   1843  N   LEU A 134     -11.506  72.313  69.966  1.00 15.50           N  
ATOM   1844  CA  LEU A 134     -11.972  71.563  71.121  1.00 14.62           C  
ATOM   1845  C   LEU A 134     -11.276  70.219  71.267  1.00 16.71           C  
ATOM   1846  O   LEU A 134     -11.088  69.714  72.371  1.00 16.68           O  
ATOM   1847  CB  LEU A 134     -13.473  71.327  71.008  1.00 17.55           C  
ATOM   1848  CG  LEU A 134     -14.351  72.309  71.752  1.00 18.35           C  
ATOM   1849  CD1 LEU A 134     -14.114  72.184  73.258  1.00 16.23           C  
ATOM   1850  CD2 LEU A 134     -14.080  73.717  71.242  1.00 15.82           C  
ATOM   1851  H   LEU A 134     -12.083  72.343  69.138  1.00  0.00           H  
ATOM   1852  HA  LEU A 134     -11.780  72.152  72.018  1.00  0.00           H  
ATOM   1853  HB2 LEU A 134     -13.740  71.373  69.952  1.00  0.00           H  
ATOM   1854  HB3 LEU A 134     -13.692  70.324  71.375  1.00  0.00           H  
ATOM   1855  HG  LEU A 134     -15.393  72.063  71.546  1.00  0.00           H  
ATOM   1856 HD11 LEU A 134     -14.750  72.894  73.787  1.00  0.00           H  
ATOM   1857 HD12 LEU A 134     -14.355  71.171  73.581  1.00  0.00           H  
ATOM   1858 HD13 LEU A 134     -13.068  72.397  73.480  1.00  0.00           H  
ATOM   1859 HD21 LEU A 134     -14.712  74.426  71.777  1.00  0.00           H  
ATOM   1860 HD22 LEU A 134     -14.302  73.766  70.176  1.00  0.00           H  
ATOM   1861 HD23 LEU A 134     -13.032  73.968  71.407  1.00  0.00           H  
ATOM   1862  N   GLU A 135     -10.919  69.616  70.148  1.00 18.06           N  
ATOM   1863  CA  GLU A 135     -10.214  68.356  70.180  1.00 16.59           C  
ATOM   1864  C   GLU A 135      -8.889  68.596  70.825  1.00 17.08           C  
ATOM   1865  O   GLU A 135      -8.418  67.763  71.575  1.00 18.09           O  
ATOM   1866  CB  GLU A 135      -9.984  67.839  68.773  1.00 18.89           C  
ATOM   1867  CG  GLU A 135      -9.458  66.407  68.712  1.00 22.04           C  
ATOM   1868  CD  GLU A 135     -10.516  65.362  69.078  1.00 21.14           C  
ATOM   1869  OE1 GLU A 135     -10.328  64.692  70.130  1.00 21.22           O  
ATOM   1870  OE2 GLU A 135     -11.523  65.206  68.318  1.00 22.86           O1-
ATOM   1871  H   GLU A 135     -11.142  70.041  69.259  1.00  0.00           H  
ATOM   1872  HA  GLU A 135     -10.782  67.626  70.757  1.00  0.00           H  
ATOM   1873  HB2 GLU A 135      -9.260  68.490  68.283  1.00  0.00           H  
ATOM   1874  HB3 GLU A 135     -10.925  67.889  68.225  1.00  0.00           H  
ATOM   1875  HG2 GLU A 135      -9.110  66.208  67.698  1.00  0.00           H  
ATOM   1876  HG3 GLU A 135      -8.616  66.311  69.398  1.00  0.00           H  
ATOM   1877  N   GLY A 136      -8.288  69.742  70.517  1.00 17.17           N  
ATOM   1878  CA  GLY A 136      -7.023  70.157  71.120  1.00 16.97           C  
ATOM   1879  C   GLY A 136      -7.129  70.312  72.629  1.00 16.90           C  
ATOM   1880  O   GLY A 136      -6.360  69.714  73.399  1.00 16.51           O  
ATOM   1881  H   GLY A 136      -8.724  70.350  69.839  1.00  0.00           H  
ATOM   1882  HA2 GLY A 136      -6.726  71.113  70.689  1.00  0.00           H  
ATOM   1883  HA3 GLY A 136      -6.260  69.413  70.892  1.00  0.00           H  
ATOM   1884  N   CYS A 137      -8.112  71.096  73.055  1.00 15.50           N  
ATOM   1885  CA  CYS A 137      -8.364  71.324  74.471  1.00 14.22           C  
ATOM   1886  C   CYS A 137      -8.502  69.980  75.213  1.00 14.60           C  
ATOM   1887  O   CYS A 137      -7.984  69.800  76.335  1.00 13.08           O  
ATOM   1888  CB  CYS A 137      -9.651  72.148  74.660  1.00 14.89           C  
ATOM   1889  SG  CYS A 137      -9.667  73.846  74.039  1.00 14.11           S  
ATOM   1890  H   CYS A 137      -8.705  71.549  72.374  1.00  0.00           H  
ATOM   1891  HA  CYS A 137      -7.525  71.877  74.894  1.00  0.00           H  
ATOM   1892  HB2 CYS A 137     -10.456  71.611  74.159  1.00  0.00           H  
ATOM   1893  HB3 CYS A 137      -9.878  72.177  75.726  1.00  0.00           H  
ATOM   1894  HG  CYS A 137      -9.763  73.833  72.707  1.00  0.00           H  
ATOM   1895  N   ILE A 138      -9.225  69.051  74.591  1.00 15.00           N  
ATOM   1896  CA  ILE A 138      -9.537  67.774  75.231  1.00 14.18           C  
ATOM   1897  C   ILE A 138      -8.280  66.937  75.382  1.00 13.52           C  
ATOM   1898  O   ILE A 138      -7.950  66.471  76.471  1.00 12.42           O  
ATOM   1899  CB  ILE A 138     -10.604  67.003  74.446  1.00 13.17           C  
ATOM   1900  CG1 ILE A 138     -11.920  67.760  74.523  1.00 15.07           C  
ATOM   1901  CG2 ILE A 138     -10.847  65.629  75.050  1.00 11.87           C  
ATOM   1902  CD1 ILE A 138     -12.937  67.325  73.494  1.00 15.03           C  
ATOM   1903  H   ILE A 138      -9.565  69.232  73.657  1.00  0.00           H  
ATOM   1904  HA  ILE A 138      -9.930  67.980  76.227  1.00  0.00           H  
ATOM   1905  HB  ILE A 138     -10.296  66.901  73.405  1.00  0.00           H  
ATOM   1906 HG12 ILE A 138     -11.715  68.820  74.376  1.00  0.00           H  
ATOM   1907 HG13 ILE A 138     -12.346  67.621  75.517  1.00  0.00           H  
ATOM   1908 HD11 ILE A 138     -13.848  67.911  73.613  1.00  0.00           H  
ATOM   1909 HD12 ILE A 138     -13.164  66.268  73.632  1.00  0.00           H  
ATOM   1910 HD13 ILE A 138     -12.532  67.482  72.494  1.00  0.00           H  
ATOM   1911 HG21 ILE A 138      -9.925  65.048  75.016  1.00  0.00           H  
ATOM   1912 HG22 ILE A 138     -11.168  65.739  76.086  1.00  0.00           H  
ATOM   1913 HG23 ILE A 138     -11.622  65.114  74.482  1.00  0.00           H  
ATOM   1914  N   ARG A 139      -7.580  66.762  74.279  1.00 13.51           N  
ATOM   1915  CA  ARG A 139      -6.412  65.919  74.270  1.00 14.12           C  
ATOM   1916  C   ARG A 139      -5.322  66.455  75.162  1.00 15.34           C  
ATOM   1917  O   ARG A 139      -4.556  65.697  75.760  1.00 13.91           O  
ATOM   1918  CB  ARG A 139      -5.896  65.831  72.872  1.00 14.40           C  
ATOM   1919  CG  ARG A 139      -6.759  64.957  72.034  1.00 17.24           C  
ATOM   1920  CD  ARG A 139      -6.092  64.848  70.704  1.00 16.81           C  
ATOM   1921  NE  ARG A 139      -6.948  64.242  69.705  1.00 16.86           N  
ATOM   1922  CZ  ARG A 139      -6.524  63.845  68.516  1.00 20.58           C  
ATOM   1923  NH1 ARG A 139      -5.249  63.962  68.154  1.00 21.45           N  
ATOM   1924  NH2 ARG A 139      -7.388  63.304  67.691  1.00 25.56           N1+
ATOM   1925  H   ARG A 139      -7.866  67.225  73.428  1.00  0.00           H  
ATOM   1926  HA  ARG A 139      -6.691  64.921  74.610  1.00  0.00           H  
ATOM   1927  HB2 ARG A 139      -4.886  65.420  72.891  1.00  0.00           H  
ATOM   1928  HB3 ARG A 139      -5.868  66.830  72.437  1.00  0.00           H  
ATOM   1929  HG2 ARG A 139      -6.851  63.971  72.490  1.00  0.00           H  
ATOM   1930  HG3 ARG A 139      -7.745  65.408  71.920  1.00  0.00           H  
ATOM   1931  HD2 ARG A 139      -5.194  64.239  70.812  1.00  0.00           H  
ATOM   1932  HD3 ARG A 139      -5.806  65.845  70.368  1.00  0.00           H  
ATOM   1933  HE  ARG A 139      -7.925  64.115  69.929  1.00  0.00           H  
ATOM   1934 HH11 ARG A 139      -4.579  64.370  68.790  1.00  0.00           H  
ATOM   1935 HH12 ARG A 139      -4.951  63.643  67.243  1.00  0.00           H  
ATOM   1936 HH21 ARG A 139      -8.355  63.206  67.965  1.00  0.00           H  
ATOM   1937 HH22 ARG A 139      -7.086  62.986  66.781  1.00  0.00           H  
ATOM   1938  N   THR A 140      -5.269  67.775  75.238  1.00 14.80           N  
ATOM   1939  CA  THR A 140      -4.244  68.458  75.983  1.00 12.15           C  
ATOM   1940  C   THR A 140      -4.526  68.388  77.463  1.00 17.72           C  
ATOM   1941  O   THR A 140      -3.642  68.286  78.256  1.00 16.98           O  
ATOM   1942  CB  THR A 140      -4.132  69.899  75.475  1.00 12.21           C  
ATOM   1943  OG1 THR A 140      -3.594  69.892  74.126  1.00 11.44           O  
ATOM   1944  CG2 THR A 140      -3.264  70.720  76.396  1.00 12.05           C  
ATOM   1945  H   THR A 140      -5.970  68.321  74.758  1.00  0.00           H  
ATOM   1946  HA  THR A 140      -3.295  67.956  75.794  1.00  0.00           H  
ATOM   1947  HB  THR A 140      -5.129  70.339  75.451  1.00  0.00           H  
ATOM   1948  HG1 THR A 140      -4.232  69.495  73.529  1.00  0.00           H  
ATOM   1949 HG21 THR A 140      -3.196  71.740  76.019  1.00  0.00           H  
ATOM   1950 HG22 THR A 140      -3.702  70.730  77.394  1.00  0.00           H  
ATOM   1951 HG23 THR A 140      -2.267  70.283  76.441  1.00  0.00           H  
ATOM   1952  N   LEU A 141      -5.785  68.428  77.826  1.00 13.66           N  
ATOM   1953  CA  LEU A 141      -6.194  68.283  79.225  1.00 12.72           C  
ATOM   1954  C   LEU A 141      -5.918  66.885  79.717  1.00 12.46           C  
ATOM   1955  O   LEU A 141      -5.484  66.665  80.867  1.00 10.38           O  
ATOM   1956  CB  LEU A 141      -7.683  68.548  79.371  1.00 10.40           C  
ATOM   1957  CG  LEU A 141      -8.053  70.013  79.485  1.00  8.15           C  
ATOM   1958  CD1 LEU A 141      -9.529  70.113  79.153  1.00  9.08           C  
ATOM   1959  CD2 LEU A 141      -7.752  70.600  80.867  1.00  7.02           C  
ATOM   1960  H   LEU A 141      -6.494  68.563  77.120  1.00  0.00           H  
ATOM   1961  HA  LEU A 141      -5.640  68.995  79.837  1.00  0.00           H  
ATOM   1962  HB2 LEU A 141      -8.033  68.038  80.268  1.00  0.00           H  
ATOM   1963  HB3 LEU A 141      -8.198  68.126  78.508  1.00  0.00           H  
ATOM   1964  HG  LEU A 141      -7.490  70.573  78.739  1.00  0.00           H  
ATOM   1965 HD21 LEU A 141      -6.686  70.513  81.075  1.00  0.00           H  
ATOM   1966 HD22 LEU A 141      -8.041  71.651  80.886  1.00  0.00           H  
ATOM   1967 HD23 LEU A 141      -8.315  70.055  81.624  1.00  0.00           H  
ATOM   1968 HD11 LEU A 141      -9.848  71.153  79.221  1.00  0.00           H  
ATOM   1969 HD12 LEU A 141     -10.101  69.511  79.859  1.00  0.00           H  
ATOM   1970 HD13 LEU A 141      -9.699  69.746  78.141  1.00  0.00           H  
ATOM   1971  N   ARG A 142      -6.207  65.942  78.837  1.00 12.84           N  
ATOM   1972  CA  ARG A 142      -5.904  64.546  79.098  1.00 13.17           C  
ATOM   1973  C   ARG A 142      -4.412  64.257  79.136  1.00 12.76           C  
ATOM   1974  O   ARG A 142      -3.933  63.668  80.091  1.00 14.55           O  
ATOM   1975  CB  ARG A 142      -6.604  63.659  78.081  1.00 13.58           C  
ATOM   1976  CG  ARG A 142      -8.043  63.471  78.472  1.00 13.33           C  
ATOM   1977  CD  ARG A 142      -8.929  62.982  77.360  1.00 11.65           C  
ATOM   1978  NE  ARG A 142     -10.266  62.835  77.905  1.00 12.39           N  
ATOM   1979  CZ  ARG A 142     -11.354  62.538  77.210  1.00 15.11           C  
ATOM   1980  NH1 ARG A 142     -11.304  62.340  75.888  1.00 15.09           N  
ATOM   1981  NH2 ARG A 142     -12.518  62.474  77.855  1.00 15.92           N1+
ATOM   1982  H   ARG A 142      -6.648  66.198  77.965  1.00  0.00           H  
ATOM   1983  HA  ARG A 142      -6.310  64.301  80.080  1.00  0.00           H  
ATOM   1984  HB2 ARG A 142      -6.555  64.128  77.098  1.00  0.00           H  
ATOM   1985  HB3 ARG A 142      -6.109  62.689  78.045  1.00  0.00           H  
ATOM   1986  HG2 ARG A 142      -8.430  64.429  78.820  1.00  0.00           H  
ATOM   1987  HG3 ARG A 142      -8.090  62.757  79.294  1.00  0.00           H  
ATOM   1988  HD2 ARG A 142      -8.569  62.021  76.992  1.00  0.00           H  
ATOM   1989  HD3 ARG A 142      -8.939  63.709  76.548  1.00  0.00           H  
ATOM   1990  HE  ARG A 142     -10.376  62.971  78.900  1.00  0.00           H  
ATOM   1991 HH11 ARG A 142     -10.421  62.403  75.401  1.00  0.00           H  
ATOM   1992 HH12 ARG A 142     -12.149  62.128  75.377  1.00  0.00           H  
ATOM   1993 HH21 ARG A 142     -12.553  62.637  78.851  1.00  0.00           H  
ATOM   1994 HH22 ARG A 142     -13.365  62.262  77.348  1.00  0.00           H  
ATOM   1995  N   TYR A 143      -3.676  64.685  78.123  1.00 11.77           N  
ATOM   1996  CA  TYR A 143      -2.229  64.576  78.172  1.00 10.66           C  
ATOM   1997  C   TYR A 143      -1.643  64.980  79.538  1.00 12.98           C  
ATOM   1998  O   TYR A 143      -0.853  64.253  80.109  1.00 12.98           O  
ATOM   1999  CB  TYR A 143      -1.576  65.386  77.054  1.00 11.18           C  
ATOM   2000  CG  TYR A 143      -0.072  65.267  77.064  1.00 11.22           C  
ATOM   2001  CD1 TYR A 143       0.545  64.074  76.722  1.00 11.39           C  
ATOM   2002  CD2 TYR A 143       0.734  66.337  77.441  1.00 10.12           C  
ATOM   2003  CE1 TYR A 143       1.909  63.953  76.754  1.00 11.89           C  
ATOM   2004  CE2 TYR A 143       2.108  66.225  77.472  1.00  9.59           C  
ATOM   2005  CZ  TYR A 143       2.686  65.036  77.126  1.00 11.42           C  
ATOM   2006  OH  TYR A 143       4.052  64.911  77.130  1.00 12.60           O  
ATOM   2007  H   TYR A 143      -4.123  65.089  77.312  1.00  0.00           H  
ATOM   2008  HA  TYR A 143      -1.976  63.529  78.006  1.00  0.00           H  
ATOM   2009  HB2 TYR A 143      -1.950  65.025  76.096  1.00  0.00           H  
ATOM   2010  HB3 TYR A 143      -1.850  66.435  77.169  1.00  0.00           H  
ATOM   2011  HD1 TYR A 143      -0.058  63.228  76.426  1.00  0.00           H  
ATOM   2012  HD2 TYR A 143       0.274  67.275  77.715  1.00  0.00           H  
ATOM   2013  HE1 TYR A 143       2.376  63.016  76.490  1.00  0.00           H  
ATOM   2014  HE2 TYR A 143       2.719  67.066  77.766  1.00  0.00           H  
ATOM   2015  HH  TYR A 143       4.443  65.655  76.665  1.00  0.00           H  
ATOM   2016  N   PHE A 144      -2.050  66.126  80.059  1.00 13.25           N  
ATOM   2017  CA  PHE A 144      -1.430  66.690  81.257  1.00 12.86           C  
ATOM   2018  C   PHE A 144      -2.047  66.107  82.513  1.00 12.53           C  
ATOM   2019  O   PHE A 144      -1.371  65.933  83.522  1.00 12.67           O  
ATOM   2020  CB  PHE A 144      -1.471  68.222  81.238  1.00 12.18           C  
ATOM   2021  CG  PHE A 144      -0.427  68.810  80.355  1.00 13.74           C  
ATOM   2022  CD1 PHE A 144       0.897  68.868  80.774  1.00 14.17           C  
ATOM   2023  CD2 PHE A 144      -0.735  69.231  79.079  1.00 12.23           C  
ATOM   2024  CE1 PHE A 144       1.887  69.384  79.948  1.00 14.55           C  
ATOM   2025  CE2 PHE A 144       0.246  69.733  78.243  1.00 10.42           C  
ATOM   2026  CZ  PHE A 144       1.554  69.820  78.677  1.00 12.03           C  
ATOM   2027  H   PHE A 144      -2.809  66.625  79.617  1.00  0.00           H  
ATOM   2028  HA  PHE A 144      -0.381  66.395  81.246  1.00  0.00           H  
ATOM   2029  HB2 PHE A 144      -1.317  68.588  82.253  1.00  0.00           H  
ATOM   2030  HB3 PHE A 144      -2.452  68.546  80.890  1.00  0.00           H  
ATOM   2031  HD1 PHE A 144       1.160  68.506  81.757  1.00  0.00           H  
ATOM   2032  HD2 PHE A 144      -1.754  69.168  78.728  1.00  0.00           H  
ATOM   2033  HE1 PHE A 144       2.908  69.445  80.294  1.00  0.00           H  
ATOM   2034  HE2 PHE A 144      -0.012  70.058  77.246  1.00  0.00           H  
ATOM   2035  HZ  PHE A 144       2.315  70.227  78.027  1.00  0.00           H  
ATOM   2036  N   ALA A 145      -3.312  65.736  82.447  1.00 12.03           N  
ATOM   2037  CA  ALA A 145      -3.847  64.886  83.505  1.00 11.22           C  
ATOM   2038  C   ALA A 145      -2.846  63.751  83.790  1.00 10.63           C  
ATOM   2039  O   ALA A 145      -2.555  63.462  84.932  1.00  9.96           O  
ATOM   2040  CB  ALA A 145      -5.207  64.320  83.094  1.00  9.97           C  
ATOM   2041  H   ALA A 145      -3.897  66.034  81.680  1.00  0.00           H  
ATOM   2042  HA  ALA A 145      -3.971  65.483  84.409  1.00  0.00           H  
ATOM   2043  HB1 ALA A 145      -5.062  63.397  82.532  1.00  0.00           H  
ATOM   2044  HB2 ALA A 145      -5.799  64.113  83.986  1.00  0.00           H  
ATOM   2045  HB3 ALA A 145      -5.730  65.046  82.471  1.00  0.00           H  
ATOM   2046  N   GLY A 146      -2.337  63.141  82.714  1.00 11.09           N  
ATOM   2047  CA  GLY A 146      -1.325  62.074  82.751  1.00 10.86           C  
ATOM   2048  C   GLY A 146       0.001  62.384  83.455  1.00 12.29           C  
ATOM   2049  O   GLY A 146       0.619  61.484  84.051  1.00 11.83           O  
ATOM   2050  H   GLY A 146      -2.673  63.435  81.808  1.00  0.00           H  
ATOM   2051  HA2 GLY A 146      -1.771  61.218  83.257  1.00  0.00           H  
ATOM   2052  HA3 GLY A 146      -1.103  61.783  81.724  1.00  0.00           H  
ATOM   2053  N   TRP A 147       0.427  63.654  83.415  1.00 13.01           N  
ATOM   2054  CA  TRP A 147       1.714  64.062  83.981  1.00 11.84           C  
ATOM   2055  C   TRP A 147       1.601  64.258  85.474  1.00 11.30           C  
ATOM   2056  O   TRP A 147       2.627  64.365  86.146  1.00 12.15           O  
ATOM   2057  CB  TRP A 147       2.284  65.328  83.302  1.00  9.86           C  
ATOM   2058  CG  TRP A 147       3.200  65.047  82.101  1.00 10.30           C  
ATOM   2059  CD1 TRP A 147       3.012  65.415  80.782  1.00  9.83           C  
ATOM   2060  CD2 TRP A 147       4.419  64.313  82.127  1.00  9.62           C  
ATOM   2061  NE1 TRP A 147       4.044  64.960  80.014  1.00 12.02           N  
ATOM   2062  CE2 TRP A 147       4.923  64.292  80.814  1.00  8.05           C  
ATOM   2063  CE3 TRP A 147       5.144  63.665  83.146  1.00  7.49           C  
ATOM   2064  CZ2 TRP A 147       6.103  63.648  80.497  1.00 10.72           C  
ATOM   2065  CZ3 TRP A 147       6.338  63.049  82.830  1.00  8.19           C  
ATOM   2066  CH2 TRP A 147       6.802  63.033  81.526  1.00  8.94           C  
ATOM   2067  H   TRP A 147      -0.159  64.352  82.980  1.00  0.00           H  
ATOM   2068  HA  TRP A 147       2.421  63.250  83.809  1.00  0.00           H  
ATOM   2069  HB2 TRP A 147       1.447  65.936  82.957  1.00  0.00           H  
ATOM   2070  HB3 TRP A 147       2.846  65.897  84.043  1.00  0.00           H  
ATOM   2071  HD1 TRP A 147       2.170  65.981  80.413  1.00  0.00           H  
ATOM   2072  HE3 TRP A 147       4.771  63.650  84.159  1.00  0.00           H  
ATOM   2073  HZ2 TRP A 147       6.470  63.624  79.481  1.00  0.00           H  
ATOM   2074  HZ3 TRP A 147       6.917  62.574  83.609  1.00  0.00           H  
ATOM   2075  HH2 TRP A 147       7.731  62.529  81.304  1.00  0.00           H  
ATOM   2076  HE1 TRP A 147       4.141  65.096  79.018  1.00  0.00           H  
ATOM   2077  N   ALA A 148       0.385  64.284  86.013  1.00 10.84           N  
ATOM   2078  CA  ALA A 148       0.198  64.744  87.400  1.00 11.79           C  
ATOM   2079  C   ALA A 148       1.059  64.010  88.428  1.00 12.49           C  
ATOM   2080  O   ALA A 148       1.673  64.629  89.275  1.00 13.44           O  
ATOM   2081  CB  ALA A 148      -1.257  64.652  87.799  1.00 10.76           C  
ATOM   2082  H   ALA A 148      -0.413  63.987  85.469  1.00  0.00           H  
ATOM   2083  HA  ALA A 148       0.478  65.797  87.434  1.00  0.00           H  
ATOM   2084  HB1 ALA A 148      -1.375  64.996  88.827  1.00  0.00           H  
ATOM   2085  HB2 ALA A 148      -1.856  65.277  87.136  1.00  0.00           H  
ATOM   2086  HB3 ALA A 148      -1.590  63.617  87.722  1.00  0.00           H  
ATOM   2087  N   ASP A 149       1.089  62.687  88.328  1.00 12.94           N  
ATOM   2088  CA  ASP A 149       1.858  61.822  89.221  1.00 11.70           C  
ATOM   2089  C   ASP A 149       3.157  61.265  88.545  1.00 12.15           C  
ATOM   2090  O   ASP A 149       3.784  60.288  88.993  1.00 12.61           O  
ATOM   2091  CB  ASP A 149       0.936  60.699  89.727  1.00 12.20           C  
ATOM   2092  CG  ASP A 149       0.180  59.986  88.606  1.00 12.34           C  
ATOM   2093  OD1 ASP A 149       0.212  60.451  87.457  1.00 12.27           O  
ATOM   2094  OD2 ASP A 149      -0.438  58.944  88.880  1.00 13.14           O1-
ATOM   2095  H   ASP A 149       0.550  62.253  87.593  1.00  0.00           H  
ATOM   2096  HA  ASP A 149       2.160  62.418  90.082  1.00  0.00           H  
ATOM   2097  HB2 ASP A 149       0.209  61.132  90.414  1.00  0.00           H  
ATOM   2098  HB3 ASP A 149       1.537  59.967  90.267  1.00  0.00           H  
ATOM   2099  N   LYS A 150       3.546  61.909  87.454  1.00 12.21           N  
ATOM   2100  CA  LYS A 150       4.828  61.659  86.822  1.00 12.47           C  
ATOM   2101  C   LYS A 150       5.724  62.891  86.860  1.00 12.92           C  
ATOM   2102  O   LYS A 150       6.619  63.009  86.049  1.00 15.33           O  
ATOM   2103  CB  LYS A 150       4.606  61.222  85.373  1.00 11.41           C  
ATOM   2104  CG  LYS A 150       3.963  59.856  85.284  1.00 11.49           C  
ATOM   2105  CD  LYS A 150       3.437  59.535  83.893  1.00 11.34           C  
ATOM   2106  CE  LYS A 150       2.490  58.335  83.948  1.00 10.91           C  
ATOM   2107  NZ  LYS A 150       1.198  58.681  84.616  1.00 11.39           N1+
ATOM   2108  H   LYS A 150       2.929  62.598  87.048  1.00  0.00           H  
ATOM   2109  HA  LYS A 150       5.327  60.850  87.356  1.00  0.00           H  
ATOM   2110  HB2 LYS A 150       5.569  61.191  84.864  1.00  0.00           H  
ATOM   2111  HB3 LYS A 150       3.964  61.950  84.876  1.00  0.00           H  
ATOM   2112  HG2 LYS A 150       4.705  59.105  85.556  1.00  0.00           H  
ATOM   2113  HG3 LYS A 150       3.136  59.809  85.993  1.00  0.00           H  
ATOM   2114  HD2 LYS A 150       2.900  60.400  83.503  1.00  0.00           H  
ATOM   2115  HD3 LYS A 150       4.275  59.304  83.235  1.00  0.00           H  
ATOM   2116  HE2 LYS A 150       2.971  57.531  84.505  1.00  0.00           H  
ATOM   2117  HE3 LYS A 150       2.287  57.994  82.933  1.00  0.00           H  
ATOM   2118  HZ1 LYS A 150       0.793  59.490  84.168  1.00  0.00           H  
ATOM   2119  HZ2 LYS A 150       1.367  58.886  85.590  1.00  0.00           H  
ATOM   2120  HZ3 LYS A 150       0.561  57.901  84.541  1.00  0.00           H  
ATOM   2121  N   ILE A 151       5.480  63.825  87.770  1.00 12.58           N  
ATOM   2122  CA  ILE A 151       6.333  65.013  87.872  1.00 12.31           C  
ATOM   2123  C   ILE A 151       7.389  64.656  88.887  1.00 12.86           C  
ATOM   2124  O   ILE A 151       7.103  64.667  90.074  1.00 12.98           O  
ATOM   2125  CB  ILE A 151       5.558  66.264  88.342  1.00 11.84           C  
ATOM   2126  CG1 ILE A 151       4.545  66.668  87.288  1.00 11.25           C  
ATOM   2127  CG2 ILE A 151       6.486  67.448  88.576  1.00 10.78           C  
ATOM   2128  CD1 ILE A 151       3.496  67.630  87.787  1.00 10.50           C  
ATOM   2129  H   ILE A 151       4.698  63.716  88.400  1.00  0.00           H  
ATOM   2130  HA  ILE A 151       6.802  65.212  86.908  1.00  0.00           H  
ATOM   2131  HB  ILE A 151       5.035  66.032  89.270  1.00  0.00           H  
ATOM   2132 HG12 ILE A 151       5.078  67.139  86.462  1.00  0.00           H  
ATOM   2133 HG13 ILE A 151       4.049  65.771  86.917  1.00  0.00           H  
ATOM   2134 HG21 ILE A 151       7.227  67.186  89.331  1.00  0.00           H  
ATOM   2135 HG22 ILE A 151       6.991  67.703  87.645  1.00  0.00           H  
ATOM   2136 HG23 ILE A 151       5.904  68.303  88.919  1.00  0.00           H  
ATOM   2137 HD11 ILE A 151       2.809  67.871  86.976  1.00  0.00           H  
ATOM   2138 HD12 ILE A 151       2.943  67.171  88.607  1.00  0.00           H  
ATOM   2139 HD13 ILE A 151       3.978  68.542  88.139  1.00  0.00           H  
ATOM   2140  N   GLN A 152       8.600  64.357  88.415  1.00 12.43           N  
ATOM   2141  CA  GLN A 152       9.623  63.738  89.250  1.00 11.79           C  
ATOM   2142  C   GLN A 152      10.877  64.567  89.440  1.00 13.25           C  
ATOM   2143  O   GLN A 152      11.425  65.118  88.486  1.00 14.20           O  
ATOM   2144  CB  GLN A 152       9.975  62.367  88.680  1.00 12.51           C  
ATOM   2145  CG  GLN A 152       8.836  61.371  88.849  1.00 14.40           C  
ATOM   2146  CD  GLN A 152       9.064  60.008  88.217  1.00 13.62           C  
ATOM   2147  OE1 GLN A 152       9.778  59.874  87.211  1.00 14.56           O  
ATOM   2148  NE2 GLN A 152       8.436  58.974  88.802  1.00 14.31           N  
ATOM   2149  H   GLN A 152       8.815  64.565  87.450  1.00  0.00           H  
ATOM   2150  HA  GLN A 152       9.186  63.578  90.236  1.00  0.00           H  
ATOM   2151  HB2 GLN A 152      10.855  61.986  89.198  1.00  0.00           H  
ATOM   2152  HB3 GLN A 152      10.203  62.470  87.619  1.00  0.00           H  
ATOM   2153  HG2 GLN A 152       7.941  61.804  88.401  1.00  0.00           H  
ATOM   2154  HG3 GLN A 152       8.655  61.231  89.915  1.00  0.00           H  
ATOM   2155 HE21 GLN A 152       7.859  59.129  89.616  1.00  0.00           H  
ATOM   2156 HE22 GLN A 152       8.541  58.042  88.427  1.00  0.00           H  
ATOM   2157  N   GLY A 153      11.339  64.636  90.690  1.00 11.45           N  
ATOM   2158  CA  GLY A 153      12.582  65.323  91.007  1.00 11.15           C  
ATOM   2159  C   GLY A 153      13.725  64.345  90.880  1.00 11.64           C  
ATOM   2160  O   GLY A 153      13.591  63.301  90.251  1.00 13.55           O  
ATOM   2161  H   GLY A 153      10.813  64.201  91.434  1.00  0.00           H  
ATOM   2162  HA2 GLY A 153      12.539  65.706  92.027  1.00  0.00           H  
ATOM   2163  HA3 GLY A 153      12.730  66.150  90.312  1.00  0.00           H  
ATOM   2164  N   LYS A 154      14.858  64.647  91.482  1.00 10.25           N  
ATOM   2165  CA  LYS A 154      15.981  63.777  91.336  1.00  9.28           C  
ATOM   2166  C   LYS A 154      16.676  63.456  92.629  1.00 11.46           C  
ATOM   2167  O   LYS A 154      16.678  64.265  93.545  1.00 12.53           O  
ATOM   2168  CB  LYS A 154      16.930  64.444  90.387  1.00  9.64           C  
ATOM   2169  CG  LYS A 154      16.340  64.511  88.991  1.00 10.01           C  
ATOM   2170  CD  LYS A 154      17.340  65.054  87.994  1.00 10.14           C  
ATOM   2171  CE  LYS A 154      17.133  64.467  86.601  1.00 12.86           C  
ATOM   2172  NZ  LYS A 154      15.733  64.219  86.156  1.00 18.76           N1+
ATOM   2173  H   LYS A 154      14.931  65.485  92.041  1.00  0.00           H  
ATOM   2174  HA  LYS A 154      15.640  62.845  90.886  1.00  0.00           H  
ATOM   2175  HB2 LYS A 154      17.860  63.877  90.355  1.00  0.00           H  
ATOM   2176  HB3 LYS A 154      17.138  65.455  90.738  1.00  0.00           H  
ATOM   2177  HG2 LYS A 154      16.042  63.509  88.684  1.00  0.00           H  
ATOM   2178  HG3 LYS A 154      15.462  65.157  89.005  1.00  0.00           H  
ATOM   2179  HD2 LYS A 154      17.230  66.137  87.939  1.00  0.00           H  
ATOM   2180  HD3 LYS A 154      18.348  64.815  88.335  1.00  0.00           H  
ATOM   2181  HE2 LYS A 154      17.659  63.513  86.568  1.00  0.00           H  
ATOM   2182  HE3 LYS A 154      17.603  65.136  85.880  1.00  0.00           H  
ATOM   2183  HZ1 LYS A 154      15.707  64.145  85.149  1.00  0.00           H  
ATOM   2184  HZ2 LYS A 154      15.397  63.359  86.565  1.00  0.00           H  
ATOM   2185  HZ3 LYS A 154      15.145  64.985  86.452  1.00  0.00           H  
ATOM   2186  N   THR A 155      17.228  62.246  92.704  1.00 12.11           N  
ATOM   2187  CA  THR A 155      18.220  61.877  93.728  1.00 11.58           C  
ATOM   2188  C   THR A 155      19.602  62.044  93.074  1.00 10.79           C  
ATOM   2189  O   THR A 155      19.844  61.586  91.950  1.00 10.61           O  
ATOM   2190  CB  THR A 155      18.009  60.438  94.331  1.00 11.90           C  
ATOM   2191  OG1 THR A 155      17.832  59.444  93.321  1.00 10.05           O  
ATOM   2192  CG2 THR A 155      16.771  60.398  95.209  1.00 13.00           C  
ATOM   2193  H   THR A 155      16.953  61.549  92.027  1.00  0.00           H  
ATOM   2194  HA  THR A 155      18.145  62.597  94.543  1.00  0.00           H  
ATOM   2195  HB  THR A 155      18.878  60.177  94.935  1.00  0.00           H  
ATOM   2196  HG1 THR A 155      18.597  59.436  92.741  1.00  0.00           H  
ATOM   2197 HG21 THR A 155      16.645  59.394  95.615  1.00  0.00           H  
ATOM   2198 HG22 THR A 155      15.896  60.662  94.615  1.00  0.00           H  
ATOM   2199 HG23 THR A 155      16.883  61.109  96.027  1.00  0.00           H  
ATOM   2200  N   ILE A 156      20.493  62.747  93.763  1.00 11.45           N  
ATOM   2201  CA  ILE A 156      21.788  63.153  93.190  1.00 11.39           C  
ATOM   2202  C   ILE A 156      22.914  62.619  94.082  1.00 10.77           C  
ATOM   2203  O   ILE A 156      22.917  62.844  95.281  1.00 12.21           O  
ATOM   2204  CB  ILE A 156      21.880  64.701  93.025  1.00 10.23           C  
ATOM   2205  CG1 ILE A 156      20.779  65.200  92.084  1.00 10.35           C  
ATOM   2206  CG2 ILE A 156      23.163  65.094  92.351  1.00 11.14           C  
ATOM   2207  CD1 ILE A 156      20.508  66.696  92.126  1.00 12.42           C  
ATOM   2208  H   ILE A 156      20.275  63.013  94.713  1.00  0.00           H  
ATOM   2209  HA  ILE A 156      21.885  62.697  92.205  1.00  0.00           H  
ATOM   2210  HB  ILE A 156      21.798  65.190  93.996  1.00  0.00           H  
ATOM   2211 HG12 ILE A 156      19.855  64.684  92.346  1.00  0.00           H  
ATOM   2212 HG13 ILE A 156      21.048  64.927  91.064  1.00  0.00           H  
ATOM   2213 HD11 ILE A 156      19.712  66.941  91.423  1.00  0.00           H  
ATOM   2214 HD12 ILE A 156      21.414  67.237  91.852  1.00  0.00           H  
ATOM   2215 HD13 ILE A 156      20.204  66.982  93.133  1.00  0.00           H  
ATOM   2216 HG21 ILE A 156      24.008  64.773  92.961  1.00  0.00           H  
ATOM   2217 HG22 ILE A 156      23.220  64.617  91.372  1.00  0.00           H  
ATOM   2218 HG23 ILE A 156      23.193  66.177  92.230  1.00  0.00           H  
ATOM   2219  N   PRO A 157      23.882  61.915  93.495  1.00 11.83           N  
ATOM   2220  CA  PRO A 157      25.034  61.439  94.229  1.00 11.89           C  
ATOM   2221  C   PRO A 157      26.013  62.550  94.513  1.00 12.93           C  
ATOM   2222  O   PRO A 157      26.316  63.362  93.633  1.00 13.75           O  
ATOM   2223  CB  PRO A 157      25.661  60.462  93.268  1.00  9.59           C  
ATOM   2224  CG  PRO A 157      25.424  61.093  91.950  1.00 12.12           C  
ATOM   2225  CD  PRO A 157      24.083  61.765  92.048  1.00 12.67           C  
ATOM   2226  HA  PRO A 157      24.731  60.941  95.150  1.00  0.00           H  
ATOM   2227  HB2 PRO A 157      26.728  60.351  93.463  1.00  0.00           H  
ATOM   2228  HB3 PRO A 157      25.160  59.496  93.324  1.00  0.00           H  
ATOM   2229  HG2 PRO A 157      25.412  60.337  91.165  1.00  0.00           H  
ATOM   2230  HG3 PRO A 157      26.198  61.832  91.745  1.00  0.00           H  
ATOM   2231  HD2 PRO A 157      24.097  62.736  91.554  1.00  0.00           H  
ATOM   2232  HD3 PRO A 157      23.307  61.131  91.620  1.00  0.00           H  
ATOM   2233  N   THR A 158      26.481  62.599  95.753  1.00 14.79           N  
ATOM   2234  CA  THR A 158      27.469  63.591  96.148  1.00 16.17           C  
ATOM   2235  C   THR A 158      28.517  62.934  96.992  1.00 18.68           C  
ATOM   2236  O   THR A 158      29.380  62.231  96.478  1.00 19.41           O  
ATOM   2237  CB  THR A 158      26.824  64.781  96.867  1.00 13.39           C  
ATOM   2238  OG1 THR A 158      26.317  64.383  98.158  1.00 13.83           O  
ATOM   2239  CG2 THR A 158      25.683  65.367  95.961  1.00 13.12           C  
ATOM   2240  H   THR A 158      26.145  61.935  96.436  1.00  0.00           H  
ATOM   2241  HA  THR A 158      27.950  63.965  95.244  1.00  0.00           H  
ATOM   2242  HB  THR A 158      27.582  65.551  97.013  1.00  0.00           H  
ATOM   2243  HG1 THR A 158      25.483  63.922  98.046  1.00  0.00           H  
ATOM   2244 HG21 THR A 158      25.218  66.215  96.464  1.00  0.00           H  
ATOM   2245 HG22 THR A 158      26.106  65.696  95.012  1.00  0.00           H  
ATOM   2246 HG23 THR A 158      24.933  64.597  95.778  1.00  0.00           H  
ATOM   2247  N   ASP A 159      28.417  63.129  98.291  1.00 20.64           N  
ATOM   2248  CA  ASP A 159      29.360  62.538  99.233  1.00 21.58           C  
ATOM   2249  C   ASP A 159      28.692  61.373  99.939  1.00 21.84           C  
ATOM   2250  O   ASP A 159      27.468  61.222  99.932  1.00 20.95           O  
ATOM   2251  CB  ASP A 159      29.829  63.588 100.244  1.00 20.30           C  
ATOM   2252  CG  ASP A 159      30.524  64.766  99.572  1.00 19.77           C  
ATOM   2253  OD1 ASP A 159      30.986  64.592  98.421  1.00 22.70           O  
ATOM   2254  OD2 ASP A 159      30.598  65.856 100.175  1.00 15.84           O1-
ATOM   2255  H   ASP A 159      27.666  63.704  98.644  1.00  0.00           H  
ATOM   2256  HA  ASP A 159      30.224  62.168  98.682  1.00  0.00           H  
ATOM   2257  HB2 ASP A 159      30.526  63.119 100.938  1.00  0.00           H  
ATOM   2258  HB3 ASP A 159      28.967  63.955 100.800  1.00  0.00           H  
ATOM   2259  N   ASP A 160      29.515  60.538 100.531  1.00 22.59           N  
ATOM   2260  CA  ASP A 160      29.023  59.425 101.293  1.00 22.87           C  
ATOM   2261  C   ASP A 160      28.121  59.902 102.404  1.00 22.05           C  
ATOM   2262  O   ASP A 160      27.118  59.282 102.693  1.00 22.99           O  
ATOM   2263  CB  ASP A 160      30.172  58.640 101.918  1.00 26.68           C  
ATOM   2264  CG  ASP A 160      29.699  57.368 102.535  1.00 32.22           C  
ATOM   2265  OD1 ASP A 160      28.897  56.681 101.858  1.00 33.40           O  
ATOM   2266  OD2 ASP A 160      30.093  57.072 103.686  1.00 33.71           O1-
ATOM   2267  H   ASP A 160      30.511  60.681 100.449  1.00  0.00           H  
ATOM   2268  HA  ASP A 160      28.458  58.765 100.635  1.00  0.00           H  
ATOM   2269  HB2 ASP A 160      30.903  58.407 101.144  1.00  0.00           H  
ATOM   2270  HB3 ASP A 160      30.647  59.253 102.684  1.00  0.00           H  
ATOM   2271  N   ASN A 161      28.464  61.010 103.033  1.00 21.65           N  
ATOM   2272  CA  ASN A 161      27.710  61.405 104.216  1.00 23.43           C  
ATOM   2273  C   ASN A 161      26.481  62.284 103.938  1.00 22.63           C  
ATOM   2274  O   ASN A 161      25.837  62.763 104.874  1.00 24.30           O  
ATOM   2275  CB  ASN A 161      28.642  62.039 105.263  1.00 22.35           C  
ATOM   2276  CG  ASN A 161      29.214  63.361 104.829  1.00 24.50           C  
ATOM   2277  OD1 ASN A 161      29.227  63.707 103.645  1.00 26.41           O  
ATOM   2278  ND2 ASN A 161      29.729  64.101 105.794  1.00 23.84           N  
ATOM   2279  H   ASN A 161      29.234  61.573 102.701  1.00  0.00           H  
ATOM   2280  HA  ASN A 161      27.333  60.484 104.660  1.00  0.00           H  
ATOM   2281  HB2 ASN A 161      28.076  62.192 106.182  1.00  0.00           H  
ATOM   2282  HB3 ASN A 161      29.462  61.351 105.466  1.00  0.00           H  
ATOM   2283 HD21 ASN A 161      30.144  64.996 105.577  1.00  0.00           H  
ATOM   2284 HD22 ASN A 161      29.708  63.772 106.749  1.00  0.00           H  
ATOM   2285  N   VAL A 162      26.136  62.457 102.663  1.00 20.26           N  
ATOM   2286  CA  VAL A 162      25.093  63.401 102.289  1.00 19.40           C  
ATOM   2287  C   VAL A 162      23.980  62.789 101.483  1.00 16.60           C  
ATOM   2288  O   VAL A 162      24.205  61.980 100.605  1.00 17.20           O  
ATOM   2289  CB  VAL A 162      25.709  64.581 101.537  1.00 19.47           C  
ATOM   2290  CG1 VAL A 162      24.685  65.325 100.700  1.00 15.06           C  
ATOM   2291  CG2 VAL A 162      26.350  65.525 102.543  1.00 19.91           C  
ATOM   2292  H   VAL A 162      26.606  61.925 101.944  1.00  0.00           H  
ATOM   2293  HA  VAL A 162      24.657  63.790 103.209  1.00  0.00           H  
ATOM   2294  HB  VAL A 162      26.487  64.201 100.875  1.00  0.00           H  
ATOM   2295 HG21 VAL A 162      26.793  66.371 102.017  1.00  0.00           H  
ATOM   2296 HG22 VAL A 162      25.591  65.886 103.237  1.00  0.00           H  
ATOM   2297 HG23 VAL A 162      27.125  64.995 103.096  1.00  0.00           H  
ATOM   2298 HG11 VAL A 162      25.167  66.162 100.194  1.00  0.00           H  
ATOM   2299 HG12 VAL A 162      24.261  64.648  99.958  1.00  0.00           H  
ATOM   2300 HG13 VAL A 162      23.891  65.700 101.346  1.00  0.00           H  
ATOM   2301  N   VAL A 163      22.768  63.190 101.807  1.00 16.06           N  
ATOM   2302  CA  VAL A 163      21.616  62.853 101.007  1.00 18.12           C  
ATOM   2303  C   VAL A 163      21.159  64.115 100.301  1.00 17.95           C  
ATOM   2304  O   VAL A 163      20.800  65.105 100.963  1.00 15.93           O  
ATOM   2305  CB  VAL A 163      20.469  62.324 101.872  1.00 18.84           C  
ATOM   2306  CG1 VAL A 163      19.286  61.929 100.994  1.00 18.21           C  
ATOM   2307  CG2 VAL A 163      20.972  61.145 102.691  1.00 17.87           C  
ATOM   2308  H   VAL A 163      22.642  63.749 102.639  1.00  0.00           H  
ATOM   2309  HA  VAL A 163      21.892  62.101 100.268  1.00  0.00           H  
ATOM   2310  HB  VAL A 163      20.151  63.113 102.553  1.00  0.00           H  
ATOM   2311 HG21 VAL A 163      20.162  60.761 103.311  1.00  0.00           H  
ATOM   2312 HG22 VAL A 163      21.320  60.359 102.020  1.00  0.00           H  
ATOM   2313 HG23 VAL A 163      21.795  61.470 103.328  1.00  0.00           H  
ATOM   2314 HG11 VAL A 163      18.477  61.554 101.621  1.00  0.00           H  
ATOM   2315 HG12 VAL A 163      19.595  61.150 100.297  1.00  0.00           H  
ATOM   2316 HG13 VAL A 163      18.941  62.800 100.437  1.00  0.00           H  
ATOM   2317  N   CYS A 164      21.163  64.066  98.964  1.00 17.29           N  
ATOM   2318  CA  CYS A 164      20.800  65.211  98.145  1.00 15.07           C  
ATOM   2319  C   CYS A 164      19.688  64.822  97.167  1.00 13.95           C  
ATOM   2320  O   CYS A 164      19.756  63.786  96.522  1.00 15.45           O  
ATOM   2321  CB  CYS A 164      22.050  65.686  97.401  1.00 14.27           C  
ATOM   2322  SG  CYS A 164      21.844  67.188  96.408  1.00 12.87           S  
ATOM   2323  H   CYS A 164      21.427  63.204  98.508  1.00  0.00           H  
ATOM   2324  HA  CYS A 164      20.443  66.013  98.791  1.00  0.00           H  
ATOM   2325  HB2 CYS A 164      22.369  64.884  96.735  1.00  0.00           H  
ATOM   2326  HB3 CYS A 164      22.840  65.862  98.131  1.00  0.00           H  
ATOM   2327  HG  CYS A 164      21.741  68.247  97.217  1.00  0.00           H  
ATOM   2328  N   PHE A 165      18.655  65.642  97.073  1.00 13.55           N  
ATOM   2329  CA  PHE A 165      17.602  65.421  96.092  1.00 14.62           C  
ATOM   2330  C   PHE A 165      16.858  66.696  95.708  1.00 14.32           C  
ATOM   2331  O   PHE A 165      16.853  67.664  96.469  1.00 12.84           O  
ATOM   2332  CB  PHE A 165      16.605  64.413  96.627  1.00 14.28           C  
ATOM   2333  CG  PHE A 165      16.017  64.778  97.961  1.00 14.86           C  
ATOM   2334  CD1 PHE A 165      16.607  64.326  99.137  1.00 15.71           C  
ATOM   2335  CD2 PHE A 165      14.846  65.520  98.046  1.00 14.23           C  
ATOM   2336  CE1 PHE A 165      16.064  64.630 100.372  1.00 14.03           C  
ATOM   2337  CE2 PHE A 165      14.296  65.822  99.276  1.00 15.09           C  
ATOM   2338  CZ  PHE A 165      14.909  65.374 100.442  1.00 14.57           C  
ATOM   2339  H   PHE A 165      18.595  66.437  97.693  1.00  0.00           H  
ATOM   2340  HA  PHE A 165      18.056  65.007  95.192  1.00  0.00           H  
ATOM   2341  HB2 PHE A 165      15.791  64.322  95.908  1.00  0.00           H  
ATOM   2342  HB3 PHE A 165      17.100  63.446  96.717  1.00  0.00           H  
ATOM   2343  HD1 PHE A 165      17.504  63.727  99.085  1.00  0.00           H  
ATOM   2344  HD2 PHE A 165      14.362  65.863  97.144  1.00  0.00           H  
ATOM   2345  HE1 PHE A 165      16.544  64.285 101.276  1.00  0.00           H  
ATOM   2346  HE2 PHE A 165      13.389  66.406  99.333  1.00  0.00           H  
ATOM   2347  HZ  PHE A 165      14.477  65.611 101.403  1.00  0.00           H  
ATOM   2348  N   THR A 166      16.206  66.696  94.557  1.00 16.47           N  
ATOM   2349  CA  THR A 166      15.424  67.847  94.194  1.00 12.74           C  
ATOM   2350  C   THR A 166      13.919  67.593  94.311  1.00 13.53           C  
ATOM   2351  O   THR A 166      13.479  66.463  94.323  1.00 13.33           O  
ATOM   2352  CB  THR A 166      15.829  68.402  92.809  1.00 12.64           C  
ATOM   2353  OG1 THR A 166      15.586  67.441  91.770  1.00 13.79           O  
ATOM   2354  CG2 THR A 166      17.308  68.798  92.817  1.00 11.88           C  
ATOM   2355  H   THR A 166      16.257  65.897  93.941  1.00  0.00           H  
ATOM   2356  HA  THR A 166      15.663  68.624  94.920  1.00  0.00           H  
ATOM   2357  HB  THR A 166      15.233  69.292  92.604  1.00  0.00           H  
ATOM   2358  HG1 THR A 166      14.859  67.741  91.220  1.00  0.00           H  
ATOM   2359 HG21 THR A 166      17.586  69.188  91.838  1.00  0.00           H  
ATOM   2360 HG22 THR A 166      17.474  69.565  93.574  1.00  0.00           H  
ATOM   2361 HG23 THR A 166      17.917  67.923  93.046  1.00  0.00           H  
ATOM   2362  N   ARG A 167      13.145  68.661  94.463  1.00 12.65           N  
ATOM   2363  CA  ARG A 167      11.671  68.600  94.477  1.00 14.91           C  
ATOM   2364  C   ARG A 167      11.138  69.579  93.460  1.00 13.52           C  
ATOM   2365  O   ARG A 167      11.494  70.737  93.498  1.00 14.06           O  
ATOM   2366  CB  ARG A 167      11.094  68.975  95.847  1.00 13.15           C  
ATOM   2367  CG  ARG A 167      11.717  68.198  96.998  1.00 16.78           C  
ATOM   2368  CD  ARG A 167      11.142  68.541  98.371  1.00 19.52           C  
ATOM   2369  NE  ARG A 167       9.813  67.979  98.627  1.00 21.37           N  
ATOM   2370  CZ  ARG A 167       8.676  68.621  98.397  1.00 18.29           C  
ATOM   2371  NH1 ARG A 167       8.682  69.835  97.886  1.00 18.22           N  
ATOM   2372  NH2 ARG A 167       7.529  68.052  98.671  1.00 14.43           N1+
ATOM   2373  H   ARG A 167      13.588  69.562  94.575  1.00  0.00           H  
ATOM   2374  HA  ARG A 167      11.349  67.593  94.213  1.00  0.00           H  
ATOM   2375  HB2 ARG A 167      10.022  68.777  95.836  1.00  0.00           H  
ATOM   2376  HB3 ARG A 167      11.253  70.040  96.015  1.00  0.00           H  
ATOM   2377  HG2 ARG A 167      12.786  68.409  97.013  1.00  0.00           H  
ATOM   2378  HG3 ARG A 167      11.575  67.133  96.817  1.00  0.00           H  
ATOM   2379  HD2 ARG A 167      11.825  68.162  99.131  1.00  0.00           H  
ATOM   2380  HD3 ARG A 167      11.085  69.626  98.464  1.00  0.00           H  
ATOM   2381  HE  ARG A 167       9.760  67.043  99.003  1.00  0.00           H  
ATOM   2382 HH11 ARG A 167       7.810  70.314  97.713  1.00  0.00           H  
ATOM   2383 HH12 ARG A 167       9.559  70.287  97.667  1.00  0.00           H  
ATOM   2384 HH21 ARG A 167       6.666  68.544  98.492  1.00  0.00           H  
ATOM   2385 HH22 ARG A 167       7.508  67.121  99.061  1.00  0.00           H  
ATOM   2386  N   HIS A 168      10.293  69.129  92.543  1.00 12.62           N  
ATOM   2387  CA  HIS A 168       9.750  70.025  91.530  1.00 12.38           C  
ATOM   2388  C   HIS A 168       8.474  70.621  92.058  1.00 12.33           C  
ATOM   2389  O   HIS A 168       7.415  70.036  91.933  1.00 12.26           O  
ATOM   2390  CB  HIS A 168       9.541  69.298  90.220  1.00 13.54           C  
ATOM   2391  CG  HIS A 168      10.820  68.887  89.566  1.00 13.13           C  
ATOM   2392  ND1 HIS A 168      10.884  68.446  88.263  1.00 12.50           N  
ATOM   2393  CD2 HIS A 168      12.087  68.860  90.031  1.00 13.13           C  
ATOM   2394  CE1 HIS A 168      12.136  68.169  87.948  1.00 14.27           C  
ATOM   2395  NE2 HIS A 168      12.888  68.417  89.001  1.00 13.99           N  
ATOM   2396  H   HIS A 168      10.023  68.156  92.546  1.00  0.00           H  
ATOM   2397  HA  HIS A 168      10.464  70.832  91.366  1.00  0.00           H  
ATOM   2398  HB2 HIS A 168       9.000  69.957  89.540  1.00  0.00           H  
ATOM   2399  HB3 HIS A 168       8.938  68.409  90.403  1.00  0.00           H  
ATOM   2400  HD2 HIS A 168      12.412  69.134  91.024  1.00  0.00           H  
ATOM   2401  HE1 HIS A 168      12.483  67.803  86.993  1.00  0.00           H  
ATOM   2402  HE2 HIS A 168      13.890  68.301  89.046  1.00  0.00           H  
ATOM   2403  N   GLU A 169       8.601  71.791  92.678  1.00 12.58           N  
ATOM   2404  CA  GLU A 169       7.506  72.365  93.417  1.00  9.86           C  
ATOM   2405  C   GLU A 169       6.672  73.193  92.525  1.00 11.20           C  
ATOM   2406  O   GLU A 169       7.129  73.577  91.453  1.00 11.77           O  
ATOM   2407  CB  GLU A 169       8.020  73.165  94.589  1.00  9.75           C  
ATOM   2408  CG  GLU A 169       8.579  72.196  95.614  1.00 11.96           C  
ATOM   2409  CD  GLU A 169       8.747  72.785  96.973  1.00 12.60           C  
ATOM   2410  OE1 GLU A 169       8.716  74.024  97.087  1.00 19.77           O  
ATOM   2411  OE2 GLU A 169       8.936  72.011  97.922  1.00 14.30           O1-
ATOM   2412  H   GLU A 169       9.480  72.285  92.630  1.00  0.00           H  
ATOM   2413  HA  GLU A 169       6.891  71.552  93.802  1.00  0.00           H  
ATOM   2414  HB2 GLU A 169       8.805  73.844  94.256  1.00  0.00           H  
ATOM   2415  HB3 GLU A 169       7.203  73.736  95.031  1.00  0.00           H  
ATOM   2416  HG2 GLU A 169       7.900  71.347  95.690  1.00  0.00           H  
ATOM   2417  HG3 GLU A 169       9.548  71.839  95.265  1.00  0.00           H  
ATOM   2418  N   PRO A 170       5.417  73.413  92.924  1.00 10.91           N  
ATOM   2419  CA  PRO A 170       4.583  74.326  92.172  1.00  9.90           C  
ATOM   2420  C   PRO A 170       5.056  75.741  92.418  1.00 10.98           C  
ATOM   2421  O   PRO A 170       5.516  76.029  93.541  1.00 11.14           O  
ATOM   2422  CB  PRO A 170       3.193  74.123  92.783  1.00  9.68           C  
ATOM   2423  CG  PRO A 170       3.385  73.386  94.062  1.00 11.08           C  
ATOM   2424  CD  PRO A 170       4.669  72.657  93.947  1.00  9.30           C  
ATOM   2425  HA  PRO A 170       4.588  74.085  91.109  1.00  0.00           H  
ATOM   2426  HB2 PRO A 170       2.723  75.088  92.974  1.00  0.00           H  
ATOM   2427  HB3 PRO A 170       2.573  73.536  92.106  1.00  0.00           H  
ATOM   2428  HG2 PRO A 170       3.425  74.086  94.896  1.00  0.00           H  
ATOM   2429  HG3 PRO A 170       2.569  72.679  94.209  1.00  0.00           H  
ATOM   2430  HD2 PRO A 170       4.503  71.629  93.625  1.00  0.00           H  
ATOM   2431  HD3 PRO A 170       5.202  72.676  94.898  1.00  0.00           H  
ATOM   2432  N   ILE A 171       4.940  76.607  91.401  1.00 11.45           N  
ATOM   2433  CA  ILE A 171       5.372  78.030  91.510  1.00 10.64           C  
ATOM   2434  C   ILE A 171       4.537  78.850  92.471  1.00 11.61           C  
ATOM   2435  O   ILE A 171       5.101  79.634  93.219  1.00 14.26           O  
ATOM   2436  CB  ILE A 171       5.315  78.791  90.183  1.00  9.26           C  
ATOM   2437  CG1 ILE A 171       5.885  77.966  89.064  1.00  9.47           C  
ATOM   2438  CG2 ILE A 171       6.129  80.057  90.281  1.00  9.02           C  
ATOM   2439  CD1 ILE A 171       6.060  78.767  87.810  1.00 10.73           C  
ATOM   2440  H   ILE A 171       4.546  76.284  90.529  1.00  0.00           H  
ATOM   2441  HA  ILE A 171       6.403  78.044  91.863  1.00  0.00           H  
ATOM   2442  HB  ILE A 171       4.279  79.044  89.955  1.00  0.00           H  
ATOM   2443 HG12 ILE A 171       5.209  77.135  88.860  1.00  0.00           H  
ATOM   2444 HG13 ILE A 171       6.853  77.570  89.371  1.00  0.00           H  
ATOM   2445 HD11 ILE A 171       6.006  78.106  86.945  1.00  0.00           H  
ATOM   2446 HD12 ILE A 171       5.271  79.516  87.745  1.00  0.00           H  
ATOM   2447 HD13 ILE A 171       7.031  79.263  87.828  1.00  0.00           H  
ATOM   2448 HG21 ILE A 171       6.067  80.452  91.295  1.00  0.00           H  
ATOM   2449 HG22 ILE A 171       7.169  79.839  90.039  1.00  0.00           H  
ATOM   2450 HG23 ILE A 171       5.739  80.795  89.580  1.00  0.00           H  
ATOM   2451  N   GLY A 172       3.212  78.667  92.415  1.00 12.00           N  
ATOM   2452  CA  GLY A 172       2.222  79.443  93.198  1.00 12.05           C  
ATOM   2453  C   GLY A 172       1.055  79.904  92.313  1.00 13.34           C  
ATOM   2454  O   GLY A 172       0.473  79.109  91.551  1.00 11.62           O  
ATOM   2455  H   GLY A 172       2.863  77.950  91.796  1.00  0.00           H  
ATOM   2456  HA2 GLY A 172       1.834  78.817  94.001  1.00  0.00           H  
ATOM   2457  HA3 GLY A 172       2.711  80.316  93.629  1.00  0.00           H  
ATOM   2458  N   VAL A 173       0.730  81.199  92.353  1.00 14.64           N  
ATOM   2459  CA  VAL A 173      -0.329  81.700  91.498  1.00 14.50           C  
ATOM   2460  C   VAL A 173       0.153  81.972  90.108  1.00 13.95           C  
ATOM   2461  O   VAL A 173       1.108  82.707  89.941  1.00 15.09           O  
ATOM   2462  CB  VAL A 173      -0.871  83.004  91.995  1.00 16.36           C  
ATOM   2463  CG1 VAL A 173      -2.020  83.423  91.087  1.00 17.89           C  
ATOM   2464  CG2 VAL A 173      -1.336  82.852  93.433  1.00 17.54           C  
ATOM   2465  H   VAL A 173       1.219  81.826  92.975  1.00  0.00           H  
ATOM   2466  HA  VAL A 173      -1.136  80.968  91.461  1.00  0.00           H  
ATOM   2467  HB  VAL A 173      -0.086  83.759  91.950  1.00  0.00           H  
ATOM   2468 HG11 VAL A 173      -2.429  84.372  91.433  1.00  0.00           H  
ATOM   2469 HG12 VAL A 173      -2.799  82.661  91.112  1.00  0.00           H  
ATOM   2470 HG13 VAL A 173      -1.654  83.535  90.066  1.00  0.00           H  
ATOM   2471 HG21 VAL A 173      -1.730  83.803  93.791  1.00  0.00           H  
ATOM   2472 HG22 VAL A 173      -2.117  82.094  93.484  1.00  0.00           H  
ATOM   2473 HG23 VAL A 173      -0.495  82.549  94.057  1.00  0.00           H  
ATOM   2474  N   CYS A 174      -0.519  81.419  89.110  1.00 12.84           N  
ATOM   2475  CA  CYS A 174      -0.126  81.624  87.707  1.00 11.63           C  
ATOM   2476  C   CYS A 174      -1.138  82.504  86.972  1.00 13.54           C  
ATOM   2477  O   CYS A 174      -2.338  82.433  87.239  1.00 15.08           O  
ATOM   2478  CB  CYS A 174      -0.023  80.292  86.980  1.00 10.56           C  
ATOM   2479  SG  CYS A 174       1.181  79.143  87.678  1.00 13.12           S  
ATOM   2480  H   CYS A 174      -1.322  80.842  89.317  1.00  0.00           H  
ATOM   2481  HA  CYS A 174       0.848  82.113  87.683  1.00  0.00           H  
ATOM   2482  HB2 CYS A 174       0.258  80.491  85.946  1.00  0.00           H  
ATOM   2483  HB3 CYS A 174      -1.003  79.815  86.988  1.00  0.00           H  
ATOM   2484  HG  CYS A 174       0.914  78.949  88.972  1.00  0.00           H  
ATOM   2485  N   GLY A 175      -0.668  83.324  86.043  1.00 10.98           N  
ATOM   2486  CA  GLY A 175      -1.556  84.163  85.275  1.00 11.61           C  
ATOM   2487  C   GLY A 175      -1.562  83.789  83.815  1.00 12.47           C  
ATOM   2488  O   GLY A 175      -0.547  83.328  83.270  1.00 12.11           O  
ATOM   2489  H   GLY A 175       0.326  83.362  85.870  1.00  0.00           H  
ATOM   2490  HA2 GLY A 175      -2.567  84.059  85.669  1.00  0.00           H  
ATOM   2491  HA3 GLY A 175      -1.240  85.201  85.375  1.00  0.00           H  
ATOM   2492  N   ALA A 176      -2.715  84.011  83.189  1.00 12.77           N  
ATOM   2493  CA  ALA A 176      -2.917  83.703  81.784  1.00 11.93           C  
ATOM   2494  C   ALA A 176      -3.661  84.841  81.100  1.00 12.95           C  
ATOM   2495  O   ALA A 176      -4.691  85.340  81.567  1.00 13.09           O  
ATOM   2496  CB  ALA A 176      -3.684  82.401  81.628  1.00 11.41           C  
ATOM   2497  H   ALA A 176      -3.481  84.410  83.712  1.00  0.00           H  
ATOM   2498  HA  ALA A 176      -1.942  83.591  81.309  1.00  0.00           H  
ATOM   2499  HB1 ALA A 176      -3.268  81.831  80.798  1.00  0.00           H  
ATOM   2500  HB2 ALA A 176      -3.602  81.819  82.546  1.00  0.00           H  
ATOM   2501  HB3 ALA A 176      -4.733  82.619  81.429  1.00  0.00           H  
ATOM   2502  N   ILE A 177      -3.091  85.252  79.986  1.00 13.50           N  
ATOM   2503  CA  ILE A 177      -3.566  86.363  79.202  1.00 13.40           C  
ATOM   2504  C   ILE A 177      -3.463  85.795  77.811  1.00 12.76           C  
ATOM   2505  O   ILE A 177      -2.375  85.386  77.384  1.00 14.45           O  
ATOM   2506  CB  ILE A 177      -2.642  87.620  79.379  1.00 12.30           C  
ATOM   2507  CG1 ILE A 177      -2.788  88.208  80.801  1.00  9.45           C  
ATOM   2508  CG2 ILE A 177      -2.926  88.692  78.303  1.00 11.62           C  
ATOM   2509  CD1 ILE A 177      -1.668  89.128  81.184  1.00  9.91           C  
ATOM   2510  H   ILE A 177      -2.272  84.758  79.662  1.00  0.00           H  
ATOM   2511  HA  ILE A 177      -4.600  86.601  79.450  1.00  0.00           H  
ATOM   2512  HB  ILE A 177      -1.609  87.293  79.259  1.00  0.00           H  
ATOM   2513 HG12 ILE A 177      -3.724  88.765  80.850  1.00  0.00           H  
ATOM   2514 HG13 ILE A 177      -2.829  87.388  81.518  1.00  0.00           H  
ATOM   2515 HG21 ILE A 177      -2.816  88.251  77.312  1.00  0.00           H  
ATOM   2516 HG22 ILE A 177      -3.943  89.067  78.423  1.00  0.00           H  
ATOM   2517 HG23 ILE A 177      -2.220  89.515  78.415  1.00  0.00           H  
ATOM   2518 HD11 ILE A 177      -1.835  89.504  82.193  1.00  0.00           H  
ATOM   2519 HD12 ILE A 177      -1.631  89.965  80.487  1.00  0.00           H  
ATOM   2520 HD13 ILE A 177      -0.724  88.585  81.150  1.00  0.00           H  
ATOM   2521  N   THR A 178      -4.563  85.737  77.093  1.00 11.25           N  
ATOM   2522  CA  THR A 178      -4.530  85.035  75.832  1.00 11.22           C  
ATOM   2523  C   THR A 178      -5.110  85.888  74.752  1.00 13.37           C  
ATOM   2524  O   THR A 178      -5.763  86.866  75.029  1.00 15.58           O  
ATOM   2525  CB  THR A 178      -5.351  83.764  75.960  1.00 12.02           C  
ATOM   2526  OG1 THR A 178      -6.487  84.052  76.780  1.00 14.65           O  
ATOM   2527  CG2 THR A 178      -4.547  82.680  76.615  1.00 11.27           C  
ATOM   2528  H   THR A 178      -5.414  86.175  77.417  1.00  0.00           H  
ATOM   2529  HA  THR A 178      -3.500  84.781  75.583  1.00  0.00           H  
ATOM   2530  HB  THR A 178      -5.680  83.436  74.974  1.00  0.00           H  
ATOM   2531  HG1 THR A 178      -6.427  84.953  77.106  1.00  0.00           H  
ATOM   2532 HG21 THR A 178      -5.152  81.777  76.698  1.00  0.00           H  
ATOM   2533 HG22 THR A 178      -4.242  83.005  77.610  1.00  0.00           H  
ATOM   2534 HG23 THR A 178      -3.662  82.470  76.014  1.00  0.00           H  
ATOM   2535  N   PRO A 179      -4.886  85.509  73.502  1.00 14.44           N  
ATOM   2536  CA  PRO A 179      -5.422  86.250  72.367  1.00 14.36           C  
ATOM   2537  C   PRO A 179      -6.826  85.817  71.956  1.00 16.07           C  
ATOM   2538  O   PRO A 179      -7.438  84.965  72.587  1.00 16.18           O  
ATOM   2539  CB  PRO A 179      -4.439  85.896  71.248  1.00 15.88           C  
ATOM   2540  CG  PRO A 179      -4.131  84.463  71.540  1.00 16.55           C  
ATOM   2541  CD  PRO A 179      -4.100  84.345  73.054  1.00 15.52           C  
ATOM   2542  HA  PRO A 179      -5.399  87.321  72.568  1.00  0.00           H  
ATOM   2543  HB2 PRO A 179      -3.541  86.512  71.301  1.00  0.00           H  
ATOM   2544  HB3 PRO A 179      -4.915  85.995  70.273  1.00  0.00           H  
ATOM   2545  HG2 PRO A 179      -4.904  83.817  71.125  1.00  0.00           H  
ATOM   2546  HG3 PRO A 179      -3.159  84.197  71.124  1.00  0.00           H  
ATOM   2547  HD2 PRO A 179      -4.561  83.413  73.382  1.00  0.00           H  
ATOM   2548  HD3 PRO A 179      -3.076  84.413  73.420  1.00  0.00           H  
ATOM   2549  N   TRP A 180      -7.301  86.422  70.871  1.00 17.94           N  
ATOM   2550  CA  TRP A 180      -8.615  86.132  70.299  1.00 17.80           C  
ATOM   2551  C   TRP A 180      -8.633  85.002  69.262  1.00 19.64           C  
ATOM   2552  O   TRP A 180      -9.681  84.416  69.023  1.00 21.19           O  
ATOM   2553  CB  TRP A 180      -9.238  87.397  69.692  1.00 18.53           C  
ATOM   2554  CG  TRP A 180      -8.376  88.167  68.756  1.00 16.80           C  
ATOM   2555  CD1 TRP A 180      -7.663  89.289  69.043  1.00 17.29           C  
ATOM   2556  CD2 TRP A 180      -8.159  87.895  67.379  1.00 16.28           C  
ATOM   2557  NE1 TRP A 180      -6.978  89.719  67.929  1.00 18.01           N  
ATOM   2558  CE2 TRP A 180      -7.272  88.879  66.891  1.00 17.64           C  
ATOM   2559  CE3 TRP A 180      -8.621  86.910  66.503  1.00 16.53           C  
ATOM   2560  CZ2 TRP A 180      -6.846  88.907  65.577  1.00 17.06           C  
ATOM   2561  CZ3 TRP A 180      -8.182  86.930  65.192  1.00 18.04           C  
ATOM   2562  CH2 TRP A 180      -7.309  87.929  64.742  1.00 17.17           C  
ATOM   2563  H   TRP A 180      -6.725  87.117  70.419  1.00  0.00           H  
ATOM   2564  HA  TRP A 180      -9.260  85.821  71.121  1.00  0.00           H  
ATOM   2565  HB2 TRP A 180     -10.135  87.099  69.149  1.00  0.00           H  
ATOM   2566  HB3 TRP A 180      -9.534  88.058  70.507  1.00  0.00           H  
ATOM   2567  HD1 TRP A 180      -7.638  89.774  70.008  1.00  0.00           H  
ATOM   2568  HE3 TRP A 180      -9.307  86.148  66.843  1.00  0.00           H  
ATOM   2569  HZ2 TRP A 180      -6.172  89.673  65.223  1.00  0.00           H  
ATOM   2570  HZ3 TRP A 180      -8.516  86.166  64.506  1.00  0.00           H  
ATOM   2571  HH2 TRP A 180      -6.994  87.926  63.709  1.00  0.00           H  
ATOM   2572  HE1 TRP A 180      -6.363  90.519  67.886  1.00  0.00           H  
ATOM   2573  N   ASN A 181      -7.507  84.693  68.627  1.00 20.20           N  
ATOM   2574  CA  ASN A 181      -7.549  83.712  67.532  1.00 21.82           C  
ATOM   2575  C   ASN A 181      -7.855  82.292  67.982  1.00 23.93           C  
ATOM   2576  O   ASN A 181      -8.563  81.567  67.301  1.00 25.87           O  
ATOM   2577  CB  ASN A 181      -6.285  83.747  66.683  1.00 21.82           C  
ATOM   2578  CG  ASN A 181      -5.032  83.630  67.489  1.00 22.72           C  
ATOM   2579  OD1 ASN A 181      -5.048  83.653  68.711  1.00 22.32           O  
ATOM   2580  ND2 ASN A 181      -3.930  83.506  66.798  1.00 22.75           N  
ATOM   2581  H   ASN A 181      -6.634  85.126  68.893  1.00  0.00           H  
ATOM   2582  HA  ASN A 181      -8.368  84.013  66.879  1.00  0.00           H  
ATOM   2583  HB2 ASN A 181      -6.260  84.691  66.138  1.00  0.00           H  
ATOM   2584  HB3 ASN A 181      -6.320  82.927  65.966  1.00  0.00           H  
ATOM   2585 HD21 ASN A 181      -3.043  83.423  67.273  1.00  0.00           H  
ATOM   2586 HD22 ASN A 181      -3.966  83.493  65.789  1.00  0.00           H  
ATOM   2587  N   PHE A 182      -7.327  81.895  69.123  1.00 23.86           N  
ATOM   2588  CA  PHE A 182      -7.604  80.576  69.663  1.00 22.41           C  
ATOM   2589  C   PHE A 182      -7.917  80.732  71.139  1.00 21.45           C  
ATOM   2590  O   PHE A 182      -7.112  80.411  72.007  1.00 23.63           O  
ATOM   2591  CB  PHE A 182      -6.425  79.645  69.412  1.00 22.60           C  
ATOM   2592  CG  PHE A 182      -6.365  79.131  68.008  1.00 24.31           C  
ATOM   2593  CD1 PHE A 182      -7.177  78.095  67.598  1.00 24.87           C  
ATOM   2594  CD2 PHE A 182      -5.511  79.682  67.103  1.00 23.10           C  
ATOM   2595  CE1 PHE A 182      -7.120  77.613  66.304  1.00 24.48           C  
ATOM   2596  CE2 PHE A 182      -5.452  79.209  65.816  1.00 26.65           C  
ATOM   2597  CZ  PHE A 182      -6.256  78.176  65.414  1.00 27.12           C  
ATOM   2598  H   PHE A 182      -6.718  82.520  69.631  1.00  0.00           H  
ATOM   2599  HA  PHE A 182      -8.482  80.170  69.161  1.00  0.00           H  
ATOM   2600  HB2 PHE A 182      -5.504  80.189  69.621  1.00  0.00           H  
ATOM   2601  HB3 PHE A 182      -6.495  78.798  70.094  1.00  0.00           H  
ATOM   2602  HD1 PHE A 182      -7.869  77.653  68.300  1.00  0.00           H  
ATOM   2603  HD2 PHE A 182      -4.873  80.501  67.401  1.00  0.00           H  
ATOM   2604  HE1 PHE A 182      -7.757  76.795  66.000  1.00  0.00           H  
ATOM   2605  HE2 PHE A 182      -4.765  79.656  65.113  1.00  0.00           H  
ATOM   2606  HZ  PHE A 182      -6.205  77.810  64.399  1.00  0.00           H  
ATOM   2607  N   PRO A 183      -9.093  81.257  71.435  1.00 20.47           N  
ATOM   2608  CA  PRO A 183      -9.314  81.750  72.803  1.00 19.57           C  
ATOM   2609  C   PRO A 183      -9.315  80.710  73.893  1.00 19.51           C  
ATOM   2610  O   PRO A 183      -8.718  80.944  74.939  1.00 18.83           O  
ATOM   2611  CB  PRO A 183     -10.686  82.414  72.719  1.00 20.00           C  
ATOM   2612  CG  PRO A 183     -10.844  82.777  71.280  1.00 21.55           C  
ATOM   2613  CD  PRO A 183     -10.115  81.726  70.485  1.00 20.36           C  
ATOM   2614  HA  PRO A 183      -8.565  82.508  73.034  1.00  0.00           H  
ATOM   2615  HB2 PRO A 183     -10.721  83.305  73.346  1.00  0.00           H  
ATOM   2616  HB3 PRO A 183     -11.464  81.712  73.018  1.00  0.00           H  
ATOM   2617  HG2 PRO A 183     -10.410  83.759  71.091  1.00  0.00           H  
ATOM   2618  HG3 PRO A 183     -11.900  82.780  71.011  1.00  0.00           H  
ATOM   2619  HD2 PRO A 183     -10.785  80.916  70.196  1.00  0.00           H  
ATOM   2620  HD3 PRO A 183      -9.646  82.168  69.605  1.00  0.00           H  
ATOM   2621  N   LEU A 184     -10.014  79.596  73.656  1.00 19.05           N  
ATOM   2622  CA  LEU A 184     -10.070  78.448  74.587  1.00 17.03           C  
ATOM   2623  C   LEU A 184      -8.769  77.636  74.538  1.00 16.00           C  
ATOM   2624  O   LEU A 184      -8.171  77.327  75.557  1.00 14.67           O  
ATOM   2625  CB  LEU A 184     -11.256  77.540  74.239  1.00 18.71           C  
ATOM   2626  CG  LEU A 184     -11.541  76.338  75.163  1.00 18.62           C  
ATOM   2627  CD1 LEU A 184     -11.906  76.785  76.577  1.00 18.95           C  
ATOM   2628  CD2 LEU A 184     -12.660  75.463  74.596  1.00 13.92           C  
ATOM   2629  H   LEU A 184     -10.534  79.534  72.792  1.00  0.00           H  
ATOM   2630  HA  LEU A 184     -10.206  78.827  75.600  1.00  0.00           H  
ATOM   2631  HB2 LEU A 184     -11.080  77.145  73.238  1.00  0.00           H  
ATOM   2632  HB3 LEU A 184     -12.154  78.158  74.204  1.00  0.00           H  
ATOM   2633  HG  LEU A 184     -10.636  75.734  75.222  1.00  0.00           H  
ATOM   2634 HD21 LEU A 184     -12.397  75.145  73.587  1.00  0.00           H  
ATOM   2635 HD22 LEU A 184     -12.792  74.586  75.230  1.00  0.00           H  
ATOM   2636 HD23 LEU A 184     -13.588  76.034  74.567  1.00  0.00           H  
ATOM   2637 HD11 LEU A 184     -11.107  77.408  76.979  1.00  0.00           H  
ATOM   2638 HD12 LEU A 184     -12.834  77.357  76.549  1.00  0.00           H  
ATOM   2639 HD13 LEU A 184     -12.038  75.909  77.212  1.00  0.00           H  
ATOM   2640  N   LEU A 185      -8.320  77.313  73.340  1.00 14.71           N  
ATOM   2641  CA  LEU A 185      -7.139  76.512  73.192  1.00 14.42           C  
ATOM   2642  C   LEU A 185      -5.957  77.169  73.887  1.00 14.01           C  
ATOM   2643  O   LEU A 185      -5.280  76.540  74.677  1.00 17.36           O  
ATOM   2644  CB  LEU A 185      -6.834  76.266  71.717  1.00 15.21           C  
ATOM   2645  CG  LEU A 185      -5.760  75.219  71.379  1.00 15.35           C  
ATOM   2646  CD1 LEU A 185      -5.894  73.972  72.233  1.00 13.86           C  
ATOM   2647  CD2 LEU A 185      -5.794  74.852  69.903  1.00 15.69           C  
ATOM   2648  H   LEU A 185      -8.813  77.633  72.519  1.00  0.00           H  
ATOM   2649  HA  LEU A 185      -7.320  75.548  73.667  1.00  0.00           H  
ATOM   2650  HB2 LEU A 185      -6.511  77.215  71.288  1.00  0.00           H  
ATOM   2651  HB3 LEU A 185      -7.761  75.970  71.225  1.00  0.00           H  
ATOM   2652  HG  LEU A 185      -4.786  75.662  71.589  1.00  0.00           H  
ATOM   2653 HD11 LEU A 185      -5.388  73.140  71.744  1.00  0.00           H  
ATOM   2654 HD12 LEU A 185      -6.949  73.731  72.360  1.00  0.00           H  
ATOM   2655 HD13 LEU A 185      -5.442  74.150  73.209  1.00  0.00           H  
ATOM   2656 HD21 LEU A 185      -5.697  75.756  69.301  1.00  0.00           H  
ATOM   2657 HD22 LEU A 185      -6.740  74.362  69.672  1.00  0.00           H  
ATOM   2658 HD23 LEU A 185      -4.970  74.175  69.678  1.00  0.00           H  
ATOM   2659  N   MET A 186      -5.704  78.438  73.640  1.00 13.83           N  
ATOM   2660  CA  MET A 186      -4.508  79.069  74.220  1.00 14.97           C  
ATOM   2661  C   MET A 186      -4.610  79.182  75.713  1.00 12.56           C  
ATOM   2662  O   MET A 186      -3.621  79.324  76.395  1.00 12.68           O  
ATOM   2663  CB  MET A 186      -4.269  80.459  73.620  1.00 18.06           C  
ATOM   2664  CG  MET A 186      -3.871  80.413  72.160  1.00 19.65           C  
ATOM   2665  SD  MET A 186      -2.747  79.030  71.943  1.00 23.12           S  
ATOM   2666  CE  MET A 186      -2.301  79.301  70.271  1.00 23.87           C  
ATOM   2667  H   MET A 186      -6.328  78.975  73.055  1.00  0.00           H  
ATOM   2668  HA  MET A 186      -3.646  78.444  73.985  1.00  0.00           H  
ATOM   2669  HB2 MET A 186      -3.473  80.947  74.182  1.00  0.00           H  
ATOM   2670  HB3 MET A 186      -5.181  81.047  73.718  1.00  0.00           H  
ATOM   2671  HG2 MET A 186      -4.756  80.273  71.539  1.00  0.00           H  
ATOM   2672  HG3 MET A 186      -3.370  81.341  71.885  1.00  0.00           H  
ATOM   2673  HE1 MET A 186      -1.994  80.339  70.140  1.00  0.00           H  
ATOM   2674  HE2 MET A 186      -3.156  79.091  69.629  1.00  0.00           H  
ATOM   2675  HE3 MET A 186      -1.475  78.642  70.004  1.00  0.00           H  
ATOM   2676  N   LEU A 187      -5.832  79.152  76.199  1.00 12.82           N  
ATOM   2677  CA  LEU A 187      -6.106  79.241  77.613  1.00 11.65           C  
ATOM   2678  C   LEU A 187      -5.933  77.876  78.236  1.00 10.48           C  
ATOM   2679  O   LEU A 187      -5.507  77.766  79.367  1.00  7.93           O  
ATOM   2680  CB  LEU A 187      -7.545  79.719  77.811  1.00 12.43           C  
ATOM   2681  CG  LEU A 187      -7.873  80.071  79.256  1.00 16.13           C  
ATOM   2682  CD1 LEU A 187      -7.154  81.341  79.697  1.00 19.43           C  
ATOM   2683  CD2 LEU A 187      -9.372  80.277  79.379  1.00 16.71           C  
ATOM   2684  H   LEU A 187      -6.608  79.063  75.558  1.00  0.00           H  
ATOM   2685  HA  LEU A 187      -5.417  79.947  78.077  1.00  0.00           H  
ATOM   2686  HB2 LEU A 187      -8.220  78.927  77.487  1.00  0.00           H  
ATOM   2687  HB3 LEU A 187      -7.712  80.598  77.189  1.00  0.00           H  
ATOM   2688  HG  LEU A 187      -7.571  79.247  79.902  1.00  0.00           H  
ATOM   2689 HD21 LEU A 187      -9.621  80.530  80.410  1.00  0.00           H  
ATOM   2690 HD22 LEU A 187      -9.682  81.089  78.721  1.00  0.00           H  
ATOM   2691 HD23 LEU A 187      -9.889  79.361  79.094  1.00  0.00           H  
ATOM   2692 HD11 LEU A 187      -6.077  81.198  79.610  1.00  0.00           H  
ATOM   2693 HD12 LEU A 187      -7.409  81.561  80.734  1.00  0.00           H  
ATOM   2694 HD13 LEU A 187      -7.462  82.172  79.063  1.00  0.00           H  
ATOM   2695  N   VAL A 188      -6.311  76.840  77.501  1.00 11.20           N  
ATOM   2696  CA  VAL A 188      -6.196  75.498  77.991  1.00 10.51           C  
ATOM   2697  C   VAL A 188      -4.729  75.095  78.077  1.00 11.39           C  
ATOM   2698  O   VAL A 188      -4.297  74.591  79.138  1.00 11.44           O  
ATOM   2699  CB  VAL A 188      -6.944  74.520  77.090  1.00 11.81           C  
ATOM   2700  CG1 VAL A 188      -6.595  73.078  77.433  1.00 10.54           C  
ATOM   2701  CG2 VAL A 188      -8.431  74.723  77.246  1.00 14.31           C  
ATOM   2702  H   VAL A 188      -6.688  76.999  76.577  1.00  0.00           H  
ATOM   2703  HA  VAL A 188      -6.629  75.453  78.990  1.00  0.00           H  
ATOM   2704  HB  VAL A 188      -6.668  74.713  76.053  1.00  0.00           H  
ATOM   2705 HG11 VAL A 188      -5.521  72.927  77.322  1.00  0.00           H  
ATOM   2706 HG12 VAL A 188      -6.886  72.869  78.462  1.00  0.00           H  
ATOM   2707 HG13 VAL A 188      -7.128  72.405  76.761  1.00  0.00           H  
ATOM   2708 HG21 VAL A 188      -8.685  75.754  77.001  1.00  0.00           H  
ATOM   2709 HG22 VAL A 188      -8.720  74.512  78.276  1.00  0.00           H  
ATOM   2710 HG23 VAL A 188      -8.962  74.049  76.574  1.00  0.00           H  
ATOM   2711  N   TRP A 189      -3.978  75.311  76.978  1.00  9.77           N  
ATOM   2712  CA  TRP A 189      -2.524  75.051  76.923  1.00  8.73           C  
ATOM   2713  C   TRP A 189      -1.794  75.543  78.176  1.00  9.27           C  
ATOM   2714  O   TRP A 189      -0.731  75.028  78.552  1.00  8.38           O  
ATOM   2715  CB  TRP A 189      -1.882  75.759  75.738  1.00  8.89           C  
ATOM   2716  CG  TRP A 189      -2.039  75.122  74.409  1.00  9.85           C  
ATOM   2717  CD1 TRP A 189      -2.889  74.126  74.067  1.00 10.91           C  
ATOM   2718  CD2 TRP A 189      -1.357  75.494  73.210  1.00 10.47           C  
ATOM   2719  NE1 TRP A 189      -2.751  73.818  72.730  1.00  9.96           N  
ATOM   2720  CE2 TRP A 189      -1.817  74.650  72.185  1.00 10.34           C  
ATOM   2721  CE3 TRP A 189      -0.391  76.458  72.906  1.00 11.13           C  
ATOM   2722  CZ2 TRP A 189      -1.356  74.742  70.881  1.00 12.96           C  
ATOM   2723  CZ3 TRP A 189       0.070  76.548  71.604  1.00 11.54           C  
ATOM   2724  CH2 TRP A 189      -0.412  75.699  70.608  1.00 13.37           C  
ATOM   2725  H   TRP A 189      -4.432  75.669  76.150  1.00  0.00           H  
ATOM   2726  HA  TRP A 189      -2.363  73.978  76.821  1.00  0.00           H  
ATOM   2727  HB2 TRP A 189      -0.814  75.837  75.941  1.00  0.00           H  
ATOM   2728  HB3 TRP A 189      -2.292  76.767  75.682  1.00  0.00           H  
ATOM   2729  HD1 TRP A 189      -3.577  73.642  74.744  1.00  0.00           H  
ATOM   2730  HE3 TRP A 189      -0.012  77.119  73.672  1.00  0.00           H  
ATOM   2731  HZ2 TRP A 189      -1.726  74.084  70.108  1.00  0.00           H  
ATOM   2732  HZ3 TRP A 189       0.816  77.288  71.355  1.00  0.00           H  
ATOM   2733  HH2 TRP A 189      -0.034  75.797  69.601  1.00  0.00           H  
ATOM   2734  HE1 TRP A 189      -3.257  73.097  72.236  1.00  0.00           H  
ATOM   2735  N   LYS A 190      -2.345  76.578  78.787  1.00  8.17           N  
ATOM   2736  CA  LYS A 190      -1.782  77.120  79.996  1.00  8.70           C  
ATOM   2737  C   LYS A 190      -2.452  76.501  81.190  1.00  7.83           C  
ATOM   2738  O   LYS A 190      -1.788  76.231  82.184  1.00  7.72           O  
ATOM   2739  CB  LYS A 190      -1.943  78.652  80.065  1.00 10.54           C  
ATOM   2740  CG  LYS A 190      -1.248  79.458  78.956  1.00  9.20           C  
ATOM   2741  CD  LYS A 190      -1.628  80.937  79.013  1.00  9.32           C  
ATOM   2742  CE  LYS A 190      -1.339  81.660  77.720  1.00 10.38           C  
ATOM   2743  NZ  LYS A 190      -0.505  80.850  76.808  1.00 11.84           N1+
ATOM   2744  H   LYS A 190      -3.178  76.997  78.398  1.00  0.00           H  
ATOM   2745  HA  LYS A 190      -0.720  76.878  80.026  1.00  0.00           H  
ATOM   2746  HB2 LYS A 190      -3.009  78.877  80.021  1.00  0.00           H  
ATOM   2747  HB3 LYS A 190      -1.561  78.993  81.027  1.00  0.00           H  
ATOM   2748  HG2 LYS A 190      -1.543  79.054  77.988  1.00  0.00           H  
ATOM   2749  HG3 LYS A 190      -0.168  79.362  79.069  1.00  0.00           H  
ATOM   2750  HD2 LYS A 190      -2.694  81.016  79.226  1.00  0.00           H  
ATOM   2751  HD3 LYS A 190      -1.070  81.415  79.818  1.00  0.00           H  
ATOM   2752  HE2 LYS A 190      -2.283  81.887  77.225  1.00  0.00           H  
ATOM   2753  HE3 LYS A 190      -0.821  82.593  77.942  1.00  0.00           H  
ATOM   2754  HZ1 LYS A 190       0.415  80.732  77.209  1.00  0.00           H  
ATOM   2755  HZ2 LYS A 190      -0.933  79.945  76.675  1.00  0.00           H  
ATOM   2756  HZ3 LYS A 190      -0.426  81.319  75.917  1.00  0.00           H  
ATOM   2757  N   LEU A 191      -3.764  76.293  81.109  1.00  9.13           N  
ATOM   2758  CA  LEU A 191      -4.515  75.760  82.266  1.00 10.25           C  
ATOM   2759  C   LEU A 191      -4.137  74.318  82.639  1.00 10.90           C  
ATOM   2760  O   LEU A 191      -3.943  73.988  83.819  1.00  6.07           O  
ATOM   2761  CB  LEU A 191      -6.036  75.858  82.039  1.00 10.02           C  
ATOM   2762  CG  LEU A 191      -6.877  75.412  83.264  1.00  9.15           C  
ATOM   2763  CD1 LEU A 191      -7.919  76.442  83.701  1.00 10.61           C  
ATOM   2764  CD2 LEU A 191      -7.555  74.081  83.019  1.00 14.22           C  
ATOM   2765  H   LEU A 191      -4.251  76.501  80.249  1.00  0.00           H  
ATOM   2766  HA  LEU A 191      -4.275  76.389  83.124  1.00  0.00           H  
ATOM   2767  HB2 LEU A 191      -6.284  76.894  81.810  1.00  0.00           H  
ATOM   2768  HB3 LEU A 191      -6.304  75.236  81.185  1.00  0.00           H  
ATOM   2769  HG  LEU A 191      -6.188  75.275  84.097  1.00  0.00           H  
ATOM   2770 HD11 LEU A 191      -7.431  77.401  83.878  1.00  0.00           H  
ATOM   2771 HD12 LEU A 191      -8.400  76.105  84.619  1.00  0.00           H  
ATOM   2772 HD13 LEU A 191      -8.669  76.555  82.918  1.00  0.00           H  
ATOM   2773 HD21 LEU A 191      -7.933  74.048  81.997  1.00  0.00           H  
ATOM   2774 HD22 LEU A 191      -8.384  73.962  83.717  1.00  0.00           H  
ATOM   2775 HD23 LEU A 191      -6.837  73.275  83.167  1.00  0.00           H  
ATOM   2776  N   ALA A 192      -4.033  73.485  81.618  1.00  9.92           N  
ATOM   2777  CA  ALA A 192      -3.791  72.072  81.801  1.00  9.91           C  
ATOM   2778  C   ALA A 192      -2.521  71.721  82.613  1.00 10.59           C  
ATOM   2779  O   ALA A 192      -2.636  71.094  83.656  1.00 11.49           O  
ATOM   2780  CB  ALA A 192      -3.770  71.397  80.445  1.00 10.29           C  
ATOM   2781  H   ALA A 192      -4.126  73.848  80.680  1.00  0.00           H  
ATOM   2782  HA  ALA A 192      -4.643  71.668  82.348  1.00  0.00           H  
ATOM   2783  HB1 ALA A 192      -4.715  70.880  80.281  1.00  0.00           H  
ATOM   2784  HB2 ALA A 192      -3.628  72.148  79.668  1.00  0.00           H  
ATOM   2785  HB3 ALA A 192      -2.952  70.678  80.410  1.00  0.00           H  
ATOM   2786  N   PRO A 193      -1.320  72.116  82.148  1.00  9.32           N  
ATOM   2787  CA  PRO A 193      -0.121  71.803  82.859  1.00  9.29           C  
ATOM   2788  C   PRO A 193      -0.024  72.579  84.133  1.00  7.63           C  
ATOM   2789  O   PRO A 193       0.710  72.171  85.035  1.00  7.78           O  
ATOM   2790  CB  PRO A 193       0.972  72.300  81.926  1.00  9.53           C  
ATOM   2791  CG  PRO A 193       0.352  73.430  81.222  1.00  8.83           C  
ATOM   2792  CD  PRO A 193      -1.022  72.915  80.949  1.00  9.33           C  
ATOM   2793  HA  PRO A 193      -0.034  70.731  83.039  1.00  0.00           H  
ATOM   2794  HB2 PRO A 193       1.844  72.628  82.491  1.00  0.00           H  
ATOM   2795  HB3 PRO A 193       1.250  71.519  81.218  1.00  0.00           H  
ATOM   2796  HG2 PRO A 193       0.880  73.657  80.296  1.00  0.00           H  
ATOM   2797  HG3 PRO A 193       0.312  74.308  81.866  1.00  0.00           H  
ATOM   2798  HD2 PRO A 193      -1.732  73.734  80.838  1.00  0.00           H  
ATOM   2799  HD3 PRO A 193      -1.024  72.285  80.060  1.00  0.00           H  
ATOM   2800  N   ALA A 194      -0.700  73.719  84.199  1.00  8.08           N  
ATOM   2801  CA  ALA A 194      -0.529  74.621  85.331  1.00  7.30           C  
ATOM   2802  C   ALA A 194      -1.186  74.001  86.492  1.00  8.37           C  
ATOM   2803  O   ALA A 194      -0.660  74.053  87.601  1.00  7.88           O  
ATOM   2804  CB  ALA A 194      -1.171  75.955  85.067  1.00  7.17           C  
ATOM   2805  H   ALA A 194      -1.340  73.964  83.457  1.00  0.00           H  
ATOM   2806  HA  ALA A 194       0.533  74.757  85.537  1.00  0.00           H  
ATOM   2807  HB1 ALA A 194      -1.258  76.508  86.002  1.00  0.00           H  
ATOM   2808  HB2 ALA A 194      -2.163  75.803  84.641  1.00  0.00           H  
ATOM   2809  HB3 ALA A 194      -0.558  76.521  84.366  1.00  0.00           H  
ATOM   2810  N   LEU A 195      -2.359  73.424  86.212  1.00  9.03           N  
ATOM   2811  CA  LEU A 195      -3.142  72.638  87.193  1.00  9.11           C  
ATOM   2812  C   LEU A 195      -2.554  71.256  87.425  1.00  8.91           C  
ATOM   2813  O   LEU A 195      -2.500  70.764  88.540  1.00  9.31           O  
ATOM   2814  CB  LEU A 195      -4.565  72.479  86.708  1.00  8.19           C  
ATOM   2815  CG  LEU A 195      -5.267  73.814  86.615  1.00  9.07           C  
ATOM   2816  CD1 LEU A 195      -6.674  73.603  86.090  1.00  9.18           C  
ATOM   2817  CD2 LEU A 195      -5.280  74.499  87.983  1.00  8.62           C  
ATOM   2818  H   LEU A 195      -2.732  73.530  85.279  1.00  0.00           H  
ATOM   2819  HA  LEU A 195      -3.154  73.176  88.141  1.00  0.00           H  
ATOM   2820  HB2 LEU A 195      -4.554  72.015  85.722  1.00  0.00           H  
ATOM   2821  HB3 LEU A 195      -5.109  71.836  87.400  1.00  0.00           H  
ATOM   2822  HG  LEU A 195      -4.723  74.446  85.913  1.00  0.00           H  
ATOM   2823 HD11 LEU A 195      -7.320  73.272  86.903  1.00  0.00           H  
ATOM   2824 HD12 LEU A 195      -7.054  74.540  85.683  1.00  0.00           H  
ATOM   2825 HD13 LEU A 195      -6.660  72.846  85.306  1.00  0.00           H  
ATOM   2826 HD21 LEU A 195      -6.158  75.141  88.060  1.00  0.00           H  
ATOM   2827 HD22 LEU A 195      -4.379  75.101  88.096  1.00  0.00           H  
ATOM   2828 HD23 LEU A 195      -5.313  73.743  88.768  1.00  0.00           H  
ATOM   2829  N   CYS A 196      -2.121  70.618  86.361  1.00  9.61           N  
ATOM   2830  CA  CYS A 196      -1.433  69.349  86.495  1.00 12.75           C  
ATOM   2831  C   CYS A 196      -0.333  69.444  87.545  1.00 12.24           C  
ATOM   2832  O   CYS A 196      -0.121  68.478  88.264  1.00 12.64           O  
ATOM   2833  CB  CYS A 196      -0.863  68.934  85.148  1.00 11.65           C  
ATOM   2834  SG  CYS A 196       0.626  68.025  85.323  1.00 32.52           S  
ATOM   2835  H   CYS A 196      -2.268  71.014  85.444  1.00  0.00           H  
ATOM   2836  HA  CYS A 196      -2.153  68.596  86.814  1.00  0.00           H  
ATOM   2837  HB2 CYS A 196      -0.663  69.829  84.559  1.00  0.00           H  
ATOM   2838  HB3 CYS A 196      -1.596  68.320  84.625  1.00  0.00           H  
ATOM   2839  HG  CYS A 196       0.621  66.993  84.475  1.00  0.00           H  
ATOM   2840  N   CYS A 197       0.335  70.612  87.630  1.00  9.59           N  
ATOM   2841  CA  CYS A 197       1.489  70.818  88.517  1.00  8.73           C  
ATOM   2842  C   CYS A 197       1.156  71.401  89.881  1.00 10.01           C  
ATOM   2843  O   CYS A 197       2.045  71.691  90.657  1.00 10.35           O  
ATOM   2844  CB  CYS A 197       2.501  71.759  87.889  1.00  9.53           C  
ATOM   2845  SG  CYS A 197       3.419  71.122  86.490  1.00 10.99           S  
ATOM   2846  H   CYS A 197       0.027  71.384  87.056  1.00  0.00           H  
ATOM   2847  HA  CYS A 197       1.974  69.854  88.671  1.00  0.00           H  
ATOM   2848  HB2 CYS A 197       1.965  72.648  87.557  1.00  0.00           H  
ATOM   2849  HB3 CYS A 197       3.214  72.057  88.658  1.00  0.00           H  
ATOM   2850  HG  CYS A 197       2.589  70.934  85.460  1.00  0.00           H  
ATOM   2851  N   GLY A 198      -0.112  71.609  90.171  1.00  9.60           N  
ATOM   2852  CA  GLY A 198      -0.536  71.831  91.541  1.00  8.22           C  
ATOM   2853  C   GLY A 198      -0.502  73.277  91.993  1.00  9.23           C  
ATOM   2854  O   GLY A 198      -0.384  73.547  93.202  1.00  9.94           O  
ATOM   2855  H   GLY A 198      -0.798  71.614  89.430  1.00  0.00           H  
ATOM   2856  HA2 GLY A 198      -1.559  71.469  91.642  1.00  0.00           H  
ATOM   2857  HA3 GLY A 198       0.105  71.246  92.201  1.00  0.00           H  
ATOM   2858  N   ASN A 199      -0.620  74.198  91.044  1.00  8.35           N  
ATOM   2859  CA  ASN A 199      -0.733  75.589  91.391  1.00  9.24           C  
ATOM   2860  C   ASN A 199      -2.020  76.258  90.892  1.00  9.24           C  
ATOM   2861  O   ASN A 199      -2.744  75.666  90.114  1.00  9.88           O  
ATOM   2862  CB  ASN A 199       0.540  76.370  90.995  1.00  9.92           C  
ATOM   2863  CG  ASN A 199       1.019  76.134  89.575  1.00  8.44           C  
ATOM   2864  OD1 ASN A 199       0.250  75.928  88.633  1.00  8.21           O  
ATOM   2865  ND2 ASN A 199       2.314  76.253  89.412  1.00  8.68           N  
ATOM   2866  H   ASN A 199      -0.630  73.920  90.073  1.00  0.00           H  
ATOM   2867  HA  ASN A 199      -0.780  75.624  92.479  1.00  0.00           H  
ATOM   2868  HB2 ASN A 199       0.334  77.434  91.110  1.00  0.00           H  
ATOM   2869  HB3 ASN A 199       1.342  76.096  91.681  1.00  0.00           H  
ATOM   2870 HD21 ASN A 199       2.720  76.145  88.493  1.00  0.00           H  
ATOM   2871 HD22 ASN A 199       2.906  76.453  90.205  1.00  0.00           H  
ATOM   2872  N   THR A 200      -2.296  77.480  91.338  1.00  9.19           N  
ATOM   2873  CA  THR A 200      -3.614  78.093  91.144  1.00  9.85           C  
ATOM   2874  C   THR A 200      -3.550  79.162  90.083  1.00 10.32           C  
ATOM   2875  O   THR A 200      -2.468  79.599  89.766  1.00 12.01           O  
ATOM   2876  CB  THR A 200      -4.146  78.687  92.456  1.00  9.30           C  
ATOM   2877  OG1 THR A 200      -3.428  79.881  92.788  1.00  9.90           O  
ATOM   2878  CG2 THR A 200      -4.016  77.663  93.569  1.00  8.66           C  
ATOM   2879  H   THR A 200      -1.579  78.000  91.823  1.00  0.00           H  
ATOM   2880  HA  THR A 200      -4.307  77.320  90.811  1.00  0.00           H  
ATOM   2881  HB  THR A 200      -5.200  78.935  92.328  1.00  0.00           H  
ATOM   2882  HG1 THR A 200      -3.735  80.215  93.634  1.00  0.00           H  
ATOM   2883 HG21 THR A 200      -4.688  76.827  93.375  1.00  0.00           H  
ATOM   2884 HG22 THR A 200      -4.278  78.126  94.521  1.00  0.00           H  
ATOM   2885 HG23 THR A 200      -2.989  77.301  93.611  1.00  0.00           H  
ATOM   2886  N   MET A 201      -4.679  79.591  89.526  1.00  9.83           N  
ATOM   2887  CA  MET A 201      -4.610  80.515  88.396  1.00 10.83           C  
ATOM   2888  C   MET A 201      -5.591  81.686  88.418  1.00  9.25           C  
ATOM   2889  O   MET A 201      -6.543  81.718  89.178  1.00  8.68           O  
ATOM   2890  CB  MET A 201      -4.777  79.779  87.063  1.00 11.61           C  
ATOM   2891  CG  MET A 201      -4.026  78.481  86.912  1.00  9.40           C  
ATOM   2892  SD  MET A 201      -4.416  77.816  85.286  1.00  9.69           S  
ATOM   2893  CE  MET A 201      -3.286  78.726  84.236  1.00  8.50           C  
ATOM   2894  H   MET A 201      -5.573  79.282  89.880  1.00  0.00           H  
ATOM   2895  HA  MET A 201      -3.607  80.942  88.398  1.00  0.00           H  
ATOM   2896  HB2 MET A 201      -5.838  79.564  86.934  1.00  0.00           H  
ATOM   2897  HB3 MET A 201      -4.465  80.449  86.262  1.00  0.00           H  
ATOM   2898  HG2 MET A 201      -2.954  78.660  86.993  1.00  0.00           H  
ATOM   2899  HG3 MET A 201      -4.343  77.779  87.684  1.00  0.00           H  
ATOM   2900  HE1 MET A 201      -3.420  78.413  83.200  1.00  0.00           H  
ATOM   2901  HE2 MET A 201      -3.490  79.793  84.322  1.00  0.00           H  
ATOM   2902  HE3 MET A 201      -2.260  78.526  84.546  1.00  0.00           H  
ATOM   2903  N   VAL A 202      -5.306  82.643  87.538  1.00  9.36           N  
ATOM   2904  CA  VAL A 202      -6.135  83.812  87.293  1.00 10.47           C  
ATOM   2905  C   VAL A 202      -6.109  84.097  85.809  1.00 11.19           C  
ATOM   2906  O   VAL A 202      -5.099  84.556  85.289  1.00 12.22           O  
ATOM   2907  CB  VAL A 202      -5.591  85.052  88.021  1.00  9.42           C  
ATOM   2908  CG1 VAL A 202      -6.214  86.315  87.444  1.00  8.46           C  
ATOM   2909  CG2 VAL A 202      -5.852  84.925  89.524  1.00  8.68           C  
ATOM   2910  H   VAL A 202      -4.454  82.551  87.003  1.00  0.00           H  
ATOM   2911  HA  VAL A 202      -7.158  83.614  87.614  1.00  0.00           H  
ATOM   2912  HB  VAL A 202      -4.514  85.098  87.863  1.00  0.00           H  
ATOM   2913 HG11 VAL A 202      -6.190  87.107  88.192  1.00  0.00           H  
ATOM   2914 HG12 VAL A 202      -5.651  86.629  86.565  1.00  0.00           H  
ATOM   2915 HG13 VAL A 202      -7.247  86.114  87.161  1.00  0.00           H  
ATOM   2916 HG21 VAL A 202      -5.465  85.806  90.036  1.00  0.00           H  
ATOM   2917 HG22 VAL A 202      -6.925  84.844  89.701  1.00  0.00           H  
ATOM   2918 HG23 VAL A 202      -5.353  84.034  89.905  1.00  0.00           H  
ATOM   2919  N   LEU A 203      -7.203  83.839  85.114  1.00 10.40           N  
ATOM   2920  CA  LEU A 203      -7.169  83.927  83.648  1.00 12.92           C  
ATOM   2921  C   LEU A 203      -7.672  85.265  83.166  1.00 15.51           C  
ATOM   2922  O   LEU A 203      -8.539  85.844  83.787  1.00 15.74           O  
ATOM   2923  CB  LEU A 203      -8.011  82.813  83.021  1.00 11.00           C  
ATOM   2924  CG  LEU A 203      -7.730  81.372  83.505  1.00 12.28           C  
ATOM   2925  CD1 LEU A 203      -8.646  80.337  82.867  1.00 11.55           C  
ATOM   2926  CD2 LEU A 203      -6.287  80.976  83.243  1.00 12.30           C  
ATOM   2927  H   LEU A 203      -8.057  83.583  85.588  1.00  0.00           H  
ATOM   2928  HA  LEU A 203      -6.137  83.807  83.319  1.00  0.00           H  
ATOM   2929  HB2 LEU A 203      -9.058  83.033  83.230  1.00  0.00           H  
ATOM   2930  HB3 LEU A 203      -7.866  82.844  81.941  1.00  0.00           H  
ATOM   2931  HG  LEU A 203      -7.894  81.344  84.582  1.00  0.00           H  
ATOM   2932 HD11 LEU A 203      -9.686  80.610  83.048  1.00  0.00           H  
ATOM   2933 HD12 LEU A 203      -8.462  80.302  81.793  1.00  0.00           H  
ATOM   2934 HD13 LEU A 203      -8.447  79.358  83.302  1.00  0.00           H  
ATOM   2935 HD21 LEU A 203      -5.620  81.710  83.695  1.00  0.00           H  
ATOM   2936 HD22 LEU A 203      -6.095  79.995  83.678  1.00  0.00           H  
ATOM   2937 HD23 LEU A 203      -6.110  80.938  82.168  1.00  0.00           H  
ATOM   2938  N   LYS A 204      -7.135  85.757  82.060  1.00 15.80           N  
ATOM   2939  CA  LYS A 204      -7.773  86.841  81.339  1.00 14.74           C  
ATOM   2940  C   LYS A 204      -7.828  86.514  79.874  1.00 12.37           C  
ATOM   2941  O   LYS A 204      -6.804  86.432  79.227  1.00 14.12           O  
ATOM   2942  CB  LYS A 204      -7.008  88.142  81.517  1.00 15.69           C  
ATOM   2943  CG  LYS A 204      -7.797  89.344  81.017  1.00 14.15           C  
ATOM   2944  CD  LYS A 204      -6.901  90.491  80.650  1.00 16.73           C  
ATOM   2945  CE  LYS A 204      -6.378  90.341  79.237  1.00 16.00           C  
ATOM   2946  NZ  LYS A 204      -7.420  90.618  78.220  1.00 16.40           N1+
ATOM   2947  H   LYS A 204      -6.268  85.371  81.714  1.00  0.00           H  
ATOM   2948  HA  LYS A 204      -8.788  86.970  81.714  1.00  0.00           H  
ATOM   2949  HB2 LYS A 204      -6.073  88.079  80.960  1.00  0.00           H  
ATOM   2950  HB3 LYS A 204      -6.783  88.280  82.574  1.00  0.00           H  
ATOM   2951  HG2 LYS A 204      -8.369  89.048  80.137  1.00  0.00           H  
ATOM   2952  HG3 LYS A 204      -8.486  89.667  81.797  1.00  0.00           H  
ATOM   2953  HD2 LYS A 204      -7.464  91.421  80.724  1.00  0.00           H  
ATOM   2954  HD3 LYS A 204      -6.060  90.525  81.342  1.00  0.00           H  
ATOM   2955  HE2 LYS A 204      -6.019  89.321  79.102  1.00  0.00           H  
ATOM   2956  HE3 LYS A 204      -5.547  91.031  79.091  1.00  0.00           H  
ATOM   2957  HZ1 LYS A 204      -8.053  89.833  78.164  1.00  0.00           H  
ATOM   2958  HZ2 LYS A 204      -7.934  91.447  78.482  1.00  0.00           H  
ATOM   2959  HZ3 LYS A 204      -6.983  90.763  77.321  1.00  0.00           H  
ATOM   2960  N   PRO A 205      -9.012  86.315  79.336  1.00  8.62           N  
ATOM   2961  CA  PRO A 205      -9.089  86.155  77.903  1.00 11.14           C  
ATOM   2962  C   PRO A 205      -9.140  87.473  77.184  1.00 12.98           C  
ATOM   2963  O   PRO A 205      -9.373  88.518  77.787  1.00 13.95           O  
ATOM   2964  CB  PRO A 205     -10.418  85.450  77.694  1.00 13.71           C  
ATOM   2965  CG  PRO A 205     -11.245  85.852  78.852  1.00 12.84           C  
ATOM   2966  CD  PRO A 205     -10.271  85.974  79.998  1.00 11.63           C  
ATOM   2967  HA  PRO A 205      -8.264  85.544  77.536  1.00  0.00           H  
ATOM   2968  HB2 PRO A 205     -10.881  85.772  76.761  1.00  0.00           H  
ATOM   2969  HB3 PRO A 205     -10.275  84.369  77.690  1.00  0.00           H  
ATOM   2970  HG2 PRO A 205     -11.998  85.094  79.067  1.00  0.00           H  
ATOM   2971  HG3 PRO A 205     -11.722  86.813  78.659  1.00  0.00           H  
ATOM   2972  HD2 PRO A 205     -10.576  86.762  80.687  1.00  0.00           H  
ATOM   2973  HD3 PRO A 205     -10.180  85.023  80.523  1.00  0.00           H  
ATOM   2974  N   ALA A 206      -8.962  87.408  75.879  1.00 15.87           N  
ATOM   2975  CA  ALA A 206      -9.066  88.580  75.050  1.00 18.28           C  
ATOM   2976  C   ALA A 206     -10.452  89.231  75.206  1.00 22.52           C  
ATOM   2977  O   ALA A 206     -11.465  88.572  75.539  1.00 24.42           O  
ATOM   2978  CB  ALA A 206      -8.818  88.200  73.600  1.00 16.61           C  
ATOM   2979  H   ALA A 206      -8.748  86.518  75.453  1.00  0.00           H  
ATOM   2980  HA  ALA A 206      -8.305  89.297  75.359  1.00  0.00           H  
ATOM   2981  HB1 ALA A 206      -8.897  89.088  72.973  1.00  0.00           H  
ATOM   2982  HB2 ALA A 206      -9.560  87.466  73.285  1.00  0.00           H  
ATOM   2983  HB3 ALA A 206      -7.820  87.773  73.502  1.00  0.00           H  
ATOM   2984  N   GLU A 207     -10.509  90.528  74.948  1.00 21.05           N  
ATOM   2985  CA  GLU A 207     -11.760  91.235  75.092  1.00 20.93           C  
ATOM   2986  C   GLU A 207     -12.636  90.817  73.924  1.00 21.16           C  
ATOM   2987  O   GLU A 207     -13.828  90.621  74.109  1.00 23.25           O  
ATOM   2988  CB  GLU A 207     -11.563  92.746  75.117  1.00 22.42           C  
ATOM   2989  CG  GLU A 207     -10.222  93.185  75.672  1.00 24.76           C  
ATOM   2990  CD  GLU A 207      -9.110  93.280  74.631  1.00 27.16           C  
ATOM   2991  OE1 GLU A 207      -9.388  93.061  73.423  1.00 27.09           O  
ATOM   2992  OE2 GLU A 207      -7.951  93.570  75.039  1.00 24.75           O1-
ATOM   2993  H   GLU A 207      -9.680  91.022  74.651  1.00  0.00           H  
ATOM   2994  HA  GLU A 207     -12.237  90.925  76.022  1.00  0.00           H  
ATOM   2995  HB2 GLU A 207     -11.650  93.120  74.097  1.00  0.00           H  
ATOM   2996  HB3 GLU A 207     -12.354  93.191  75.721  1.00  0.00           H  
ATOM   2997  HG2 GLU A 207      -9.916  92.467  76.433  1.00  0.00           H  
ATOM   2998  HG3 GLU A 207     -10.343  94.161  76.143  1.00  0.00           H  
ATOM   2999  N   GLN A 208     -12.051  90.639  72.739  1.00 16.42           N  
ATOM   3000  CA  GLN A 208     -12.852  90.275  71.563  1.00 15.18           C  
ATOM   3001  C   GLN A 208     -13.502  88.927  71.698  1.00 18.16           C  
ATOM   3002  O   GLN A 208     -14.462  88.653  70.987  1.00 20.12           O  
ATOM   3003  CB  GLN A 208     -12.032  90.221  70.284  1.00 17.63           C  
ATOM   3004  CG  GLN A 208     -11.366  91.517  69.901  1.00 22.05           C  
ATOM   3005  CD  GLN A 208      -9.974  91.668  70.491  1.00 22.91           C  
ATOM   3006  OE1 GLN A 208      -9.717  91.297  71.640  1.00 20.19           O  
ATOM   3007  NE2 GLN A 208      -9.075  92.242  69.712  1.00 26.95           N  
ATOM   3008  H   GLN A 208     -11.052  90.755  72.650  1.00  0.00           H  
ATOM   3009  HA  GLN A 208     -13.635  91.022  71.437  1.00  0.00           H  
ATOM   3010  HB2 GLN A 208     -11.256  89.467  70.411  1.00  0.00           H  
ATOM   3011  HB3 GLN A 208     -12.684  89.912  69.467  1.00  0.00           H  
ATOM   3012  HG2 GLN A 208     -11.984  92.342  70.254  1.00  0.00           H  
ATOM   3013  HG3 GLN A 208     -11.296  91.569  68.815  1.00  0.00           H  
ATOM   3014 HE21 GLN A 208      -8.133  92.383  70.047  1.00  0.00           H  
ATOM   3015 HE22 GLN A 208      -9.330  92.540  68.781  1.00  0.00           H  
ATOM   3016  N   THR A 209     -12.946  88.076  72.565  1.00 18.92           N  
ATOM   3017  CA  THR A 209     -13.441  86.710  72.766  1.00 19.91           C  
ATOM   3018  C   THR A 209     -13.375  86.291  74.237  1.00 19.76           C  
ATOM   3019  O   THR A 209     -12.461  85.588  74.648  1.00 21.02           O  
ATOM   3020  CB  THR A 209     -12.645  85.695  71.910  1.00 23.27           C  
ATOM   3021  OG1 THR A 209     -11.274  85.652  72.341  1.00 23.97           O  
ATOM   3022  CG2 THR A 209     -12.678  86.082  70.423  1.00 22.14           C  
ATOM   3023  H   THR A 209     -12.151  88.387  73.105  1.00  0.00           H  
ATOM   3024  HA  THR A 209     -14.484  86.677  72.450  1.00  0.00           H  
ATOM   3025  HB  THR A 209     -13.086  84.706  72.030  1.00  0.00           H  
ATOM   3026  HG1 THR A 209     -11.233  85.337  73.247  1.00  0.00           H  
ATOM   3027 HG21 THR A 209     -12.571  87.162  70.326  1.00  0.00           H  
ATOM   3028 HG22 THR A 209     -13.627  85.770  69.988  1.00  0.00           H  
ATOM   3029 HG23 THR A 209     -11.859  85.588  69.901  1.00  0.00           H  
ATOM   3030  N   PRO A 210     -14.339  86.740  75.046  1.00 19.59           N  
ATOM   3031  CA  PRO A 210     -14.381  86.279  76.416  1.00 19.21           C  
ATOM   3032  C   PRO A 210     -15.349  85.103  76.671  1.00 20.22           C  
ATOM   3033  O   PRO A 210     -15.458  84.648  77.832  1.00 22.32           O  
ATOM   3034  CB  PRO A 210     -14.892  87.518  77.150  1.00 19.93           C  
ATOM   3035  CG  PRO A 210     -15.868  88.109  76.188  1.00 20.22           C  
ATOM   3036  CD  PRO A 210     -15.314  87.825  74.815  1.00 19.95           C  
ATOM   3037  HA  PRO A 210     -13.378  86.024  76.759  1.00  0.00           H  
ATOM   3038  HB2 PRO A 210     -15.382  87.244  78.084  1.00  0.00           H  
ATOM   3039  HB3 PRO A 210     -14.074  88.213  77.339  1.00  0.00           H  
ATOM   3040  HG2 PRO A 210     -15.955  89.184  76.347  1.00  0.00           H  
ATOM   3041  HG3 PRO A 210     -16.842  87.634  76.304  1.00  0.00           H  
ATOM   3042  HD2 PRO A 210     -16.103  87.500  74.138  1.00  0.00           H  
ATOM   3043  HD3 PRO A 210     -14.813  88.708  74.418  1.00  0.00           H  
ATOM   3044  N   LEU A 211     -16.067  84.608  75.658  1.00 17.52           N  
ATOM   3045  CA  LEU A 211     -17.206  83.712  75.958  1.00 16.72           C  
ATOM   3046  C   LEU A 211     -16.832  82.302  76.398  1.00 17.71           C  
ATOM   3047  O   LEU A 211     -17.181  81.878  77.493  1.00 18.81           O  
ATOM   3048  CB  LEU A 211     -18.159  83.630  74.773  1.00 17.97           C  
ATOM   3049  CG  LEU A 211     -18.935  84.911  74.490  1.00 17.22           C  
ATOM   3050  CD1 LEU A 211     -19.917  84.703  73.346  1.00 14.77           C  
ATOM   3051  CD2 LEU A 211     -19.652  85.389  75.746  1.00 19.35           C  
ATOM   3052  H   LEU A 211     -15.836  84.842  74.703  1.00  0.00           H  
ATOM   3053  HA  LEU A 211     -17.759  84.165  76.780  1.00  0.00           H  
ATOM   3054  HB2 LEU A 211     -18.878  82.834  74.970  1.00  0.00           H  
ATOM   3055  HB3 LEU A 211     -17.586  83.368  73.884  1.00  0.00           H  
ATOM   3056  HG  LEU A 211     -18.223  85.681  74.191  1.00  0.00           H  
ATOM   3057 HD11 LEU A 211     -20.461  85.629  73.160  1.00  0.00           H  
ATOM   3058 HD12 LEU A 211     -19.372  84.415  72.447  1.00  0.00           H  
ATOM   3059 HD13 LEU A 211     -20.622  83.915  73.611  1.00  0.00           H  
ATOM   3060 HD21 LEU A 211     -20.520  85.986  75.465  1.00  0.00           H  
ATOM   3061 HD22 LEU A 211     -18.972  85.996  76.344  1.00  0.00           H  
ATOM   3062 HD23 LEU A 211     -19.977  84.527  76.329  1.00  0.00           H  
ATOM   3063  N   THR A 212     -16.119  81.589  75.536  1.00 17.59           N  
ATOM   3064  CA  THR A 212     -15.799  80.201  75.784  1.00 15.02           C  
ATOM   3065  C   THR A 212     -15.013  80.010  77.033  1.00 15.46           C  
ATOM   3066  O   THR A 212     -15.025  78.929  77.573  1.00 16.17           O  
ATOM   3067  CB  THR A 212     -14.932  79.584  74.690  1.00 14.41           C  
ATOM   3068  OG1 THR A 212     -13.792  80.413  74.472  1.00 18.67           O  
ATOM   3069  CG2 THR A 212     -15.706  79.461  73.428  1.00 15.16           C  
ATOM   3070  H   THR A 212     -15.792  82.026  74.686  1.00  0.00           H  
ATOM   3071  HA  THR A 212     -16.727  79.634  75.861  1.00  0.00           H  
ATOM   3072  HB  THR A 212     -14.602  78.595  75.008  1.00  0.00           H  
ATOM   3073  HG1 THR A 212     -13.565  80.407  73.539  1.00  0.00           H  
ATOM   3074 HG21 THR A 212     -15.076  79.019  72.656  1.00  0.00           H  
ATOM   3075 HG22 THR A 212     -16.575  78.824  73.595  1.00  0.00           H  
ATOM   3076 HG23 THR A 212     -16.036  80.449  73.106  1.00  0.00           H  
ATOM   3077  N   ALA A 213     -14.269  81.012  77.465  1.00 15.75           N  
ATOM   3078  CA  ALA A 213     -13.494  80.875  78.689  1.00 14.89           C  
ATOM   3079  C   ALA A 213     -14.389  80.978  79.874  1.00 16.05           C  
ATOM   3080  O   ALA A 213     -14.146  80.365  80.889  1.00 17.83           O  
ATOM   3081  CB  ALA A 213     -12.446  81.957  78.774  1.00 17.91           C  
ATOM   3082  H   ALA A 213     -14.238  81.877  76.944  1.00  0.00           H  
ATOM   3083  HA  ALA A 213     -13.004  79.901  78.695  1.00  0.00           H  
ATOM   3084  HB1 ALA A 213     -12.915  82.930  78.629  1.00  0.00           H  
ATOM   3085  HB2 ALA A 213     -11.695  81.797  78.000  1.00  0.00           H  
ATOM   3086  HB3 ALA A 213     -11.970  81.925  79.754  1.00  0.00           H  
ATOM   3087  N   LEU A 214     -15.408  81.806  79.757  1.00 17.71           N  
ATOM   3088  CA  LEU A 214     -16.378  81.962  80.825  1.00 18.00           C  
ATOM   3089  C   LEU A 214     -17.186  80.704  80.961  1.00 16.76           C  
ATOM   3090  O   LEU A 214     -17.577  80.315  82.059  1.00 16.27           O  
ATOM   3091  CB  LEU A 214     -17.312  83.135  80.533  1.00 18.51           C  
ATOM   3092  CG  LEU A 214     -16.752  84.513  80.831  1.00 16.03           C  
ATOM   3093  CD1 LEU A 214     -17.675  85.543  80.275  1.00 18.87           C  
ATOM   3094  CD2 LEU A 214     -16.657  84.743  82.323  1.00 19.41           C  
ATOM   3095  H   LEU A 214     -15.516  82.342  78.908  1.00  0.00           H  
ATOM   3096  HA  LEU A 214     -15.851  82.150  81.760  1.00  0.00           H  
ATOM   3097  HB2 LEU A 214     -17.571  83.101  79.475  1.00  0.00           H  
ATOM   3098  HB3 LEU A 214     -18.224  83.001  81.115  1.00  0.00           H  
ATOM   3099  HG  LEU A 214     -15.766  84.617  80.378  1.00  0.00           H  
ATOM   3100 HD11 LEU A 214     -17.767  85.406  79.198  1.00  0.00           H  
ATOM   3101 HD12 LEU A 214     -17.277  86.537  80.482  1.00  0.00           H  
ATOM   3102 HD13 LEU A 214     -18.656  85.440  80.739  1.00  0.00           H  
ATOM   3103 HD21 LEU A 214     -15.987  84.004  82.763  1.00  0.00           H  
ATOM   3104 HD22 LEU A 214     -16.268  85.744  82.512  1.00  0.00           H  
ATOM   3105 HD23 LEU A 214     -17.647  84.647  82.769  1.00  0.00           H  
ATOM   3106  N   TYR A 215     -17.455  80.068  79.838  1.00 15.35           N  
ATOM   3107  CA  TYR A 215     -18.180  78.830  79.893  1.00 15.68           C  
ATOM   3108  C   TYR A 215     -17.307  77.816  80.670  1.00 15.42           C  
ATOM   3109  O   TYR A 215     -17.757  77.125  81.595  1.00 13.52           O  
ATOM   3110  CB  TYR A 215     -18.537  78.359  78.478  1.00 15.13           C  
ATOM   3111  CG  TYR A 215     -19.535  77.247  78.514  1.00 16.43           C  
ATOM   3112  CD1 TYR A 215     -19.111  75.921  78.684  1.00 17.39           C  
ATOM   3113  CD2 TYR A 215     -20.903  77.497  78.435  1.00 16.00           C  
ATOM   3114  CE1 TYR A 215     -20.020  74.869  78.743  1.00 16.41           C  
ATOM   3115  CE2 TYR A 215     -21.819  76.446  78.504  1.00 15.95           C  
ATOM   3116  CZ  TYR A 215     -21.369  75.134  78.660  1.00 16.36           C  
ATOM   3117  OH  TYR A 215     -22.214  74.061  78.746  1.00 17.52           O  
ATOM   3118  H   TYR A 215     -17.155  80.447  78.951  1.00  0.00           H  
ATOM   3119  HA  TYR A 215     -19.103  78.992  80.449  1.00  0.00           H  
ATOM   3120  HB2 TYR A 215     -18.957  79.196  77.920  1.00  0.00           H  
ATOM   3121  HB3 TYR A 215     -17.633  78.013  77.977  1.00  0.00           H  
ATOM   3122  HD1 TYR A 215     -18.055  75.712  78.771  1.00  0.00           H  
ATOM   3123  HD2 TYR A 215     -21.257  78.511  78.320  1.00  0.00           H  
ATOM   3124  HE1 TYR A 215     -19.671  73.853  78.853  1.00  0.00           H  
ATOM   3125  HE2 TYR A 215     -22.878  76.648  78.437  1.00  0.00           H  
ATOM   3126  HH  TYR A 215     -21.736  73.304  79.091  1.00  0.00           H  
ATOM   3127  N   LEU A 216     -16.031  77.810  80.330  1.00 15.40           N  
ATOM   3128  CA  LEU A 216     -15.068  76.940  80.963  1.00 14.74           C  
ATOM   3129  C   LEU A 216     -15.019  77.159  82.479  1.00 16.07           C  
ATOM   3130  O   LEU A 216     -14.537  76.315  83.242  1.00 16.54           O  
ATOM   3131  CB  LEU A 216     -13.700  77.183  80.340  1.00 14.00           C  
ATOM   3132  CG  LEU A 216     -12.600  76.212  80.686  1.00 13.81           C  
ATOM   3133  CD1 LEU A 216     -12.801  74.878  79.999  1.00 12.41           C  
ATOM   3134  CD2 LEU A 216     -11.316  76.856  80.233  1.00 16.89           C  
ATOM   3135  H   LEU A 216     -15.718  78.436  79.602  1.00  0.00           H  
ATOM   3136  HA  LEU A 216     -15.357  75.907  80.772  1.00  0.00           H  
ATOM   3137  HB2 LEU A 216     -13.825  77.163  79.257  1.00  0.00           H  
ATOM   3138  HB3 LEU A 216     -13.371  78.182  80.625  1.00  0.00           H  
ATOM   3139  HG  LEU A 216     -12.572  76.064  81.766  1.00  0.00           H  
ATOM   3140 HD21 LEU A 216     -10.479  76.196  80.458  1.00  0.00           H  
ATOM   3141 HD22 LEU A 216     -11.182  77.804  80.754  1.00  0.00           H  
ATOM   3142 HD23 LEU A 216     -11.359  77.035  79.159  1.00  0.00           H  
ATOM   3143 HD11 LEU A 216     -13.734  74.430  80.340  1.00  0.00           H  
ATOM   3144 HD12 LEU A 216     -11.970  74.216  80.242  1.00  0.00           H  
ATOM   3145 HD13 LEU A 216     -12.843  75.028  78.920  1.00  0.00           H  
ATOM   3146  N   GLY A 217     -15.517  78.299  82.918  1.00 16.98           N  
ATOM   3147  CA  GLY A 217     -15.656  78.548  84.332  1.00 17.68           C  
ATOM   3148  C   GLY A 217     -16.629  77.575  84.942  1.00 16.60           C  
ATOM   3149  O   GLY A 217     -16.305  76.920  85.949  1.00 15.11           O  
ATOM   3150  H   GLY A 217     -15.804  79.006  82.256  1.00  0.00           H  
ATOM   3151  HA2 GLY A 217     -14.685  78.435  84.814  1.00  0.00           H  
ATOM   3152  HA3 GLY A 217     -16.018  79.565  84.485  1.00  0.00           H  
ATOM   3153  N   SER A 218     -17.818  77.471  84.335  1.00 15.22           N  
ATOM   3154  CA  SER A 218     -18.905  76.658  84.935  1.00 15.16           C  
ATOM   3155  C   SER A 218     -18.465  75.215  85.126  1.00 15.76           C  
ATOM   3156  O   SER A 218     -18.674  74.654  86.208  1.00 14.81           O  
ATOM   3157  CB  SER A 218     -20.195  76.706  84.117  1.00 14.83           C  
ATOM   3158  OG  SER A 218     -20.131  75.856  82.986  1.00 14.90           O  
ATOM   3159  H   SER A 218     -17.977  77.950  83.460  1.00  0.00           H  
ATOM   3160  HA  SER A 218     -19.122  77.071  85.920  1.00  0.00           H  
ATOM   3161  HB2 SER A 218     -20.362  77.729  83.780  1.00  0.00           H  
ATOM   3162  HB3 SER A 218     -21.029  76.398  84.748  1.00  0.00           H  
ATOM   3163  HG  SER A 218     -19.661  76.301  82.277  1.00  0.00           H  
ATOM   3164  N   LEU A 219     -17.837  74.661  84.070  1.00 14.27           N  
ATOM   3165  CA  LEU A 219     -17.320  73.298  84.041  1.00 10.39           C  
ATOM   3166  C   LEU A 219     -16.233  73.084  85.074  1.00 12.45           C  
ATOM   3167  O   LEU A 219     -16.268  72.104  85.810  1.00 12.91           O  
ATOM   3168  CB  LEU A 219     -16.729  72.990  82.685  1.00  9.18           C  
ATOM   3169  CG  LEU A 219     -17.653  73.134  81.495  1.00  9.86           C  
ATOM   3170  CD1 LEU A 219     -16.899  72.723  80.253  1.00  8.46           C  
ATOM   3171  CD2 LEU A 219     -18.921  72.303  81.624  1.00 10.86           C  
ATOM   3172  H   LEU A 219     -17.716  75.228  83.243  1.00  0.00           H  
ATOM   3173  HA  LEU A 219     -18.138  72.604  84.237  1.00  0.00           H  
ATOM   3174  HB2 LEU A 219     -15.885  73.663  82.532  1.00  0.00           H  
ATOM   3175  HB3 LEU A 219     -16.352  71.968  82.702  1.00  0.00           H  
ATOM   3176  HG  LEU A 219     -17.934  74.183  81.399  1.00  0.00           H  
ATOM   3177 HD11 LEU A 219     -17.549  72.820  79.384  1.00  0.00           H  
ATOM   3178 HD12 LEU A 219     -16.027  73.366  80.128  1.00  0.00           H  
ATOM   3179 HD13 LEU A 219     -16.575  71.687  80.351  1.00  0.00           H  
ATOM   3180 HD21 LEU A 219     -19.462  72.602  82.521  1.00  0.00           H  
ATOM   3181 HD22 LEU A 219     -19.551  72.464  80.749  1.00  0.00           H  
ATOM   3182 HD23 LEU A 219     -18.658  71.247  81.693  1.00  0.00           H  
ATOM   3183  N   ILE A 220     -15.260  73.984  85.139  1.00 13.40           N  
ATOM   3184  CA  ILE A 220     -14.205  73.880  86.182  1.00 13.63           C  
ATOM   3185  C   ILE A 220     -14.819  73.759  87.585  1.00 13.90           C  
ATOM   3186  O   ILE A 220     -14.243  73.134  88.487  1.00 14.38           O  
ATOM   3187  CB  ILE A 220     -13.213  75.082  86.160  1.00 12.90           C  
ATOM   3188  CG1 ILE A 220     -12.348  75.024  84.903  1.00 14.31           C  
ATOM   3189  CG2 ILE A 220     -12.322  75.111  87.404  1.00  9.18           C  
ATOM   3190  CD1 ILE A 220     -11.716  76.350  84.546  1.00 17.58           C  
ATOM   3191  H   ILE A 220     -15.236  74.745  84.475  1.00  0.00           H  
ATOM   3192  HA  ILE A 220     -13.633  72.972  85.989  1.00  0.00           H  
ATOM   3193  HB  ILE A 220     -13.794  76.004  86.133  1.00  0.00           H  
ATOM   3194 HG12 ILE A 220     -12.972  74.703  84.069  1.00  0.00           H  
ATOM   3195 HG13 ILE A 220     -11.558  74.288  85.054  1.00  0.00           H  
ATOM   3196 HG21 ILE A 220     -12.945  75.152  88.297  1.00  0.00           H  
ATOM   3197 HG22 ILE A 220     -11.707  74.211  87.432  1.00  0.00           H  
ATOM   3198 HG23 ILE A 220     -11.678  75.990  87.369  1.00  0.00           H  
ATOM   3199 HD11 ILE A 220     -11.116  76.236  83.643  1.00  0.00           H  
ATOM   3200 HD12 ILE A 220     -11.079  76.681  85.366  1.00  0.00           H  
ATOM   3201 HD13 ILE A 220     -12.497  77.090  84.371  1.00  0.00           H  
ATOM   3202  N   LYS A 221     -15.983  74.369  87.765  1.00 13.95           N  
ATOM   3203  CA  LYS A 221     -16.746  74.170  88.990  1.00 14.30           C  
ATOM   3204  C   LYS A 221     -17.368  72.766  89.053  1.00 12.66           C  
ATOM   3205  O   LYS A 221     -17.185  72.032  90.004  1.00 12.08           O  
ATOM   3206  CB  LYS A 221     -17.838  75.234  89.104  1.00 14.12           C  
ATOM   3207  CG  LYS A 221     -18.407  75.319  90.498  1.00 14.96           C  
ATOM   3208  CD  LYS A 221     -19.632  76.204  90.583  1.00 12.92           C  
ATOM   3209  CE  LYS A 221     -20.146  76.032  91.998  1.00 19.62           C  
ATOM   3210  NZ  LYS A 221     -21.086  77.108  92.380  1.00 24.59           N1+
ATOM   3211  H   LYS A 221     -16.344  74.978  87.045  1.00  0.00           H  
ATOM   3212  HA  LYS A 221     -16.069  74.283  89.837  1.00  0.00           H  
ATOM   3213  HB2 LYS A 221     -17.414  76.202  88.839  1.00  0.00           H  
ATOM   3214  HB3 LYS A 221     -18.641  74.995  88.407  1.00  0.00           H  
ATOM   3215  HG2 LYS A 221     -17.641  75.721  91.162  1.00  0.00           H  
ATOM   3216  HG3 LYS A 221     -18.673  74.316  90.832  1.00  0.00           H  
ATOM   3217  HD2 LYS A 221     -20.384  75.886  89.861  1.00  0.00           H  
ATOM   3218  HD3 LYS A 221     -19.358  77.244  90.406  1.00  0.00           H  
ATOM   3219  HE2 LYS A 221     -19.299  76.045  92.684  1.00  0.00           H  
ATOM   3220  HE3 LYS A 221     -20.654  75.071  92.078  1.00  0.00           H  
ATOM   3221  HZ1 LYS A 221     -21.492  76.896  93.280  1.00  0.00           H  
ATOM   3222  HZ2 LYS A 221     -20.590  77.986  92.433  1.00  0.00           H  
ATOM   3223  HZ3 LYS A 221     -21.818  77.177  91.688  1.00  0.00           H  
ATOM   3224  N   GLU A 222     -18.115  72.411  88.027  1.00 11.85           N  
ATOM   3225  CA  GLU A 222     -18.825  71.150  88.027  1.00 11.92           C  
ATOM   3226  C   GLU A 222     -17.873  69.980  88.244  1.00 16.20           C  
ATOM   3227  O   GLU A 222     -18.206  69.058  88.977  1.00 17.56           O  
ATOM   3228  CB  GLU A 222     -19.587  70.957  86.726  1.00 11.31           C  
ATOM   3229  CG  GLU A 222     -20.505  69.739  86.733  1.00 12.00           C  
ATOM   3230  CD  GLU A 222     -21.304  69.612  85.437  1.00 10.83           C  
ATOM   3231  OE1 GLU A 222     -21.206  70.532  84.591  1.00 10.03           O  
ATOM   3232  OE2 GLU A 222     -22.022  68.600  85.250  1.00  8.30           O1-
ATOM   3233  H   GLU A 222     -18.193  73.027  87.230  1.00  0.00           H  
ATOM   3234  HA  GLU A 222     -19.544  71.162  88.846  1.00  0.00           H  
ATOM   3235  HB2 GLU A 222     -18.865  70.840  85.918  1.00  0.00           H  
ATOM   3236  HB3 GLU A 222     -20.186  71.847  86.535  1.00  0.00           H  
ATOM   3237  HG2 GLU A 222     -19.898  68.843  86.860  1.00  0.00           H  
ATOM   3238  HG3 GLU A 222     -21.198  69.821  87.571  1.00  0.00           H  
ATOM   3239  N   ALA A 223     -16.686  70.029  87.637  1.00 15.32           N  
ATOM   3240  CA  ALA A 223     -15.736  68.927  87.747  1.00 13.40           C  
ATOM   3241  C   ALA A 223     -15.243  68.735  89.160  1.00 13.02           C  
ATOM   3242  O   ALA A 223     -14.783  67.672  89.514  1.00 14.57           O  
ATOM   3243  CB  ALA A 223     -14.563  69.134  86.816  1.00 13.15           C  
ATOM   3244  H   ALA A 223     -16.441  70.843  87.092  1.00  0.00           H  
ATOM   3245  HA  ALA A 223     -16.247  68.013  87.444  1.00  0.00           H  
ATOM   3246  HB1 ALA A 223     -13.868  68.300  86.915  1.00  0.00           H  
ATOM   3247  HB2 ALA A 223     -14.921  69.188  85.788  1.00  0.00           H  
ATOM   3248  HB3 ALA A 223     -14.055  70.063  87.073  1.00  0.00           H  
ATOM   3249  N   GLY A 224     -15.308  69.768  89.967  1.00 11.54           N  
ATOM   3250  CA  GLY A 224     -15.001  69.612  91.387  1.00 12.33           C  
ATOM   3251  C   GLY A 224     -13.676  70.179  91.856  1.00 11.05           C  
ATOM   3252  O   GLY A 224     -13.221  69.889  92.969  1.00 10.30           O  
ATOM   3253  H   GLY A 224     -15.571  70.674  89.605  1.00  0.00           H  
ATOM   3254  HA2 GLY A 224     -15.003  68.545  91.611  1.00  0.00           H  
ATOM   3255  HA3 GLY A 224     -15.797  70.084  91.963  1.00  0.00           H  
ATOM   3256  N   PHE A 225     -13.060  70.996  91.009  1.00 11.77           N  
ATOM   3257  CA  PHE A 225     -11.914  71.793  91.427  1.00 10.27           C  
ATOM   3258  C   PHE A 225     -12.326  72.590  92.613  1.00 10.19           C  
ATOM   3259  O   PHE A 225     -13.384  73.197  92.601  1.00 12.10           O  
ATOM   3260  CB  PHE A 225     -11.431  72.705  90.299  1.00 10.00           C  
ATOM   3261  CG  PHE A 225     -10.628  71.977  89.273  1.00  9.55           C  
ATOM   3262  CD1 PHE A 225      -9.361  71.524  89.585  1.00  8.48           C  
ATOM   3263  CD2 PHE A 225     -11.157  71.675  88.040  1.00  8.34           C  
ATOM   3264  CE1 PHE A 225      -8.624  70.827  88.659  1.00  7.54           C  
ATOM   3265  CE2 PHE A 225     -10.427  70.981  87.100  1.00  7.48           C  
ATOM   3266  CZ  PHE A 225      -9.154  70.563  87.403  1.00  7.44           C  
ATOM   3267  H   PHE A 225     -13.392  71.066  90.058  1.00  0.00           H  
ATOM   3268  HA  PHE A 225     -11.103  71.124  91.714  1.00  0.00           H  
ATOM   3269  HB2 PHE A 225     -12.300  73.147  89.812  1.00  0.00           H  
ATOM   3270  HB3 PHE A 225     -10.821  73.502  90.725  1.00  0.00           H  
ATOM   3271  HD1 PHE A 225      -8.947  71.719  90.563  1.00  0.00           H  
ATOM   3272  HD2 PHE A 225     -12.163  71.988  87.804  1.00  0.00           H  
ATOM   3273  HE1 PHE A 225      -7.631  70.484  88.908  1.00  0.00           H  
ATOM   3274  HE2 PHE A 225     -10.853  70.767  86.131  1.00  0.00           H  
ATOM   3275  HZ  PHE A 225      -8.568  70.031  86.668  1.00  0.00           H  
ATOM   3276  N   PRO A 226     -11.525  72.570  93.656  1.00 10.57           N  
ATOM   3277  CA  PRO A 226     -11.886  73.410  94.793  1.00 11.70           C  
ATOM   3278  C   PRO A 226     -12.029  74.889  94.422  1.00 12.95           C  
ATOM   3279  O   PRO A 226     -11.422  75.367  93.454  1.00 12.82           O  
ATOM   3280  CB  PRO A 226     -10.711  73.227  95.757  1.00 10.55           C  
ATOM   3281  CG  PRO A 226     -10.138  71.885  95.412  1.00 11.25           C  
ATOM   3282  CD  PRO A 226     -10.318  71.776  93.907  1.00 10.53           C  
ATOM   3283  HA  PRO A 226     -12.807  73.047  95.250  1.00  0.00           H  
ATOM   3284  HB2 PRO A 226     -11.057  73.243  96.791  1.00  0.00           H  
ATOM   3285  HB3 PRO A 226      -9.967  74.007  95.597  1.00  0.00           H  
ATOM   3286  HG2 PRO A 226      -9.082  71.836  95.679  1.00  0.00           H  
ATOM   3287  HG3 PRO A 226     -10.693  71.095  95.918  1.00  0.00           H  
ATOM   3288  HD2 PRO A 226     -10.463  70.739  93.605  1.00  0.00           H  
ATOM   3289  HD3 PRO A 226      -9.462  72.208  93.388  1.00  0.00           H  
ATOM   3290  N   PRO A 227     -12.836  75.623  95.176  1.00 11.50           N  
ATOM   3291  CA  PRO A 227     -12.989  77.038  94.889  1.00 10.89           C  
ATOM   3292  C   PRO A 227     -11.677  77.781  95.047  1.00 12.20           C  
ATOM   3293  O   PRO A 227     -10.914  77.522  95.969  1.00 11.49           O  
ATOM   3294  CB  PRO A 227     -13.983  77.502  95.949  1.00 12.86           C  
ATOM   3295  CG  PRO A 227     -13.818  76.533  97.076  1.00 12.30           C  
ATOM   3296  CD  PRO A 227     -13.492  75.223  96.428  1.00 11.62           C  
ATOM   3297  HA  PRO A 227     -13.396  77.186  93.889  1.00  0.00           H  
ATOM   3298  HB2 PRO A 227     -13.750  78.515  96.277  1.00  0.00           H  
ATOM   3299  HB3 PRO A 227     -15.000  77.456  95.558  1.00  0.00           H  
ATOM   3300  HG2 PRO A 227     -14.741  76.455  97.650  1.00  0.00           H  
ATOM   3301  HG3 PRO A 227     -12.999  76.846  97.723  1.00  0.00           H  
ATOM   3302  HD2 PRO A 227     -12.818  74.635  97.052  1.00  0.00           H  
ATOM   3303  HD3 PRO A 227     -14.404  74.664  96.219  1.00  0.00           H  
ATOM   3304  N   GLY A 228     -11.411  78.672  94.110  1.00 12.97           N  
ATOM   3305  CA  GLY A 228     -10.248  79.533  94.184  1.00 11.99           C  
ATOM   3306  C   GLY A 228      -9.045  79.045  93.410  1.00 12.73           C  
ATOM   3307  O   GLY A 228      -8.076  79.806  93.218  1.00 13.82           O  
ATOM   3308  H   GLY A 228     -12.035  78.756  93.320  1.00  0.00           H  
ATOM   3309  HA2 GLY A 228      -9.962  79.626  95.232  1.00  0.00           H  
ATOM   3310  HA3 GLY A 228     -10.523  80.520  93.811  1.00  0.00           H  
ATOM   3311  N   VAL A 229      -9.086  77.789  92.975  1.00 10.76           N  
ATOM   3312  CA  VAL A 229      -8.031  77.252  92.151  1.00  8.62           C  
ATOM   3313  C   VAL A 229      -8.063  77.858  90.770  1.00  8.29           C  
ATOM   3314  O   VAL A 229      -7.041  77.976  90.173  1.00 10.17           O  
ATOM   3315  CB  VAL A 229      -8.081  75.713  92.060  1.00 10.61           C  
ATOM   3316  CG1 VAL A 229      -7.161  75.195  90.925  1.00  8.78           C  
ATOM   3317  CG2 VAL A 229      -7.746  75.083  93.419  1.00  9.23           C  
ATOM   3318  H   VAL A 229      -9.868  77.202  93.226  1.00  0.00           H  
ATOM   3319  HA  VAL A 229      -7.081  77.525  92.610  1.00  0.00           H  
ATOM   3320  HB  VAL A 229      -9.104  75.431  91.809  1.00  0.00           H  
ATOM   3321 HG11 VAL A 229      -7.053  74.114  91.009  1.00  0.00           H  
ATOM   3322 HG12 VAL A 229      -7.602  75.442  89.959  1.00  0.00           H  
ATOM   3323 HG13 VAL A 229      -6.181  75.665  91.008  1.00  0.00           H  
ATOM   3324 HG21 VAL A 229      -7.786  73.997  93.336  1.00  0.00           H  
ATOM   3325 HG22 VAL A 229      -8.470  75.417  94.162  1.00  0.00           H  
ATOM   3326 HG23 VAL A 229      -6.745  75.388  93.724  1.00  0.00           H  
ATOM   3327  N   VAL A 230      -9.208  78.230  90.246  1.00 12.79           N  
ATOM   3328  CA  VAL A 230      -9.210  78.879  88.940  1.00 10.42           C  
ATOM   3329  C   VAL A 230     -10.145  80.079  88.949  1.00 11.24           C  
ATOM   3330  O   VAL A 230     -11.309  79.915  89.353  1.00 14.29           O  
ATOM   3331  CB  VAL A 230      -9.620  77.923  87.810  1.00 10.97           C  
ATOM   3332  CG1 VAL A 230      -9.619  78.627  86.454  1.00 13.21           C  
ATOM   3333  CG2 VAL A 230      -8.639  76.785  87.743  1.00 10.42           C  
ATOM   3334  H   VAL A 230     -10.074  78.069  90.740  1.00  0.00           H  
ATOM   3335  HA  VAL A 230      -8.200  79.235  88.735  1.00  0.00           H  
ATOM   3336  HB  VAL A 230     -10.616  77.530  88.013  1.00  0.00           H  
ATOM   3337 HG11 VAL A 230     -10.324  79.458  86.475  1.00  0.00           H  
ATOM   3338 HG12 VAL A 230      -9.914  77.921  85.678  1.00  0.00           H  
ATOM   3339 HG13 VAL A 230      -8.619  79.004  86.241  1.00  0.00           H  
ATOM   3340 HG21 VAL A 230      -8.620  76.264  88.700  1.00  0.00           H  
ATOM   3341 HG22 VAL A 230      -7.645  77.175  87.522  1.00  0.00           H  
ATOM   3342 HG23 VAL A 230      -8.940  76.091  86.958  1.00  0.00           H  
ATOM   3343  N   ASN A 231      -9.655  81.254  88.515  1.00  9.59           N  
ATOM   3344  CA  ASN A 231     -10.455  82.468  88.466  1.00  9.18           C  
ATOM   3345  C   ASN A 231     -10.252  83.170  87.159  1.00 11.95           C  
ATOM   3346  O   ASN A 231      -9.129  83.210  86.629  1.00 12.23           O  
ATOM   3347  CB  ASN A 231     -10.077  83.422  89.561  1.00  8.47           C  
ATOM   3348  CG  ASN A 231      -9.798  82.719  90.846  1.00  9.74           C  
ATOM   3349  OD1 ASN A 231     -10.683  82.547  91.668  1.00 10.50           O  
ATOM   3350  ND2 ASN A 231      -8.573  82.259  91.012  1.00 10.17           N  
ATOM   3351  H   ASN A 231      -8.693  81.295  88.211  1.00  0.00           H  
ATOM   3352  HA  ASN A 231     -11.508  82.205  88.570  1.00  0.00           H  
ATOM   3353  HB2 ASN A 231     -10.897  84.123  89.715  1.00  0.00           H  
ATOM   3354  HB3 ASN A 231      -9.188  83.976  89.259  1.00  0.00           H  
ATOM   3355 HD21 ASN A 231      -7.876  82.408  90.296  1.00  0.00           H  
ATOM   3356 HD22 ASN A 231      -8.332  81.757  91.855  1.00  0.00           H  
ATOM   3357  N   ILE A 232     -11.339  83.739  86.639  1.00 12.27           N  
ATOM   3358  CA  ILE A 232     -11.340  84.268  85.284  1.00 12.06           C  
ATOM   3359  C   ILE A 232     -11.930  85.648  85.275  1.00 14.38           C  
ATOM   3360  O   ILE A 232     -13.122  85.791  85.480  1.00 16.49           O  
ATOM   3361  CB  ILE A 232     -12.205  83.430  84.364  1.00 10.84           C  
ATOM   3362  CG1 ILE A 232     -11.825  81.942  84.450  1.00 11.20           C  
ATOM   3363  CG2 ILE A 232     -12.031  83.934  82.938  1.00 11.37           C  
ATOM   3364  CD1 ILE A 232     -12.951  80.999  84.037  1.00 11.28           C  
ATOM   3365  H   ILE A 232     -12.179  83.804  87.197  1.00  0.00           H  
ATOM   3366  HA  ILE A 232     -10.320  84.301  84.901  1.00  0.00           H  
ATOM   3367  HB  ILE A 232     -13.249  83.546  84.656  1.00  0.00           H  
ATOM   3368 HG12 ILE A 232     -11.547  81.716  85.480  1.00  0.00           H  
ATOM   3369 HG13 ILE A 232     -10.964  81.762  83.807  1.00  0.00           H  
ATOM   3370 HG21 ILE A 232     -12.648  83.340  82.264  1.00  0.00           H  
ATOM   3371 HG22 ILE A 232     -12.336  84.979  82.883  1.00  0.00           H  
ATOM   3372 HG23 ILE A 232     -10.985  83.845  82.646  1.00  0.00           H  
ATOM   3373 HD11 ILE A 232     -12.611  79.967  84.123  1.00  0.00           H  
ATOM   3374 HD12 ILE A 232     -13.811  81.153  84.688  1.00  0.00           H  
ATOM   3375 HD13 ILE A 232     -13.236  81.203  83.005  1.00  0.00           H  
ATOM   3376  N   VAL A 233     -11.097  86.654  85.028  1.00 13.15           N  
ATOM   3377  CA  VAL A 233     -11.493  88.039  85.154  1.00 12.42           C  
ATOM   3378  C   VAL A 233     -11.372  88.646  83.774  1.00 13.25           C  
ATOM   3379  O   VAL A 233     -10.288  89.071  83.395  1.00 15.09           O  
ATOM   3380  CB  VAL A 233     -10.552  88.774  86.118  1.00 13.23           C  
ATOM   3381  CG1 VAL A 233     -10.969  90.228  86.271  1.00 13.28           C  
ATOM   3382  CG2 VAL A 233     -10.524  88.091  87.479  1.00 13.01           C  
ATOM   3383  H   VAL A 233     -10.152  86.443  84.741  1.00  0.00           H  
ATOM   3384  HA  VAL A 233     -12.522  88.106  85.507  1.00  0.00           H  
ATOM   3385  HB  VAL A 233      -9.545  88.748  85.701  1.00  0.00           H  
ATOM   3386 HG21 VAL A 233     -10.224  87.050  87.358  1.00  0.00           H  
ATOM   3387 HG22 VAL A 233      -9.811  88.601  88.127  1.00  0.00           H  
ATOM   3388 HG23 VAL A 233     -11.517  88.133  87.927  1.00  0.00           H  
ATOM   3389 HG11 VAL A 233     -10.986  90.707  85.292  1.00  0.00           H  
ATOM   3390 HG12 VAL A 233     -10.257  90.744  86.915  1.00  0.00           H  
ATOM   3391 HG13 VAL A 233     -11.963  90.276  86.716  1.00  0.00           H  
ATOM   3392  N   PRO A 234     -12.468  88.669  82.996  1.00 13.40           N  
ATOM   3393  CA  PRO A 234     -12.401  89.263  81.658  1.00 15.02           C  
ATOM   3394  C   PRO A 234     -12.417  90.779  81.713  1.00 15.54           C  
ATOM   3395  O   PRO A 234     -12.831  91.354  82.732  1.00 15.99           O  
ATOM   3396  CB  PRO A 234     -13.651  88.730  80.953  1.00 15.07           C  
ATOM   3397  CG  PRO A 234     -14.588  88.399  82.045  1.00 14.48           C  
ATOM   3398  CD  PRO A 234     -13.820  88.210  83.329  1.00 14.29           C  
ATOM   3399  HA  PRO A 234     -11.506  88.918  81.141  1.00  0.00           H  
ATOM   3400  HB2 PRO A 234     -14.077  89.491  80.299  1.00  0.00           H  
ATOM   3401  HB3 PRO A 234     -13.408  87.835  80.381  1.00  0.00           H  
ATOM   3402  HG2 PRO A 234     -15.119  87.479  81.801  1.00  0.00           H  
ATOM   3403  HG3 PRO A 234     -15.305  89.211  82.167  1.00  0.00           H  
ATOM   3404  HD2 PRO A 234     -14.248  88.812  84.130  1.00  0.00           H  
ATOM   3405  HD3 PRO A 234     -13.805  87.157  83.611  1.00  0.00           H  
ATOM   3406  N   GLY A 235     -11.972  91.395  80.612  1.00 16.05           N  
ATOM   3407  CA  GLY A 235     -11.727  92.841  80.548  1.00 17.10           C  
ATOM   3408  C   GLY A 235     -10.730  93.209  79.465  1.00 20.80           C  
ATOM   3409  O   GLY A 235     -10.577  92.462  78.494  1.00 21.01           O  
ATOM   3410  H   GLY A 235     -11.797  90.840  79.787  1.00  0.00           H  
ATOM   3411  HA2 GLY A 235     -12.670  93.347  80.343  1.00  0.00           H  
ATOM   3412  HA3 GLY A 235     -11.345  93.179  81.511  1.00  0.00           H  
ATOM   3413  N   PHE A 236     -10.045  94.347  79.652  1.00 23.08           N  
ATOM   3414  CA  PHE A 236      -9.093  94.898  78.662  1.00 23.15           C  
ATOM   3415  C   PHE A 236      -7.600  94.733  78.990  1.00 23.12           C  
ATOM   3416  O   PHE A 236      -7.218  94.484  80.141  1.00 22.80           O  
ATOM   3417  CB  PHE A 236      -9.434  96.355  78.342  1.00 23.08           C  
ATOM   3418  CG  PHE A 236     -10.738  96.504  77.656  1.00 24.96           C  
ATOM   3419  CD1 PHE A 236     -10.836  96.301  76.298  1.00 24.84           C  
ATOM   3420  CD2 PHE A 236     -11.884  96.789  78.370  1.00 26.45           C  
ATOM   3421  CE1 PHE A 236     -12.056  96.390  75.646  1.00 26.03           C  
ATOM   3422  CE2 PHE A 236     -13.106  96.887  77.729  1.00 23.65           C  
ATOM   3423  CZ  PHE A 236     -13.195  96.684  76.367  1.00 22.81           C  
ATOM   3424  H   PHE A 236     -10.186  94.854  80.514  1.00  0.00           H  
ATOM   3425  HA  PHE A 236      -9.262  94.341  77.741  1.00  0.00           H  
ATOM   3426  HB2 PHE A 236      -9.466  96.918  79.275  1.00  0.00           H  
ATOM   3427  HB3 PHE A 236      -8.651  96.769  77.706  1.00  0.00           H  
ATOM   3428  HD1 PHE A 236      -9.947  96.068  75.731  1.00  0.00           H  
ATOM   3429  HD2 PHE A 236     -11.826  96.937  79.438  1.00  0.00           H  
ATOM   3430  HE1 PHE A 236     -12.115  96.230  74.580  1.00  0.00           H  
ATOM   3431  HE2 PHE A 236     -13.994  97.123  78.297  1.00  0.00           H  
ATOM   3432  HZ  PHE A 236     -14.150  96.755  75.868  1.00  0.00           H  
ATOM   3433  N   GLY A 237      -6.769  94.867  77.953  1.00 22.28           N  
ATOM   3434  CA  GLY A 237      -5.331  94.625  78.055  1.00 21.51           C  
ATOM   3435  C   GLY A 237      -4.569  95.593  78.958  1.00 25.33           C  
ATOM   3436  O   GLY A 237      -3.914  95.167  79.924  1.00 24.70           O  
ATOM   3437  H   GLY A 237      -7.150  95.147  77.061  1.00  0.00           H  
ATOM   3438  HA2 GLY A 237      -4.906  94.694  77.054  1.00  0.00           H  
ATOM   3439  HA3 GLY A 237      -5.177  93.612  78.427  1.00  0.00           H  
ATOM   3440  N   PRO A 238      -4.632  96.912  78.648  1.00 27.86           N  
ATOM   3441  CA  PRO A 238      -4.061  97.987  79.484  1.00 25.00           C  
ATOM   3442  C   PRO A 238      -4.633  98.043  80.901  1.00 24.67           C  
ATOM   3443  O   PRO A 238      -4.061  98.674  81.779  1.00 24.55           O  
ATOM   3444  CB  PRO A 238      -4.454  99.250  78.734  1.00 25.94           C  
ATOM   3445  CG  PRO A 238      -4.542  98.823  77.314  1.00 30.41           C  
ATOM   3446  CD  PRO A 238      -5.123  97.436  77.360  1.00 27.17           C  
ATOM   3447  HA  PRO A 238      -2.975  97.896  79.521  1.00  0.00           H  
ATOM   3448  HB2 PRO A 238      -5.416  99.623  79.085  1.00  0.00           H  
ATOM   3449  HB3 PRO A 238      -3.686 100.014  78.852  1.00  0.00           H  
ATOM   3450  HG2 PRO A 238      -3.553  98.809  76.856  1.00  0.00           H  
ATOM   3451  HG3 PRO A 238      -5.203  99.490  76.761  1.00  0.00           H  
ATOM   3452  HD2 PRO A 238      -4.761  96.832  76.528  1.00  0.00           H  
ATOM   3453  HD3 PRO A 238      -6.212  97.478  77.355  1.00  0.00           H  
ATOM   3454  N   THR A 239      -5.754  97.376  81.118  1.00 25.95           N  
ATOM   3455  CA  THR A 239      -6.384  97.378  82.423  1.00 26.58           C  
ATOM   3456  C   THR A 239      -6.109  96.036  83.094  1.00 23.88           C  
ATOM   3457  O   THR A 239      -5.164  95.943  83.876  1.00 22.97           O  
ATOM   3458  CB  THR A 239      -7.890  97.775  82.368  1.00 25.12           C  
ATOM   3459  OG1 THR A 239      -8.578  97.299  83.526  1.00 24.96           O  
ATOM   3460  CG2 THR A 239      -8.564  97.215  81.175  1.00 22.74           C  
ATOM   3461  H   THR A 239      -6.178  96.857  80.362  1.00  0.00           H  
ATOM   3462  HA  THR A 239      -5.878  98.139  83.017  1.00  0.00           H  
ATOM   3463  HB  THR A 239      -7.966  98.862  82.336  1.00  0.00           H  
ATOM   3464  HG1 THR A 239      -9.379  97.812  83.656  1.00  0.00           H  
ATOM   3465 HG21 THR A 239      -9.642  97.212  81.334  1.00  0.00           H  
ATOM   3466 HG22 THR A 239      -8.219  96.194  81.009  1.00  0.00           H  
ATOM   3467 HG23 THR A 239      -8.327  97.825  80.304  1.00  0.00           H  
ATOM   3468  N   VAL A 240      -6.876  94.998  82.770  1.00 21.79           N  
ATOM   3469  CA  VAL A 240      -6.754  93.727  83.466  1.00 20.88           C  
ATOM   3470  C   VAL A 240      -5.417  93.091  83.119  1.00 19.27           C  
ATOM   3471  O   VAL A 240      -4.674  92.607  83.987  1.00 16.44           O  
ATOM   3472  CB  VAL A 240      -7.906  92.777  83.098  1.00 20.55           C  
ATOM   3473  CG1 VAL A 240      -7.701  91.396  83.718  1.00 19.16           C  
ATOM   3474  CG2 VAL A 240      -9.241  93.345  83.568  1.00 18.38           C  
ATOM   3475  H   VAL A 240      -7.554  95.095  82.028  1.00  0.00           H  
ATOM   3476  HA  VAL A 240      -6.784  93.913  84.540  1.00  0.00           H  
ATOM   3477  HB  VAL A 240      -7.936  92.670  82.014  1.00  0.00           H  
ATOM   3478 HG11 VAL A 240      -7.591  91.495  84.798  1.00  0.00           H  
ATOM   3479 HG12 VAL A 240      -8.563  90.767  83.497  1.00  0.00           H  
ATOM   3480 HG13 VAL A 240      -6.802  90.941  83.302  1.00  0.00           H  
ATOM   3481 HG21 VAL A 240      -9.392  94.331  83.128  1.00  0.00           H  
ATOM   3482 HG22 VAL A 240      -9.237  93.429  84.655  1.00  0.00           H  
ATOM   3483 HG23 VAL A 240     -10.048  92.681  83.258  1.00  0.00           H  
ATOM   3484  N   GLY A 241      -5.104  93.101  81.836  1.00 19.83           N  
ATOM   3485  CA  GLY A 241      -3.811  92.592  81.405  1.00 20.41           C  
ATOM   3486  C   GLY A 241      -2.678  93.180  82.249  1.00 21.05           C  
ATOM   3487  O   GLY A 241      -1.787  92.459  82.702  1.00 19.80           O  
ATOM   3488  H   GLY A 241      -5.759  93.460  81.157  1.00  0.00           H  
ATOM   3489  HA2 GLY A 241      -3.653  92.861  80.361  1.00  0.00           H  
ATOM   3490  HA3 GLY A 241      -3.803  91.506  81.501  1.00  0.00           H  
ATOM   3491  N   ALA A 242      -2.732  94.494  82.477  1.00 22.56           N  
ATOM   3492  CA  ALA A 242      -1.689  95.212  83.218  1.00 20.19           C  
ATOM   3493  C   ALA A 242      -1.682  94.872  84.707  1.00 17.83           C  
ATOM   3494  O   ALA A 242      -0.636  94.623  85.284  1.00 17.03           O  
ATOM   3495  CB  ALA A 242      -1.844  96.717  83.019  1.00 20.43           C  
ATOM   3496  H   ALA A 242      -3.523  95.015  82.125  1.00  0.00           H  
ATOM   3497  HA  ALA A 242      -0.724  94.919  82.804  1.00  0.00           H  
ATOM   3498  HB1 ALA A 242      -1.065  97.240  83.574  1.00  0.00           H  
ATOM   3499  HB2 ALA A 242      -1.756  96.954  81.959  1.00  0.00           H  
ATOM   3500  HB3 ALA A 242      -2.822  97.033  83.382  1.00  0.00           H  
ATOM   3501  N   ALA A 243      -2.847  94.849  85.323  1.00 17.55           N  
ATOM   3502  CA  ALA A 243      -2.962  94.461  86.735  1.00 16.61           C  
ATOM   3503  C   ALA A 243      -2.437  93.043  87.045  1.00 17.37           C  
ATOM   3504  O   ALA A 243      -2.073  92.734  88.186  1.00 17.27           O  
ATOM   3505  CB  ALA A 243      -4.418  94.556  87.160  1.00 16.94           C  
ATOM   3506  H   ALA A 243      -3.680  95.104  84.812  1.00  0.00           H  
ATOM   3507  HA  ALA A 243      -2.388  95.172  87.330  1.00  0.00           H  
ATOM   3508  HB1 ALA A 243      -4.511  94.269  88.208  1.00  0.00           H  
ATOM   3509  HB2 ALA A 243      -4.768  95.580  87.032  1.00  0.00           H  
ATOM   3510  HB3 ALA A 243      -5.020  93.887  86.545  1.00  0.00           H  
ATOM   3511  N   ILE A 244      -2.448  92.181  86.031  1.00 16.49           N  
ATOM   3512  CA  ILE A 244      -2.046  90.791  86.189  1.00 15.58           C  
ATOM   3513  C   ILE A 244      -0.545  90.727  86.076  1.00 15.44           C  
ATOM   3514  O   ILE A 244       0.140  90.238  86.982  1.00 16.62           O  
ATOM   3515  CB  ILE A 244      -2.741  89.907  85.127  1.00 16.34           C  
ATOM   3516  CG1 ILE A 244      -4.125  89.522  85.654  1.00 17.55           C  
ATOM   3517  CG2 ILE A 244      -1.951  88.636  84.828  1.00 15.11           C  
ATOM   3518  CD1 ILE A 244      -5.074  89.064  84.570  1.00 19.01           C  
ATOM   3519  H   ILE A 244      -2.745  92.502  85.121  1.00  0.00           H  
ATOM   3520  HA  ILE A 244      -2.340  90.449  87.181  1.00  0.00           H  
ATOM   3521  HB  ILE A 244      -2.857  90.480  84.207  1.00  0.00           H  
ATOM   3522 HG12 ILE A 244      -4.560  90.390  86.149  1.00  0.00           H  
ATOM   3523 HG13 ILE A 244      -4.012  88.720  86.384  1.00  0.00           H  
ATOM   3524 HD11 ILE A 244      -6.036  88.807  85.013  1.00  0.00           H  
ATOM   3525 HD12 ILE A 244      -5.211  89.866  83.845  1.00  0.00           H  
ATOM   3526 HD13 ILE A 244      -4.659  88.189  84.070  1.00  0.00           H  
ATOM   3527 HG21 ILE A 244      -0.963  88.902  84.452  1.00  0.00           H  
ATOM   3528 HG22 ILE A 244      -2.479  88.048  84.077  1.00  0.00           H  
ATOM   3529 HG23 ILE A 244      -1.847  88.050  85.741  1.00  0.00           H  
ATOM   3530  N   SER A 245      -0.057  91.260  84.967  1.00 14.66           N  
ATOM   3531  CA  SER A 245       1.360  91.363  84.724  1.00 14.20           C  
ATOM   3532  C   SER A 245       2.139  92.017  85.860  1.00 13.50           C  
ATOM   3533  O   SER A 245       3.273  91.665  86.099  1.00 14.60           O  
ATOM   3534  CB  SER A 245       1.616  92.128  83.433  1.00 14.33           C  
ATOM   3535  OG  SER A 245       1.275  93.480  83.633  1.00 15.83           O  
ATOM   3536  H   SER A 245      -0.699  91.606  84.268  1.00  0.00           H  
ATOM   3537  HA  SER A 245       1.749  90.353  84.594  1.00  0.00           H  
ATOM   3538  HB2 SER A 245       1.005  91.711  82.632  1.00  0.00           H  
ATOM   3539  HB3 SER A 245       2.670  92.052  83.166  1.00  0.00           H  
ATOM   3540  HG  SER A 245       0.831  93.577  84.479  1.00  0.00           H  
ATOM   3541  N   SER A 246       1.554  92.980  86.546  1.00 13.62           N  
ATOM   3542  CA  SER A 246       2.311  93.759  87.509  1.00 14.73           C  
ATOM   3543  C   SER A 246       2.097  93.271  88.915  1.00 14.34           C  
ATOM   3544  O   SER A 246       2.561  93.895  89.877  1.00 14.91           O  
ATOM   3545  CB  SER A 246       1.909  95.226  87.412  1.00 15.24           C  
ATOM   3546  OG  SER A 246       2.119  95.661  86.089  1.00 18.27           O  
ATOM   3547  H   SER A 246       0.574  93.176  86.400  1.00  0.00           H  
ATOM   3548  HA  SER A 246       3.371  93.673  87.269  1.00  0.00           H  
ATOM   3549  HB2 SER A 246       0.856  95.337  87.672  1.00  0.00           H  
ATOM   3550  HB3 SER A 246       2.519  95.819  88.094  1.00  0.00           H  
ATOM   3551  HG  SER A 246       1.486  95.234  85.507  1.00  0.00           H  
ATOM   3552  N   HIS A 247       1.374  92.181  89.077  1.00 15.10           N  
ATOM   3553  CA  HIS A 247       0.889  91.930  90.408  1.00 14.40           C  
ATOM   3554  C   HIS A 247       2.000  91.356  91.267  1.00 14.73           C  
ATOM   3555  O   HIS A 247       2.769  90.538  90.824  1.00 14.17           O  
ATOM   3556  CB  HIS A 247      -0.361  91.073  90.415  1.00 13.62           C  
ATOM   3557  CG  HIS A 247      -1.292  91.396  91.547  1.00 15.78           C  
ATOM   3558  ND1 HIS A 247      -1.112  90.913  92.829  1.00 16.91           N  
ATOM   3559  CD2 HIS A 247      -2.409  92.158  91.593  1.00 17.73           C  
ATOM   3560  CE1 HIS A 247      -2.093  91.333  93.607  1.00 17.26           C  
ATOM   3561  NE2 HIS A 247      -2.890  92.102  92.887  1.00 18.41           N  
ATOM   3562  H   HIS A 247       1.172  91.557  88.309  1.00  0.00           H  
ATOM   3563  HA  HIS A 247       0.618  92.895  90.837  1.00  0.00           H  
ATOM   3564  HB2 HIS A 247      -0.064  90.028  90.498  1.00  0.00           H  
ATOM   3565  HB3 HIS A 247      -0.890  91.215  89.473  1.00  0.00           H  
ATOM   3566  HD2 HIS A 247      -2.844  92.708  90.771  1.00  0.00           H  
ATOM   3567  HE1 HIS A 247      -2.221  91.090  94.651  1.00  0.00           H  
ATOM   3568  HE2 HIS A 247      -3.716  92.572  93.227  1.00  0.00           H  
ATOM   3569  N   PRO A 248       2.109  91.825  92.500  1.00 15.37           N  
ATOM   3570  CA  PRO A 248       3.112  91.348  93.476  1.00 17.55           C  
ATOM   3571  C   PRO A 248       2.950  89.896  93.973  1.00 18.88           C  
ATOM   3572  O   PRO A 248       3.948  89.250  94.349  1.00 20.75           O  
ATOM   3573  CB  PRO A 248       2.947  92.302  94.657  1.00 16.09           C  
ATOM   3574  CG  PRO A 248       2.217  93.461  94.114  1.00 15.17           C  
ATOM   3575  CD  PRO A 248       1.367  92.985  92.988  1.00 15.28           C  
ATOM   3576  HA  PRO A 248       4.109  91.472  93.053  1.00  0.00           H  
ATOM   3577  HB2 PRO A 248       2.374  91.828  95.454  1.00  0.00           H  
ATOM   3578  HB3 PRO A 248       3.923  92.613  95.029  1.00  0.00           H  
ATOM   3579  HG2 PRO A 248       1.590  93.900  94.890  1.00  0.00           H  
ATOM   3580  HG3 PRO A 248       2.926  94.205  93.750  1.00  0.00           H  
ATOM   3581  HD2 PRO A 248       1.275  93.747  92.214  1.00  0.00           H  
ATOM   3582  HD3 PRO A 248       0.383  92.686  93.350  1.00  0.00           H  
ATOM   3583  N   GLN A 249       1.715  89.407  93.980  1.00 17.71           N  
ATOM   3584  CA  GLN A 249       1.425  88.029  94.342  1.00 18.24           C  
ATOM   3585  C   GLN A 249       0.946  87.232  93.125  1.00 15.82           C  
ATOM   3586  O   GLN A 249       0.071  86.384  93.227  1.00 17.54           O  
ATOM   3587  CB  GLN A 249       0.394  87.932  95.505  1.00 20.83           C  
ATOM   3588  CG  GLN A 249       0.669  88.790  96.741  1.00 20.76           C  
ATOM   3589  CD  GLN A 249       0.071  90.214  96.643  1.00 24.25           C  
ATOM   3590  OE1 GLN A 249      -0.995  90.436  96.042  1.00 22.82           O  
ATOM   3591  NE2 GLN A 249       0.749  91.179  97.265  1.00 27.79           N  
ATOM   3592  H   GLN A 249       0.950  90.014  93.725  1.00  0.00           H  
ATOM   3593  HA  GLN A 249       2.355  87.576  94.687  1.00  0.00           H  
ATOM   3594  HB2 GLN A 249      -0.578  88.225  95.109  1.00  0.00           H  
ATOM   3595  HB3 GLN A 249       0.333  86.890  95.820  1.00  0.00           H  
ATOM   3596  HG2 GLN A 249       1.748  88.876  96.869  1.00  0.00           H  
ATOM   3597  HG3 GLN A 249       0.250  88.292  97.615  1.00  0.00           H  
ATOM   3598 HE21 GLN A 249       1.606  90.960  97.753  1.00  0.00           H  
ATOM   3599 HE22 GLN A 249       0.406  92.129  97.248  1.00  0.00           H  
ATOM   3600  N   ILE A 250       1.507  87.497  91.964  1.00 14.21           N  
ATOM   3601  CA  ILE A 250       1.416  86.524  90.885  1.00 14.19           C  
ATOM   3602  C   ILE A 250       2.853  86.095  90.590  1.00 12.13           C  
ATOM   3603  O   ILE A 250       3.721  86.940  90.514  1.00 11.75           O  
ATOM   3604  CB  ILE A 250       0.689  87.096  89.655  1.00 15.07           C  
ATOM   3605  CG1 ILE A 250      -0.831  87.100  89.881  1.00 13.08           C  
ATOM   3606  CG2 ILE A 250       1.014  86.297  88.402  1.00 13.58           C  
ATOM   3607  CD1 ILE A 250      -1.614  87.578  88.655  1.00 13.29           C  
ATOM   3608  H   ILE A 250       1.997  88.369  91.823  1.00  0.00           H  
ATOM   3609  HA  ILE A 250       0.861  85.657  91.245  1.00  0.00           H  
ATOM   3610  HB  ILE A 250       1.019  88.124  89.505  1.00  0.00           H  
ATOM   3611 HG12 ILE A 250      -1.056  87.762  90.717  1.00  0.00           H  
ATOM   3612 HG13 ILE A 250      -1.153  86.090  90.134  1.00  0.00           H  
ATOM   3613 HG21 ILE A 250       2.024  85.896  88.478  1.00  0.00           H  
ATOM   3614 HG22 ILE A 250       0.946  86.947  87.529  1.00  0.00           H  
ATOM   3615 HG23 ILE A 250       0.304  85.476  88.300  1.00  0.00           H  
ATOM   3616 HD11 ILE A 250      -2.557  88.021  88.975  1.00  0.00           H  
ATOM   3617 HD12 ILE A 250      -1.027  88.323  88.117  1.00  0.00           H  
ATOM   3618 HD13 ILE A 250      -1.815  86.731  87.999  1.00  0.00           H  
ATOM   3619  N   ASN A 251       3.096  84.790  90.452  1.00 13.16           N  
ATOM   3620  CA  ASN A 251       4.470  84.236  90.397  1.00 12.82           C  
ATOM   3621  C   ASN A 251       4.963  83.808  89.015  1.00 11.77           C  
ATOM   3622  O   ASN A 251       6.161  83.891  88.741  1.00 12.21           O  
ATOM   3623  CB  ASN A 251       4.617  83.029  91.306  1.00 13.57           C  
ATOM   3624  CG  ASN A 251       4.154  83.292  92.726  1.00 13.65           C  
ATOM   3625  OD1 ASN A 251       2.958  83.240  93.024  1.00 13.47           O  
ATOM   3626  ND2 ASN A 251       5.101  83.518  93.619  1.00 11.87           N  
ATOM   3627  H   ASN A 251       2.314  84.155  90.382  1.00  0.00           H  
ATOM   3628  HA  ASN A 251       5.149  85.006  90.763  1.00  0.00           H  
ATOM   3629  HB2 ASN A 251       5.668  82.741  91.332  1.00  0.00           H  
ATOM   3630  HB3 ASN A 251       4.036  82.204  90.893  1.00  0.00           H  
ATOM   3631 HD21 ASN A 251       6.070  83.531  93.335  1.00  0.00           H  
ATOM   3632 HD22 ASN A 251       4.856  83.678  94.586  1.00  0.00           H  
ATOM   3633  N   LYS A 252       4.068  83.313  88.175  1.00  9.19           N  
ATOM   3634  CA  LYS A 252       4.408  82.953  86.811  1.00  8.65           C  
ATOM   3635  C   LYS A 252       3.363  83.614  85.972  1.00  9.90           C  
ATOM   3636  O   LYS A 252       2.256  83.770  86.431  1.00 10.56           O  
ATOM   3637  CB  LYS A 252       4.305  81.445  86.688  1.00 10.11           C  
ATOM   3638  CG  LYS A 252       3.773  80.905  85.372  1.00 11.92           C  
ATOM   3639  CD  LYS A 252       4.828  80.892  84.300  1.00 11.50           C  
ATOM   3640  CE  LYS A 252       4.313  80.090  83.134  1.00 11.00           C  
ATOM   3641  NZ  LYS A 252       5.285  80.248  82.043  1.00 12.31           N1+
ATOM   3642  H   LYS A 252       3.119  83.182  88.493  1.00  0.00           H  
ATOM   3643  HA  LYS A 252       5.406  83.303  86.547  1.00  0.00           H  
ATOM   3644  HB2 LYS A 252       3.645  81.093  87.481  1.00  0.00           H  
ATOM   3645  HB3 LYS A 252       5.295  81.021  86.855  1.00  0.00           H  
ATOM   3646  HG2 LYS A 252       3.417  79.886  85.528  1.00  0.00           H  
ATOM   3647  HG3 LYS A 252       2.940  81.526  85.043  1.00  0.00           H  
ATOM   3648  HD2 LYS A 252       5.739  80.436  84.686  1.00  0.00           H  
ATOM   3649  HD3 LYS A 252       5.037  81.913  83.979  1.00  0.00           H  
ATOM   3650  HE2 LYS A 252       4.228  79.039  83.411  1.00  0.00           H  
ATOM   3651  HE3 LYS A 252       3.341  80.471  82.822  1.00  0.00           H  
ATOM   3652  HZ1 LYS A 252       6.171  79.850  82.320  1.00  0.00           H  
ATOM   3653  HZ2 LYS A 252       4.946  79.773  81.219  1.00  0.00           H  
ATOM   3654  HZ3 LYS A 252       5.406  81.230  81.840  1.00  0.00           H  
ATOM   3655  N   ILE A 253       3.686  84.004  84.751  1.00 11.49           N  
ATOM   3656  CA  ILE A 253       2.657  84.385  83.762  1.00 12.67           C  
ATOM   3657  C   ILE A 253       2.874  83.721  82.441  1.00 13.66           C  
ATOM   3658  O   ILE A 253       3.994  83.612  81.972  1.00 15.29           O  
ATOM   3659  CB  ILE A 253       2.690  85.865  83.421  1.00 10.61           C  
ATOM   3660  CG1 ILE A 253       1.995  86.634  84.495  1.00 10.24           C  
ATOM   3661  CG2 ILE A 253       1.952  86.154  82.123  1.00 10.23           C  
ATOM   3662  CD1 ILE A 253       2.148  88.094  84.238  1.00 12.71           C  
ATOM   3663  H   ILE A 253       4.660  84.042  84.488  1.00  0.00           H  
ATOM   3664  HA  ILE A 253       1.671  84.122  84.144  1.00  0.00           H  
ATOM   3665  HB  ILE A 253       3.724  86.200  83.339  1.00  0.00           H  
ATOM   3666 HG12 ILE A 253       0.936  86.375  84.500  1.00  0.00           H  
ATOM   3667 HG13 ILE A 253       2.434  86.387  85.461  1.00  0.00           H  
ATOM   3668 HD11 ILE A 253       2.201  88.627  85.187  1.00  0.00           H  
ATOM   3669 HD12 ILE A 253       1.292  88.454  83.667  1.00  0.00           H  
ATOM   3670 HD13 ILE A 253       3.063  88.269  83.672  1.00  0.00           H  
ATOM   3671 HG21 ILE A 253       1.865  87.232  81.986  1.00  0.00           H  
ATOM   3672 HG22 ILE A 253       2.505  85.725  81.288  1.00  0.00           H  
ATOM   3673 HG23 ILE A 253       0.957  85.712  82.165  1.00  0.00           H  
ATOM   3674  N   ALA A 254       1.799  83.321  81.812  1.00 13.75           N  
ATOM   3675  CA  ALA A 254       1.921  82.833  80.465  1.00 15.53           C  
ATOM   3676  C   ALA A 254       1.143  83.782  79.576  1.00 15.88           C  
ATOM   3677  O   ALA A 254      -0.048  84.039  79.801  1.00 14.37           O  
ATOM   3678  CB  ALA A 254       1.397  81.407  80.359  1.00 15.01           C  
ATOM   3679  H   ALA A 254       0.897  83.354  82.266  1.00  0.00           H  
ATOM   3680  HA  ALA A 254       2.971  82.850  80.173  1.00  0.00           H  
ATOM   3681  HB1 ALA A 254       2.137  80.717  80.764  1.00  0.00           H  
ATOM   3682  HB2 ALA A 254       0.469  81.318  80.924  1.00  0.00           H  
ATOM   3683  HB3 ALA A 254       1.210  81.166  79.313  1.00  0.00           H  
ATOM   3684  N   PHE A 255       1.819  84.318  78.574  1.00 15.58           N  
ATOM   3685  CA  PHE A 255       1.179  85.223  77.641  1.00 15.49           C  
ATOM   3686  C   PHE A 255       1.206  84.573  76.279  1.00 14.83           C  
ATOM   3687  O   PHE A 255       2.169  83.886  75.933  1.00 16.13           O  
ATOM   3688  CB  PHE A 255       1.931  86.559  77.640  1.00 16.67           C  
ATOM   3689  CG  PHE A 255       1.512  87.489  76.553  1.00 16.11           C  
ATOM   3690  CD1 PHE A 255       0.417  88.292  76.706  1.00 16.58           C  
ATOM   3691  CD2 PHE A 255       2.226  87.565  75.373  1.00 18.13           C  
ATOM   3692  CE1 PHE A 255       0.015  89.149  75.696  1.00 18.86           C  
ATOM   3693  CE2 PHE A 255       1.832  88.419  74.345  1.00 19.24           C  
ATOM   3694  CZ  PHE A 255       0.722  89.218  74.511  1.00 19.71           C  
ATOM   3695  H   PHE A 255       2.797  84.093  78.457  1.00  0.00           H  
ATOM   3696  HA  PHE A 255       0.145  85.388  77.945  1.00  0.00           H  
ATOM   3697  HB2 PHE A 255       1.758  87.051  78.597  1.00  0.00           H  
ATOM   3698  HB3 PHE A 255       2.998  86.360  77.537  1.00  0.00           H  
ATOM   3699  HD1 PHE A 255      -0.143  88.258  77.629  1.00  0.00           H  
ATOM   3700  HD2 PHE A 255       3.105  86.951  75.245  1.00  0.00           H  
ATOM   3701  HE1 PHE A 255      -0.858  89.769  75.835  1.00  0.00           H  
ATOM   3702  HE2 PHE A 255       2.394  88.454  73.423  1.00  0.00           H  
ATOM   3703  HZ  PHE A 255       0.409  89.889  73.725  1.00  0.00           H  
ATOM   3704  N   THR A 256       0.137  84.750  75.528  1.00 14.42           N  
ATOM   3705  CA  THR A 256       0.165  84.480  74.084  1.00 17.56           C  
ATOM   3706  C   THR A 256      -0.450  85.659  73.353  1.00 18.75           C  
ATOM   3707  O   THR A 256      -1.563  86.050  73.669  1.00 21.71           O  
ATOM   3708  CB  THR A 256      -0.623  83.220  73.719  1.00 20.07           C  
ATOM   3709  OG1 THR A 256       0.001  82.076  74.313  1.00 23.55           O  
ATOM   3710  CG2 THR A 256      -0.683  83.023  72.193  1.00 19.24           C  
ATOM   3711  H   THR A 256      -0.718  85.078  75.954  1.00  0.00           H  
ATOM   3712  HA  THR A 256       1.200  84.360  73.763  1.00  0.00           H  
ATOM   3713  HB  THR A 256      -1.638  83.312  74.105  1.00  0.00           H  
ATOM   3714  HG1 THR A 256       0.940  82.243  74.419  1.00  0.00           H  
ATOM   3715 HG21 THR A 256      -1.249  82.120  71.965  1.00  0.00           H  
ATOM   3716 HG22 THR A 256      -1.171  83.883  71.735  1.00  0.00           H  
ATOM   3717 HG23 THR A 256       0.329  82.927  71.799  1.00  0.00           H  
ATOM   3718  N   GLY A 257       0.251  86.243  72.394  1.00 20.61           N  
ATOM   3719  CA  GLY A 257      -0.242  87.473  71.782  1.00 24.64           C  
ATOM   3720  C   GLY A 257       0.744  88.150  70.861  1.00 27.96           C  
ATOM   3721  O   GLY A 257       1.648  87.503  70.354  1.00 29.78           O  
ATOM   3722  H   GLY A 257       1.124  85.839  72.087  1.00  0.00           H  
ATOM   3723  HA2 GLY A 257      -1.136  87.233  71.207  1.00  0.00           H  
ATOM   3724  HA3 GLY A 257      -0.515  88.171  72.574  1.00  0.00           H  
ATOM   3725  N   SER A 258       0.556  89.451  70.645  1.00 31.74           N  
ATOM   3726  CA  SER A 258       1.443  90.257  69.789  1.00 36.22           C  
ATOM   3727  C   SER A 258       2.792  90.521  70.450  1.00 35.51           C  
ATOM   3728  O   SER A 258       2.865  90.867  71.641  1.00 33.79           O  
ATOM   3729  CB  SER A 258       0.791  91.601  69.427  1.00 38.98           C  
ATOM   3730  OG  SER A 258       0.524  92.387  70.586  1.00 38.62           O  
ATOM   3731  H   SER A 258      -0.230  89.905  71.088  1.00  0.00           H  
ATOM   3732  HA  SER A 258       1.619  89.705  68.866  1.00  0.00           H  
ATOM   3733  HB2 SER A 258       1.464  92.155  68.772  1.00  0.00           H  
ATOM   3734  HB3 SER A 258      -0.145  91.413  68.900  1.00  0.00           H  
ATOM   3735  HG  SER A 258       0.118  93.217  70.324  1.00  0.00           H  
ATOM   3736  N   THR A 259       3.859  90.388  69.670  1.00 36.87           N  
ATOM   3737  CA  THR A 259       5.194  90.498  70.227  1.00 35.76           C  
ATOM   3738  C   THR A 259       5.290  91.776  71.045  1.00 35.56           C  
ATOM   3739  O   THR A 259       5.812  91.763  72.163  1.00 36.84           O  
ATOM   3740  CB  THR A 259       6.306  90.424  69.158  1.00 33.17           C  
ATOM   3741  OG1 THR A 259       7.542  90.162  69.792  1.00 31.56           O  
ATOM   3742  CG2 THR A 259       6.460  91.698  68.398  1.00 37.67           C  
ATOM   3743  H   THR A 259       3.740  90.209  68.683  1.00  0.00           H  
ATOM   3744  HA  THR A 259       5.336  89.659  70.909  1.00  0.00           H  
ATOM   3745  HB  THR A 259       6.081  89.616  68.462  1.00  0.00           H  
ATOM   3746  HG1 THR A 259       8.030  89.509  69.285  1.00  0.00           H  
ATOM   3747 HG21 THR A 259       7.090  91.527  67.525  1.00  0.00           H  
ATOM   3748 HG22 THR A 259       5.480  92.049  68.075  1.00  0.00           H  
ATOM   3749 HG23 THR A 259       6.922  92.449  69.038  1.00  0.00           H  
ATOM   3750  N   GLU A 260       4.727  92.859  70.512  1.00 36.96           N  
ATOM   3751  CA  GLU A 260       4.867  94.169  71.130  1.00 38.72           C  
ATOM   3752  C   GLU A 260       4.347  94.133  72.570  1.00 32.64           C  
ATOM   3753  O   GLU A 260       4.960  94.685  73.477  1.00 29.61           O  
ATOM   3754  CB  GLU A 260       4.159  95.243  70.271  1.00 46.11           C  
ATOM   3755  CG  GLU A 260       4.508  96.713  70.571  1.00 56.05           C  
ATOM   3756  CD  GLU A 260       5.951  97.138  70.230  1.00 61.33           C  
ATOM   3757  OE1 GLU A 260       6.830  96.273  69.979  1.00 62.80           O  
ATOM   3758  OE2 GLU A 260       6.217  98.368  70.218  1.00 68.19           O1-
ATOM   3759  H   GLU A 260       4.191  92.769  69.660  1.00  0.00           H  
ATOM   3760  HA  GLU A 260       5.929  94.412  71.163  1.00  0.00           H  
ATOM   3761  HB2 GLU A 260       3.085  95.124  70.413  1.00  0.00           H  
ATOM   3762  HB3 GLU A 260       4.388  95.046  69.224  1.00  0.00           H  
ATOM   3763  HG2 GLU A 260       3.828  97.343  69.997  1.00  0.00           H  
ATOM   3764  HG3 GLU A 260       4.336  96.898  71.631  1.00  0.00           H  
ATOM   3765  N   VAL A 261       3.225  93.445  72.764  1.00 35.80           N  
ATOM   3766  CA  VAL A 261       2.548  93.362  74.080  1.00 32.65           C  
ATOM   3767  C   VAL A 261       3.259  92.396  75.029  1.00 27.67           C  
ATOM   3768  O   VAL A 261       3.148  92.526  76.239  1.00 23.73           O  
ATOM   3769  CB  VAL A 261       1.062  92.970  73.918  1.00 29.47           C  
ATOM   3770  CG1 VAL A 261       0.364  92.859  75.267  1.00 25.11           C  
ATOM   3771  CG2 VAL A 261       0.352  93.993  73.032  1.00 31.67           C  
ATOM   3772  H   VAL A 261       2.816  92.957  71.980  1.00  0.00           H  
ATOM   3773  HA  VAL A 261       2.581  94.353  74.532  1.00  0.00           H  
ATOM   3774  HB  VAL A 261       1.015  91.998  73.426  1.00  0.00           H  
ATOM   3775 HG11 VAL A 261       0.882  92.126  75.886  1.00  0.00           H  
ATOM   3776 HG12 VAL A 261       0.378  93.829  75.764  1.00  0.00           H  
ATOM   3777 HG13 VAL A 261      -0.668  92.543  75.117  1.00  0.00           H  
ATOM   3778 HG21 VAL A 261       0.079  94.864  73.628  1.00  0.00           H  
ATOM   3779 HG22 VAL A 261       1.018  94.299  72.226  1.00  0.00           H  
ATOM   3780 HG23 VAL A 261      -0.548  93.546  72.610  1.00  0.00           H  
ATOM   3781  N   GLY A 262       4.003  91.445  74.477  1.00 23.38           N  
ATOM   3782  CA  GLY A 262       4.890  90.618  75.298  1.00 25.66           C  
ATOM   3783  C   GLY A 262       5.931  91.432  76.068  1.00 25.79           C  
ATOM   3784  O   GLY A 262       6.061  91.345  77.319  1.00 21.97           O  
ATOM   3785  H   GLY A 262       3.957  91.290  73.480  1.00  0.00           H  
ATOM   3786  HA2 GLY A 262       4.283  90.065  76.015  1.00  0.00           H  
ATOM   3787  HA3 GLY A 262       5.406  89.907  74.652  1.00  0.00           H  
ATOM   3788  N   LYS A 263       6.653  92.243  75.298  1.00 25.25           N  
ATOM   3789  CA  LYS A 263       7.666  93.150  75.841  1.00 23.14           C  
ATOM   3790  C   LYS A 263       7.090  93.906  76.987  1.00 22.14           C  
ATOM   3791  O   LYS A 263       7.725  94.032  78.027  1.00 22.48           O  
ATOM   3792  CB  LYS A 263       8.109  94.168  74.810  1.00 22.73           C  
ATOM   3793  CG  LYS A 263       8.784  93.569  73.600  1.00 20.82           C  
ATOM   3794  CD  LYS A 263       9.488  94.680  72.877  1.00 21.38           C  
ATOM   3795  CE  LYS A 263      10.127  94.184  71.621  1.00 24.80           C  
ATOM   3796  NZ  LYS A 263      10.854  95.327  71.013  1.00 32.91           N1+
ATOM   3797  H   LYS A 263       6.496  92.232  74.300  1.00  0.00           H  
ATOM   3798  HA  LYS A 263       8.528  92.574  76.179  1.00  0.00           H  
ATOM   3799  HB2 LYS A 263       7.230  94.718  74.474  1.00  0.00           H  
ATOM   3800  HB3 LYS A 263       8.798  94.867  75.284  1.00  0.00           H  
ATOM   3801  HG2 LYS A 263       8.040  93.113  72.947  1.00  0.00           H  
ATOM   3802  HG3 LYS A 263       9.508  92.817  73.915  1.00  0.00           H  
ATOM   3803  HD2 LYS A 263      10.257  95.096  73.527  1.00  0.00           H  
ATOM   3804  HD3 LYS A 263       8.768  95.460  72.629  1.00  0.00           H  
ATOM   3805  HE2 LYS A 263      10.824  93.378  71.851  1.00  0.00           H  
ATOM   3806  HE3 LYS A 263       9.361  93.825  70.933  1.00  0.00           H  
ATOM   3807  HZ1 LYS A 263      11.300  95.026  70.158  1.00  0.00           H  
ATOM   3808  HZ2 LYS A 263      10.201  96.070  70.809  1.00  0.00           H  
ATOM   3809  HZ3 LYS A 263      11.555  95.662  71.659  1.00  0.00           H  
ATOM   3810  N   LEU A 264       5.885  94.415  76.777  1.00 21.60           N  
ATOM   3811  CA  LEU A 264       5.172  95.162  77.798  1.00 24.11           C  
ATOM   3812  C   LEU A 264       4.959  94.354  79.074  1.00 24.71           C  
ATOM   3813  O   LEU A 264       5.086  94.882  80.184  1.00 23.60           O  
ATOM   3814  CB  LEU A 264       3.824  95.608  77.247  1.00 26.31           C  
ATOM   3815  CG  LEU A 264       3.863  96.884  76.406  1.00 28.00           C  
ATOM   3816  CD1 LEU A 264       2.629  96.990  75.510  1.00 29.93           C  
ATOM   3817  CD2 LEU A 264       3.970  98.100  77.325  1.00 29.47           C  
ATOM   3818  H   LEU A 264       5.448  94.279  75.877  1.00  0.00           H  
ATOM   3819  HA  LEU A 264       5.754  96.050  78.045  1.00  0.00           H  
ATOM   3820  HB2 LEU A 264       3.430  94.804  76.625  1.00  0.00           H  
ATOM   3821  HB3 LEU A 264       3.143  95.765  78.083  1.00  0.00           H  
ATOM   3822  HG  LEU A 264       4.749  96.852  75.771  1.00  0.00           H  
ATOM   3823 HD11 LEU A 264       2.572  96.114  74.864  1.00  0.00           H  
ATOM   3824 HD12 LEU A 264       2.701  97.889  74.898  1.00  0.00           H  
ATOM   3825 HD13 LEU A 264       1.734  97.043  76.129  1.00  0.00           H  
ATOM   3826 HD21 LEU A 264       3.998  99.009  76.724  1.00  0.00           H  
ATOM   3827 HD22 LEU A 264       3.106  98.130  77.989  1.00  0.00           H  
ATOM   3828 HD23 LEU A 264       4.882  98.028  77.918  1.00  0.00           H  
ATOM   3829  N   VAL A 265       4.642  93.074  78.883  1.00 23.54           N  
ATOM   3830  CA  VAL A 265       4.301  92.171  79.960  1.00 20.31           C  
ATOM   3831  C   VAL A 265       5.528  91.700  80.698  1.00 19.30           C  
ATOM   3832  O   VAL A 265       5.585  91.740  81.934  1.00 18.68           O  
ATOM   3833  CB  VAL A 265       3.538  90.973  79.400  1.00 18.98           C  
ATOM   3834  CG1 VAL A 265       3.405  89.860  80.439  1.00 15.87           C  
ATOM   3835  CG2 VAL A 265       2.169  91.447  78.945  1.00 18.55           C  
ATOM   3836  H   VAL A 265       4.640  92.716  77.938  1.00  0.00           H  
ATOM   3837  HA  VAL A 265       3.654  92.697  80.662  1.00  0.00           H  
ATOM   3838  HB  VAL A 265       4.079  90.585  78.537  1.00  0.00           H  
ATOM   3839 HG11 VAL A 265       4.397  89.534  80.752  1.00  0.00           H  
ATOM   3840 HG12 VAL A 265       2.856  90.234  81.303  1.00  0.00           H  
ATOM   3841 HG13 VAL A 265       2.867  89.018  80.003  1.00  0.00           H  
ATOM   3842 HG21 VAL A 265       1.608  90.604  78.541  1.00  0.00           H  
ATOM   3843 HG22 VAL A 265       1.630  91.869  79.794  1.00  0.00           H  
ATOM   3844 HG23 VAL A 265       2.286  92.209  78.174  1.00  0.00           H  
ATOM   3845  N   LYS A 266       6.506  91.243  79.933  1.00 18.37           N  
ATOM   3846  CA  LYS A 266       7.804  90.819  80.513  1.00 19.01           C  
ATOM   3847  C   LYS A 266       8.471  91.936  81.352  1.00 20.66           C  
ATOM   3848  O   LYS A 266       8.918  91.709  82.482  1.00 20.05           O  
ATOM   3849  CB  LYS A 266       8.760  90.404  79.398  1.00 17.29           C  
ATOM   3850  CG  LYS A 266       9.599  89.182  79.691  1.00 16.44           C  
ATOM   3851  CD  LYS A 266      10.395  88.848  78.445  1.00 15.70           C  
ATOM   3852  CE  LYS A 266      11.352  87.714  78.682  1.00 13.41           C  
ATOM   3853  NZ  LYS A 266      12.461  87.780  77.702  1.00 14.51           N1+
ATOM   3854  H   LYS A 266       6.366  91.182  78.935  1.00  0.00           H  
ATOM   3855  HA  LYS A 266       7.630  89.958  81.158  1.00  0.00           H  
ATOM   3856  HB2 LYS A 266       9.435  91.238  79.205  1.00  0.00           H  
ATOM   3857  HB3 LYS A 266       8.178  90.215  78.496  1.00  0.00           H  
ATOM   3858  HG2 LYS A 266       8.953  88.344  79.952  1.00  0.00           H  
ATOM   3859  HG3 LYS A 266      10.279  89.392  80.516  1.00  0.00           H  
ATOM   3860  HD2 LYS A 266       9.704  88.566  77.650  1.00  0.00           H  
ATOM   3861  HD3 LYS A 266      10.956  89.729  78.134  1.00  0.00           H  
ATOM   3862  HE2 LYS A 266      10.825  86.766  78.569  1.00  0.00           H  
ATOM   3863  HE3 LYS A 266      11.756  87.786  79.692  1.00  0.00           H  
ATOM   3864  HZ1 LYS A 266      13.101  87.016  77.865  1.00  0.00           H  
ATOM   3865  HZ2 LYS A 266      12.087  87.712  76.766  1.00  0.00           H  
ATOM   3866  HZ3 LYS A 266      12.950  88.657  77.806  1.00  0.00           H  
ATOM   3867  N   GLU A 267       8.511  93.133  80.770  1.00 18.97           N  
ATOM   3868  CA  GLU A 267       8.957  94.344  81.440  1.00 19.25           C  
ATOM   3869  C   GLU A 267       8.275  94.561  82.799  1.00 21.06           C  
ATOM   3870  O   GLU A 267       8.930  94.765  83.817  1.00 21.70           O  
ATOM   3871  CB  GLU A 267       8.659  95.527  80.523  1.00 21.68           C  
ATOM   3872  CG  GLU A 267       9.656  96.660  80.574  1.00 21.42           C  
ATOM   3873  CD  GLU A 267       9.382  97.663  79.490  1.00 23.28           C  
ATOM   3874  OE1 GLU A 267       9.192  97.238  78.327  1.00 22.21           O  
ATOM   3875  OE2 GLU A 267       9.356  98.869  79.793  1.00 26.16           O1-
ATOM   3876  H   GLU A 267       8.214  93.204  79.807  1.00  0.00           H  
ATOM   3877  HA  GLU A 267      10.034  94.283  81.594  1.00  0.00           H  
ATOM   3878  HB2 GLU A 267       8.625  95.157  79.498  1.00  0.00           H  
ATOM   3879  HB3 GLU A 267       7.676  95.922  80.779  1.00  0.00           H  
ATOM   3880  HG2 GLU A 267       9.586  97.154  81.543  1.00  0.00           H  
ATOM   3881  HG3 GLU A 267      10.662  96.259  80.447  1.00  0.00           H  
ATOM   3882  N   ALA A 268       6.952  94.518  82.801  1.00 20.58           N  
ATOM   3883  CA  ALA A 268       6.178  94.749  84.012  1.00 21.29           C  
ATOM   3884  C   ALA A 268       6.421  93.673  85.086  1.00 20.48           C  
ATOM   3885  O   ALA A 268       6.552  93.974  86.283  1.00 18.39           O  
ATOM   3886  CB  ALA A 268       4.713  94.802  83.657  1.00 20.96           C  
ATOM   3887  H   ALA A 268       6.466  94.319  81.938  1.00  0.00           H  
ATOM   3888  HA  ALA A 268       6.466  95.716  84.424  1.00  0.00           H  
ATOM   3889  HB1 ALA A 268       4.126  94.975  84.559  1.00  0.00           H  
ATOM   3890  HB2 ALA A 268       4.414  93.856  83.205  1.00  0.00           H  
ATOM   3891  HB3 ALA A 268       4.540  95.613  82.950  1.00  0.00           H  
ATOM   3892  N   ALA A 269       6.451  92.426  84.640  1.00 19.96           N  
ATOM   3893  CA  ALA A 269       6.890  91.309  85.469  1.00 20.12           C  
ATOM   3894  C   ALA A 269       8.226  91.613  86.125  1.00 21.49           C  
ATOM   3895  O   ALA A 269       8.427  91.426  87.355  1.00 20.95           O  
ATOM   3896  CB  ALA A 269       7.043  90.064  84.607  1.00 17.98           C  
ATOM   3897  H   ALA A 269       6.159  92.242  83.691  1.00  0.00           H  
ATOM   3898  HA  ALA A 269       6.145  91.121  86.242  1.00  0.00           H  
ATOM   3899  HB1 ALA A 269       7.453  90.342  83.636  1.00  0.00           H  
ATOM   3900  HB2 ALA A 269       6.068  89.596  84.469  1.00  0.00           H  
ATOM   3901  HB3 ALA A 269       7.717  89.362  85.099  1.00  0.00           H  
ATOM   3902  N   SER A 270       9.134  92.079  85.277  1.00 19.86           N  
ATOM   3903  CA  SER A 270      10.474  92.408  85.679  1.00 21.43           C  
ATOM   3904  C   SER A 270      10.562  93.590  86.589  1.00 19.92           C  
ATOM   3905  O   SER A 270      11.453  93.657  87.402  1.00 21.58           O  
ATOM   3906  CB  SER A 270      11.278  92.716  84.442  1.00 24.89           C  
ATOM   3907  OG  SER A 270      10.839  91.875  83.390  1.00 25.95           O  
ATOM   3908  H   SER A 270       8.873  92.208  84.310  1.00  0.00           H  
ATOM   3909  HA  SER A 270      10.914  91.545  86.179  1.00  0.00           H  
ATOM   3910  HB2 SER A 270      12.335  92.536  84.638  1.00  0.00           H  
ATOM   3911  HB3 SER A 270      11.131  93.759  84.161  1.00  0.00           H  
ATOM   3912  HG  SER A 270       9.991  92.186  83.064  1.00  0.00           H  
ATOM   3913  N   ARG A 271       9.660  94.540  86.427  1.00 18.63           N  
ATOM   3914  CA  ARG A 271       9.647  95.720  87.263  1.00 19.70           C  
ATOM   3915  C   ARG A 271       9.061  95.452  88.652  1.00 18.15           C  
ATOM   3916  O   ARG A 271       9.427  96.085  89.613  1.00 19.07           O  
ATOM   3917  CB  ARG A 271       8.837  96.781  86.552  1.00 22.21           C  
ATOM   3918  CG  ARG A 271       9.212  98.221  86.857  1.00 23.49           C  
ATOM   3919  CD  ARG A 271       8.863  99.118  85.665  1.00 23.28           C  
ATOM   3920  NE  ARG A 271       7.514  98.850  85.158  1.00 22.97           N  
ATOM   3921  CZ  ARG A 271       7.151  98.918  83.881  1.00 24.30           C  
ATOM   3922  NH1 ARG A 271       8.031  99.232  82.918  1.00 28.91           N  
ATOM   3923  NH2 ARG A 271       5.897  98.637  83.550  1.00 23.56           N1+
ATOM   3924  H   ARG A 271       8.963  94.441  85.703  1.00  0.00           H  
ATOM   3925  HA  ARG A 271      10.670  96.079  87.378  1.00  0.00           H  
ATOM   3926  HB2 ARG A 271       8.953  96.626  85.479  1.00  0.00           H  
ATOM   3927  HB3 ARG A 271       7.787  96.639  86.807  1.00  0.00           H  
ATOM   3928  HG2 ARG A 271      10.283  98.281  87.052  1.00  0.00           H  
ATOM   3929  HG3 ARG A 271       8.664  98.559  87.737  1.00  0.00           H  
ATOM   3930  HD2 ARG A 271       8.921 100.160  85.979  1.00  0.00           H  
ATOM   3931  HD3 ARG A 271       9.584  98.946  84.866  1.00  0.00           H  
ATOM   3932  HE  ARG A 271       6.806  98.594  85.831  1.00  0.00           H  
ATOM   3933 HH11 ARG A 271       7.734  99.265  81.953  1.00  0.00           H  
ATOM   3934 HH12 ARG A 271       8.991  99.435  83.158  1.00  0.00           H  
ATOM   3935 HH21 ARG A 271       5.610  98.673  82.582  1.00  0.00           H  
ATOM   3936 HH22 ARG A 271       5.230  98.387  84.266  1.00  0.00           H  
ATOM   3937  N   SER A 272       8.172  94.478  88.755  1.00 19.72           N  
ATOM   3938  CA  SER A 272       7.303  94.326  89.929  1.00 20.09           C  
ATOM   3939  C   SER A 272       7.731  93.324  91.031  1.00 21.84           C  
ATOM   3940  O   SER A 272       7.947  93.711  92.182  1.00 24.11           O  
ATOM   3941  CB  SER A 272       5.937  93.937  89.417  1.00 19.06           C  
ATOM   3942  OG  SER A 272       6.074  92.995  88.375  1.00 18.54           O  
ATOM   3943  H   SER A 272       8.088  93.814  87.998  1.00  0.00           H  
ATOM   3944  HA  SER A 272       7.210  95.306  90.396  1.00  0.00           H  
ATOM   3945  HB2 SER A 272       5.357  93.498  90.229  1.00  0.00           H  
ATOM   3946  HB3 SER A 272       5.424  94.822  89.041  1.00  0.00           H  
ATOM   3947  HG  SER A 272       6.679  93.336  87.712  1.00  0.00           H  
ATOM   3948  N   ASN A 273       7.800  92.038  90.701  1.00 19.70           N  
ATOM   3949  CA  ASN A 273       8.207  91.000  91.678  1.00 17.62           C  
ATOM   3950  C   ASN A 273       9.099  89.917  91.040  1.00 16.60           C  
ATOM   3951  O   ASN A 273       9.329  88.829  91.603  1.00 14.87           O  
ATOM   3952  CB  ASN A 273       6.956  90.356  92.254  1.00 16.30           C  
ATOM   3953  CG  ASN A 273       6.128  89.668  91.195  1.00 17.99           C  
ATOM   3954  OD1 ASN A 273       6.340  89.847  89.968  1.00 18.73           O  
ATOM   3955  ND2 ASN A 273       5.184  88.858  91.648  1.00 18.56           N  
ATOM   3956  H   ASN A 273       7.569  91.760  89.758  1.00  0.00           H  
ATOM   3957  HA  ASN A 273       8.760  91.478  92.487  1.00  0.00           H  
ATOM   3958  HB2 ASN A 273       7.253  89.619  93.001  1.00  0.00           H  
ATOM   3959  HB3 ASN A 273       6.350  91.124  92.735  1.00  0.00           H  
ATOM   3960 HD21 ASN A 273       5.054  88.740  92.643  1.00  0.00           H  
ATOM   3961 HD22 ASN A 273       4.594  88.358  90.999  1.00  0.00           H  
ATOM   3962  N   LEU A 274       9.581  90.219  89.834  1.00 15.60           N  
ATOM   3963  CA  LEU A 274      10.420  89.305  89.121  1.00 14.92           C  
ATOM   3964  C   LEU A 274       9.686  87.990  88.946  1.00 15.19           C  
ATOM   3965  O   LEU A 274      10.289  86.941  88.830  1.00 17.09           O  
ATOM   3966  CB  LEU A 274      11.760  89.145  89.859  1.00 15.28           C  
ATOM   3967  CG  LEU A 274      12.871  90.145  89.553  1.00 10.13           C  
ATOM   3968  CD1 LEU A 274      14.027  89.828  90.460  1.00  8.87           C  
ATOM   3969  CD2 LEU A 274      13.327  89.989  88.124  1.00 10.58           C  
ATOM   3970  H   LEU A 274       9.350  91.109  89.416  1.00  0.00           H  
ATOM   3971  HA  LEU A 274      10.619  89.721  88.133  1.00  0.00           H  
ATOM   3972  HB2 LEU A 274      11.551  89.210  90.927  1.00  0.00           H  
ATOM   3973  HB3 LEU A 274      12.141  88.145  89.651  1.00  0.00           H  
ATOM   3974  HG  LEU A 274      12.522  91.162  89.729  1.00  0.00           H  
ATOM   3975 HD11 LEU A 274      14.842  90.526  90.268  1.00  0.00           H  
ATOM   3976 HD12 LEU A 274      13.709  89.918  91.499  1.00  0.00           H  
ATOM   3977 HD13 LEU A 274      14.368  88.810  90.272  1.00  0.00           H  
ATOM   3978 HD21 LEU A 274      12.500  90.215  87.451  1.00  0.00           H  
ATOM   3979 HD22 LEU A 274      14.152  90.675  87.929  1.00  0.00           H  
ATOM   3980 HD23 LEU A 274      13.660  88.964  87.959  1.00  0.00           H  
ATOM   3981  N   LYS A 275       8.366  88.055  88.868  1.00 15.98           N  
ATOM   3982  CA  LYS A 275       7.579  86.878  88.570  1.00 11.94           C  
ATOM   3983  C   LYS A 275       8.050  86.328  87.255  1.00 12.45           C  
ATOM   3984  O   LYS A 275       8.687  87.007  86.466  1.00 13.98           O  
ATOM   3985  CB  LYS A 275       6.117  87.236  88.468  1.00 10.82           C  
ATOM   3986  CG  LYS A 275       5.756  87.968  87.200  1.00 11.52           C  
ATOM   3987  CD  LYS A 275       4.243  88.050  87.038  1.00 11.89           C  
ATOM   3988  CE  LYS A 275       3.685  89.408  87.322  1.00 10.45           C  
ATOM   3989  NZ  LYS A 275       3.585  89.681  88.759  1.00 11.14           N1+
ATOM   3990  H   LYS A 275       7.902  88.939  89.019  1.00  0.00           H  
ATOM   3991  HA  LYS A 275       7.721  86.133  89.353  1.00  0.00           H  
ATOM   3992  HB2 LYS A 275       5.859  87.870  89.316  1.00  0.00           H  
ATOM   3993  HB3 LYS A 275       5.528  86.321  88.523  1.00  0.00           H  
ATOM   3994  HG2 LYS A 275       6.167  88.977  87.240  1.00  0.00           H  
ATOM   3995  HG3 LYS A 275       6.181  87.440  86.346  1.00  0.00           H  
ATOM   3996  HD2 LYS A 275       3.784  87.338  87.724  1.00  0.00           H  
ATOM   3997  HD3 LYS A 275       3.984  87.771  86.017  1.00  0.00           H  
ATOM   3998  HE2 LYS A 275       2.690  89.476  86.883  1.00  0.00           H  
ATOM   3999  HE3 LYS A 275       4.328  90.159  86.862  1.00  0.00           H  
ATOM   4000  HZ1 LYS A 275       3.324  90.646  88.901  1.00  0.00           H  
ATOM   4001  HZ2 LYS A 275       2.885  89.079  89.168  1.00  0.00           H  
ATOM   4002  HZ3 LYS A 275       4.477  89.506  89.198  1.00  0.00           H  
ATOM   4003  N   ARG A 276       7.725  85.095  86.989  1.00 13.37           N  
ATOM   4004  CA  ARG A 276       8.293  84.463  85.817  1.00 14.70           C  
ATOM   4005  C   ARG A 276       7.351  84.493  84.634  1.00 13.46           C  
ATOM   4006  O   ARG A 276       6.143  84.497  84.786  1.00 13.21           O  
ATOM   4007  CB  ARG A 276       8.684  83.033  86.138  1.00 14.03           C  
ATOM   4008  CG  ARG A 276       9.522  82.841  87.400  1.00 13.60           C  
ATOM   4009  CD  ARG A 276       9.411  81.401  87.840  1.00 16.25           C  
ATOM   4010  NE  ARG A 276       9.723  80.520  86.711  1.00 23.61           N  
ATOM   4011  CZ  ARG A 276       9.925  79.206  86.791  1.00 24.06           C  
ATOM   4012  NH1 ARG A 276       9.823  78.547  87.965  1.00 21.45           N  
ATOM   4013  NH2 ARG A 276      10.232  78.552  85.675  1.00 20.97           N1+
ATOM   4014  H   ARG A 276       7.089  84.590  87.589  1.00  0.00           H  
ATOM   4015  HA  ARG A 276       9.197  85.008  85.544  1.00  0.00           H  
ATOM   4016  HB2 ARG A 276       9.256  82.645  85.295  1.00  0.00           H  
ATOM   4017  HB3 ARG A 276       7.774  82.442  86.237  1.00  0.00           H  
ATOM   4018  HG2 ARG A 276       9.152  83.495  88.189  1.00  0.00           H  
ATOM   4019  HG3 ARG A 276      10.564  83.079  87.187  1.00  0.00           H  
ATOM   4020  HD2 ARG A 276      10.114  81.214  88.652  1.00  0.00           H  
ATOM   4021  HD3 ARG A 276       8.396  81.204  88.185  1.00  0.00           H  
ATOM   4022  HE  ARG A 276       9.790  80.944  85.797  1.00  0.00           H  
ATOM   4023 HH11 ARG A 276       9.981  77.550  88.000  1.00  0.00           H  
ATOM   4024 HH12 ARG A 276       9.589  79.051  88.808  1.00  0.00           H  
ATOM   4025 HH21 ARG A 276      10.306  79.052  84.801  1.00  0.00           H  
ATOM   4026 HH22 ARG A 276      10.391  77.555  85.701  1.00  0.00           H  
ATOM   4027  N   VAL A 277       7.929  84.452  83.451  1.00 13.31           N  
ATOM   4028  CA  VAL A 277       7.212  84.789  82.254  1.00 15.14           C  
ATOM   4029  C   VAL A 277       7.522  83.879  81.095  1.00 14.92           C  
ATOM   4030  O   VAL A 277       8.638  83.834  80.637  1.00 15.21           O  
ATOM   4031  CB  VAL A 277       7.586  86.207  81.800  1.00 15.49           C  
ATOM   4032  CG1 VAL A 277       6.849  86.567  80.497  1.00 15.78           C  
ATOM   4033  CG2 VAL A 277       7.297  87.207  82.917  1.00 12.51           C  
ATOM   4034  H   VAL A 277       8.899  84.177  83.385  1.00  0.00           H  
ATOM   4035  HA  VAL A 277       6.142  84.752  82.458  1.00  0.00           H  
ATOM   4036  HB  VAL A 277       8.657  86.226  81.599  1.00  0.00           H  
ATOM   4037 HG11 VAL A 277       7.126  87.575  80.189  1.00  0.00           H  
ATOM   4038 HG12 VAL A 277       7.127  85.860  79.715  1.00  0.00           H  
ATOM   4039 HG13 VAL A 277       5.773  86.520  80.663  1.00  0.00           H  
ATOM   4040 HG21 VAL A 277       7.565  88.210  82.586  1.00  0.00           H  
ATOM   4041 HG22 VAL A 277       7.883  86.947  83.798  1.00  0.00           H  
ATOM   4042 HG23 VAL A 277       6.236  87.178  83.165  1.00  0.00           H  
ATOM   4043  N   THR A 278       6.494  83.212  80.592  1.00 16.47           N  
ATOM   4044  CA  THR A 278       6.512  82.569  79.279  1.00 16.81           C  
ATOM   4045  C   THR A 278       5.757  83.416  78.270  1.00 18.73           C  
ATOM   4046  O   THR A 278       4.702  83.973  78.585  1.00 19.81           O  
ATOM   4047  CB  THR A 278       5.804  81.235  79.345  1.00 17.83           C  
ATOM   4048  OG1 THR A 278       6.550  80.409  80.220  1.00 21.27           O  
ATOM   4049  CG2 THR A 278       5.746  80.552  78.006  1.00 20.38           C  
ATOM   4050  H   THR A 278       5.652  83.144  81.146  1.00  0.00           H  
ATOM   4051  HA  THR A 278       7.541  82.427  78.949  1.00  0.00           H  
ATOM   4052  HB  THR A 278       4.795  81.371  79.735  1.00  0.00           H  
ATOM   4053  HG1 THR A 278       7.373  80.154  79.796  1.00  0.00           H  
ATOM   4054 HG21 THR A 278       5.228  79.598  78.106  1.00  0.00           H  
ATOM   4055 HG22 THR A 278       5.209  81.184  77.299  1.00  0.00           H  
ATOM   4056 HG23 THR A 278       6.759  80.379  77.642  1.00  0.00           H  
ATOM   4057  N   LEU A 279       6.287  83.484  77.055  1.00 16.52           N  
ATOM   4058  CA  LEU A 279       5.664  84.259  75.993  1.00 18.39           C  
ATOM   4059  C   LEU A 279       5.491  83.396  74.779  1.00 18.40           C  
ATOM   4060  O   LEU A 279       6.365  82.596  74.465  1.00 18.67           O  
ATOM   4061  CB  LEU A 279       6.531  85.477  75.641  1.00 19.44           C  
ATOM   4062  CG  LEU A 279       6.920  86.491  76.730  1.00 17.90           C  
ATOM   4063  CD1 LEU A 279       7.894  87.491  76.154  1.00 15.78           C  
ATOM   4064  CD2 LEU A 279       5.714  87.225  77.260  1.00 15.73           C  
ATOM   4065  H   LEU A 279       7.144  82.985  76.863  1.00  0.00           H  
ATOM   4066  HA  LEU A 279       4.686  84.603  76.329  1.00  0.00           H  
ATOM   4067  HB2 LEU A 279       5.994  86.033  74.873  1.00  0.00           H  
ATOM   4068  HB3 LEU A 279       7.453  85.106  75.194  1.00  0.00           H  
ATOM   4069  HG  LEU A 279       7.401  85.961  77.552  1.00  0.00           H  
ATOM   4070 HD11 LEU A 279       7.387  88.442  75.994  1.00  0.00           H  
ATOM   4071 HD12 LEU A 279       8.722  87.633  76.849  1.00  0.00           H  
ATOM   4072 HD13 LEU A 279       8.277  87.119  75.204  1.00  0.00           H  
ATOM   4073 HD21 LEU A 279       5.006  86.509  77.677  1.00  0.00           H  
ATOM   4074 HD22 LEU A 279       6.026  87.922  78.037  1.00  0.00           H  
ATOM   4075 HD23 LEU A 279       5.238  87.775  76.448  1.00  0.00           H  
ATOM   4076  N   GLU A 280       4.353  83.541  74.114  1.00 17.65           N  
ATOM   4077  CA  GLU A 280       4.202  83.025  72.743  1.00 18.43           C  
ATOM   4078  C   GLU A 280       3.814  84.208  71.925  1.00 18.24           C  
ATOM   4079  O   GLU A 280       2.754  84.762  72.122  1.00 19.26           O  
ATOM   4080  CB  GLU A 280       3.115  81.957  72.602  1.00 18.73           C  
ATOM   4081  CG  GLU A 280       3.309  80.730  73.505  1.00 20.48           C  
ATOM   4082  CD  GLU A 280       4.346  79.743  72.971  1.00 27.61           C  
ATOM   4083  OE1 GLU A 280       4.804  79.969  71.798  1.00 25.60           O  
ATOM   4084  OE2 GLU A 280       4.688  78.757  73.714  1.00 27.45           O1-
ATOM   4085  H   GLU A 280       3.577  84.013  74.555  1.00  0.00           H  
ATOM   4086  HA  GLU A 280       5.155  82.630  72.391  1.00  0.00           H  
ATOM   4087  HB2 GLU A 280       2.156  82.413  72.848  1.00  0.00           H  
ATOM   4088  HB3 GLU A 280       3.086  81.624  71.564  1.00  0.00           H  
ATOM   4089  HG2 GLU A 280       2.354  80.213  73.595  1.00  0.00           H  
ATOM   4090  HG3 GLU A 280       3.621  81.067  74.494  1.00  0.00           H  
ATOM   4091  N   LEU A 281       4.675  84.597  71.003  1.00 19.91           N  
ATOM   4092  CA  LEU A 281       4.403  85.711  70.122  1.00 21.27           C  
ATOM   4093  C   LEU A 281       4.281  85.206  68.684  1.00 20.71           C  
ATOM   4094  O   LEU A 281       4.191  84.024  68.438  1.00 21.77           O  
ATOM   4095  CB  LEU A 281       5.508  86.755  70.288  1.00 22.66           C  
ATOM   4096  CG  LEU A 281       5.999  86.869  71.742  1.00 21.78           C  
ATOM   4097  CD1 LEU A 281       7.183  87.812  71.880  1.00 20.73           C  
ATOM   4098  CD2 LEU A 281       4.895  87.301  72.699  1.00 19.86           C  
ATOM   4099  H   LEU A 281       5.550  84.102  70.910  1.00  0.00           H  
ATOM   4100  HA  LEU A 281       3.454  86.161  70.414  1.00  0.00           H  
ATOM   4101  HB2 LEU A 281       5.123  87.725  69.973  1.00  0.00           H  
ATOM   4102  HB3 LEU A 281       6.350  86.484  69.650  1.00  0.00           H  
ATOM   4103  HG  LEU A 281       6.332  85.879  72.053  1.00  0.00           H  
ATOM   4104 HD11 LEU A 281       7.974  87.505  71.196  1.00  0.00           H  
ATOM   4105 HD12 LEU A 281       6.868  88.827  71.639  1.00  0.00           H  
ATOM   4106 HD13 LEU A 281       7.555  87.780  72.904  1.00  0.00           H  
ATOM   4107 HD21 LEU A 281       4.045  86.626  72.602  1.00  0.00           H  
ATOM   4108 HD22 LEU A 281       5.269  87.269  73.722  1.00  0.00           H  
ATOM   4109 HD23 LEU A 281       4.582  88.317  72.458  1.00  0.00           H  
ATOM   4110  N   GLY A 282       4.267  86.111  67.730  1.00 25.11           N  
ATOM   4111  CA  GLY A 282       4.041  85.731  66.361  1.00 26.35           C  
ATOM   4112  C   GLY A 282       5.276  85.192  65.711  1.00 23.03           C  
ATOM   4113  O   GLY A 282       6.259  84.875  66.356  1.00 21.66           O  
ATOM   4114  H   GLY A 282       4.416  87.083  67.961  1.00  0.00           H  
ATOM   4115  HA2 GLY A 282       3.706  86.607  65.805  1.00  0.00           H  
ATOM   4116  HA3 GLY A 282       3.262  84.970  66.328  1.00  0.00           H  
ATOM   4117  N   GLY A 283       5.204  85.082  64.405  1.00 21.77           N  
ATOM   4118  CA  GLY A 283       6.330  84.637  63.639  1.00 23.86           C  
ATOM   4119  C   GLY A 283       6.169  85.025  62.197  1.00 27.53           C  
ATOM   4120  O   GLY A 283       5.122  85.496  61.778  1.00 28.50           O  
ATOM   4121  H   GLY A 283       4.342  85.315  63.933  1.00  0.00           H  
ATOM   4122  HA2 GLY A 283       7.237  85.094  64.035  1.00  0.00           H  
ATOM   4123  HA3 GLY A 283       6.411  83.553  63.714  1.00  0.00           H  
ATOM   4124  N   LYS A 284       7.223  84.839  61.433  1.00 31.13           N  
ATOM   4125  CA  LYS A 284       7.114  84.999  60.015  1.00 34.75           C  
ATOM   4126  C   LYS A 284       7.568  83.736  59.301  1.00 32.75           C  
ATOM   4127  O   LYS A 284       8.656  83.649  58.739  1.00 35.87           O  
ATOM   4128  CB  LYS A 284       7.902  86.200  59.566  1.00 39.74           C  
ATOM   4129  CG  LYS A 284       7.287  86.726  58.291  1.00 47.67           C  
ATOM   4130  CD  LYS A 284       8.174  87.722  57.593  1.00 51.98           C  
ATOM   4131  CE  LYS A 284       8.088  87.481  56.111  1.00 51.43           C  
ATOM   4132  NZ  LYS A 284       6.704  87.688  55.566  1.00 51.82           N1+
ATOM   4133  H   LYS A 284       8.108  84.584  61.846  1.00  0.00           H  
ATOM   4134  HA  LYS A 284       6.065  85.169  59.771  1.00  0.00           H  
ATOM   4135  HB2 LYS A 284       8.938  85.913  59.384  1.00  0.00           H  
ATOM   4136  HB3 LYS A 284       7.865  86.971  60.336  1.00  0.00           H  
ATOM   4137  HG2 LYS A 284       7.106  85.888  57.618  1.00  0.00           H  
ATOM   4138  HG3 LYS A 284       6.336  87.203  58.527  1.00  0.00           H  
ATOM   4139  HD2 LYS A 284       7.840  88.734  57.821  1.00  0.00           H  
ATOM   4140  HD3 LYS A 284       9.204  87.592  57.926  1.00  0.00           H  
ATOM   4141  HE2 LYS A 284       8.392  86.454  55.907  1.00  0.00           H  
ATOM   4142  HE3 LYS A 284       8.773  88.160  55.603  1.00  0.00           H  
ATOM   4143  HZ1 LYS A 284       6.100  88.025  56.301  1.00  0.00           H  
ATOM   4144  HZ2 LYS A 284       6.347  86.812  55.212  1.00  0.00           H  
ATOM   4145  HZ3 LYS A 284       6.735  88.366  54.818  1.00  0.00           H  
ATOM   4146  N   ASN A 285       6.667  82.774  59.291  1.00 28.52           N  
ATOM   4147  CA  ASN A 285       7.040  81.400  59.124  1.00 24.84           C  
ATOM   4148  C   ASN A 285       7.273  81.033  57.674  1.00 25.73           C  
ATOM   4149  O   ASN A 285       6.427  81.288  56.831  1.00 26.38           O  
ATOM   4150  CB  ASN A 285       5.987  80.510  59.771  1.00 22.49           C  
ATOM   4151  CG  ASN A 285       5.716  80.906  61.209  1.00 23.06           C  
ATOM   4152  OD1 ASN A 285       6.643  81.123  61.997  1.00 22.81           O  
ATOM   4153  ND2 ASN A 285       4.446  81.036  61.548  1.00 20.84           N  
ATOM   4154  H   ASN A 285       5.692  83.010  59.404  1.00  0.00           H  
ATOM   4155  HA  ASN A 285       7.977  81.245  59.659  1.00  0.00           H  
ATOM   4156  HB2 ASN A 285       5.060  80.591  59.203  1.00  0.00           H  
ATOM   4157  HB3 ASN A 285       6.331  79.476  59.745  1.00  0.00           H  
ATOM   4158 HD21 ASN A 285       4.200  81.311  62.488  1.00  0.00           H  
ATOM   4159 HD22 ASN A 285       3.721  80.861  60.867  1.00  0.00           H  
ATOM   4160  N   PRO A 286       8.437  80.442  57.389  1.00 26.64           N  
ATOM   4161  CA  PRO A 286       8.793  80.011  56.071  1.00 25.67           C  
ATOM   4162  C   PRO A 286       8.312  78.608  55.753  1.00 25.77           C  
ATOM   4163  O   PRO A 286       8.346  77.738  56.606  1.00 26.01           O  
ATOM   4164  CB  PRO A 286      10.311  80.035  56.111  1.00 27.89           C  
ATOM   4165  CG  PRO A 286      10.640  79.701  57.510  1.00 29.30           C  
ATOM   4166  CD  PRO A 286       9.508  80.164  58.354  1.00 27.81           C  
ATOM   4167  HA  PRO A 286       8.422  80.717  55.328  1.00  0.00           H  
ATOM   4168  HB2 PRO A 286      10.689  81.023  55.850  1.00  0.00           H  
ATOM   4169  HB3 PRO A 286      10.720  79.283  55.436  1.00  0.00           H  
ATOM   4170  HG2 PRO A 286      10.767  78.624  57.616  1.00  0.00           H  
ATOM   4171  HG3 PRO A 286      11.556  80.213  57.807  1.00  0.00           H  
ATOM   4172  HD2 PRO A 286       9.778  81.066  58.904  1.00  0.00           H  
ATOM   4173  HD3 PRO A 286       9.202  79.377  59.043  1.00  0.00           H  
ATOM   4174  N   CYS A 287       7.886  78.412  54.511  1.00 27.97           N  
ATOM   4175  CA  CYS A 287       7.473  77.115  53.975  1.00 26.33           C  
ATOM   4176  C   CYS A 287       8.331  76.890  52.736  1.00 29.63           C  
ATOM   4177  O   CYS A 287       8.248  77.646  51.773  1.00 32.83           O  
ATOM   4178  CB  CYS A 287       5.977  77.166  53.616  1.00 29.17           C  
ATOM   4179  SG  CYS A 287       5.129  75.604  53.244  1.00 37.72           S  
ATOM   4180  H   CYS A 287       7.844  79.211  53.895  1.00  0.00           H  
ATOM   4181  HA  CYS A 287       7.657  76.329  54.708  1.00  0.00           H  
ATOM   4182  HB2 CYS A 287       5.877  77.805  52.738  1.00  0.00           H  
ATOM   4183  HB3 CYS A 287       5.450  77.645  54.441  1.00  0.00           H  
ATOM   4184  HG  CYS A 287       4.717  75.039  54.382  1.00  0.00           H  
ATOM   4185  N   ILE A 288       9.180  75.874  52.756  1.00 28.38           N  
ATOM   4186  CA  ILE A 288      10.189  75.713  51.702  1.00 29.34           C  
ATOM   4187  C   ILE A 288       9.839  74.530  50.834  1.00 30.98           C  
ATOM   4188  O   ILE A 288       9.652  73.437  51.344  1.00 33.48           O  
ATOM   4189  CB  ILE A 288      11.588  75.509  52.311  1.00 28.04           C  
ATOM   4190  CG1 ILE A 288      11.976  76.758  53.098  1.00 26.17           C  
ATOM   4191  CG2 ILE A 288      12.618  75.206  51.232  1.00 30.59           C  
ATOM   4192  CD1 ILE A 288      13.173  76.559  53.998  1.00 28.06           C  
ATOM   4193  H   ILE A 288       9.133  75.200  53.507  1.00  0.00           H  
ATOM   4194  HA  ILE A 288      10.201  76.612  51.085  1.00  0.00           H  
ATOM   4195  HB  ILE A 288      11.547  74.664  52.999  1.00  0.00           H  
ATOM   4196 HG12 ILE A 288      11.127  77.054  53.714  1.00  0.00           H  
ATOM   4197 HG13 ILE A 288      12.196  77.561  52.395  1.00  0.00           H  
ATOM   4198 HG21 ILE A 288      12.320  74.312  50.685  1.00  0.00           H  
ATOM   4199 HG22 ILE A 288      13.591  75.041  51.695  1.00  0.00           H  
ATOM   4200 HG23 ILE A 288      12.682  76.049  50.544  1.00  0.00           H  
ATOM   4201 HD11 ILE A 288      13.390  77.488  54.525  1.00  0.00           H  
ATOM   4202 HD12 ILE A 288      14.036  76.273  53.397  1.00  0.00           H  
ATOM   4203 HD13 ILE A 288      12.957  75.773  54.721  1.00  0.00           H  
ATOM   4204  N   VAL A 289       9.746  74.742  49.532  1.00 31.66           N  
ATOM   4205  CA  VAL A 289       9.328  73.671  48.649  1.00 33.39           C  
ATOM   4206  C   VAL A 289      10.388  73.388  47.615  1.00 36.76           C  
ATOM   4207  O   VAL A 289      10.747  74.253  46.817  1.00 36.95           O  
ATOM   4208  CB  VAL A 289       8.010  73.992  47.945  1.00 33.44           C  
ATOM   4209  CG1 VAL A 289       7.507  72.758  47.216  1.00 34.84           C  
ATOM   4210  CG2 VAL A 289       6.964  74.458  48.952  1.00 30.80           C  
ATOM   4211  H   VAL A 289       9.967  75.652  49.152  1.00  0.00           H  
ATOM   4212  HA  VAL A 289       9.185  72.771  49.247  1.00  0.00           H  
ATOM   4213  HB  VAL A 289       8.181  74.787  47.219  1.00  0.00           H  
ATOM   4214 HG11 VAL A 289       6.567  72.989  46.715  1.00  0.00           H  
ATOM   4215 HG12 VAL A 289       8.245  72.447  46.477  1.00  0.00           H  
ATOM   4216 HG13 VAL A 289       7.348  71.952  47.933  1.00  0.00           H  
ATOM   4217 HG21 VAL A 289       7.329  75.343  49.473  1.00  0.00           H  
ATOM   4218 HG22 VAL A 289       6.776  73.664  49.674  1.00  0.00           H  
ATOM   4219 HG23 VAL A 289       6.039  74.700  48.429  1.00  0.00           H  
ATOM   4220  N   CYS A 290      10.876  72.160  47.637  1.00 38.73           N  
ATOM   4221  CA  CYS A 290      11.936  71.730  46.747  1.00 40.19           C  
ATOM   4222  C   CYS A 290      11.357  70.985  45.533  1.00 38.72           C  
ATOM   4223  O   CYS A 290      10.286  70.406  45.603  1.00 37.98           O  
ATOM   4224  CB  CYS A 290      12.930  70.848  47.519  1.00 43.85           C  
ATOM   4225  SG  CYS A 290      13.593  71.589  49.045  1.00 43.58           S  
ATOM   4226  H   CYS A 290      10.497  71.497  48.298  1.00  0.00           H  
ATOM   4227  HA  CYS A 290      12.465  72.613  46.389  1.00  0.00           H  
ATOM   4228  HB2 CYS A 290      12.423  69.921  47.786  1.00  0.00           H  
ATOM   4229  HB3 CYS A 290      13.764  70.608  46.860  1.00  0.00           H  
ATOM   4230  HG  CYS A 290      12.949  71.085  50.102  1.00  0.00           H  
ATOM   4231  N   ALA A 291      12.089  71.013  44.422  1.00 42.01           N  
ATOM   4232  CA  ALA A 291      11.669  70.372  43.176  1.00 41.51           C  
ATOM   4233  C   ALA A 291      11.394  68.898  43.366  1.00 42.23           C  
ATOM   4234  O   ALA A 291      10.522  68.353  42.702  1.00 47.74           O  
ATOM   4235  CB  ALA A 291      12.725  70.557  42.098  1.00 44.29           C  
ATOM   4236  H   ALA A 291      12.974  71.499  44.440  1.00  0.00           H  
ATOM   4237  HA  ALA A 291      10.749  70.850  42.839  1.00  0.00           H  
ATOM   4238  HB1 ALA A 291      12.395  70.074  41.179  1.00  0.00           H  
ATOM   4239  HB2 ALA A 291      13.663  70.109  42.427  1.00  0.00           H  
ATOM   4240  HB3 ALA A 291      12.875  71.621  41.915  1.00  0.00           H  
ATOM   4241  N   ASP A 292      12.130  68.260  44.275  1.00 42.55           N  
ATOM   4242  CA  ASP A 292      11.973  66.815  44.533  1.00 43.76           C  
ATOM   4243  C   ASP A 292      10.864  66.489  45.530  1.00 39.60           C  
ATOM   4244  O   ASP A 292      10.624  65.328  45.840  1.00 37.66           O  
ATOM   4245  CB  ASP A 292      13.288  66.198  44.999  1.00 40.92           C  
ATOM   4246  CG  ASP A 292      13.914  66.957  46.125  1.00 37.23           C  
ATOM   4247  OD1 ASP A 292      13.201  67.751  46.785  1.00 35.31           O  
ATOM   4248  OD2 ASP A 292      15.126  66.759  46.332  1.00 38.72           O1-
ATOM   4249  H   ASP A 292      12.816  68.780  44.803  1.00  0.00           H  
ATOM   4250  HA  ASP A 292      11.709  66.342  43.587  1.00  0.00           H  
ATOM   4251  HB2 ASP A 292      13.096  65.178  45.331  1.00  0.00           H  
ATOM   4252  HB3 ASP A 292      13.983  66.172  44.160  1.00  0.00           H  
ATOM   4253  N   ALA A 293      10.191  67.526  46.014  1.00 37.43           N  
ATOM   4254  CA  ALA A 293       8.996  67.377  46.823  1.00 36.99           C  
ATOM   4255  C   ALA A 293       7.890  66.672  46.068  1.00 36.23           C  
ATOM   4256  O   ALA A 293       7.873  66.675  44.846  1.00 37.32           O  
ATOM   4257  CB  ALA A 293       8.496  68.745  47.251  1.00 36.35           C  
ATOM   4258  H   ALA A 293      10.525  68.457  45.811  1.00  0.00           H  
ATOM   4259  HA  ALA A 293       9.242  66.797  47.712  1.00  0.00           H  
ATOM   4260  HB1 ALA A 293       7.693  68.628  47.979  1.00  0.00           H  
ATOM   4261  HB2 ALA A 293       9.315  69.306  47.701  1.00  0.00           H  
ATOM   4262  HB3 ALA A 293       8.121  69.284  46.381  1.00  0.00           H  
ATOM   4263  N   ASP A 294       6.970  66.071  46.814  1.00 35.23           N  
ATOM   4264  CA  ASP A 294       5.647  65.707  46.297  1.00 35.19           C  
ATOM   4265  C   ASP A 294       4.809  66.982  46.150  1.00 34.86           C  
ATOM   4266  O   ASP A 294       4.181  67.468  47.102  1.00 33.18           O  
ATOM   4267  CB  ASP A 294       4.948  64.731  47.236  1.00 36.66           C  
ATOM   4268  CG  ASP A 294       3.560  64.374  46.782  1.00 39.16           C  
ATOM   4269  OD1 ASP A 294       2.959  65.105  45.967  1.00 44.30           O  
ATOM   4270  OD2 ASP A 294       3.065  63.341  47.256  1.00 41.03           O1-
ATOM   4271  H   ASP A 294       7.191  65.856  47.776  1.00  0.00           H  
ATOM   4272  HA  ASP A 294       5.762  65.241  45.319  1.00  0.00           H  
ATOM   4273  HB2 ASP A 294       4.884  65.185  48.225  1.00  0.00           H  
ATOM   4274  HB3 ASP A 294       5.542  63.820  47.304  1.00  0.00           H  
ATOM   4275  N   LEU A 295       4.791  67.491  44.929  1.00 35.02           N  
ATOM   4276  CA  LEU A 295       4.279  68.817  44.654  1.00 35.80           C  
ATOM   4277  C   LEU A 295       2.835  68.997  45.071  1.00 35.81           C  
ATOM   4278  O   LEU A 295       2.453  70.091  45.473  1.00 41.08           O  
ATOM   4279  CB  LEU A 295       4.423  69.136  43.175  1.00 36.95           C  
ATOM   4280  CG  LEU A 295       4.208  70.605  42.867  1.00 36.83           C  
ATOM   4281  CD1 LEU A 295       5.209  71.489  43.608  1.00 36.64           C  
ATOM   4282  CD2 LEU A 295       4.309  70.772  41.362  1.00 41.65           C  
ATOM   4283  H   LEU A 295       5.146  66.936  44.163  1.00  0.00           H  
ATOM   4284  HA  LEU A 295       4.882  69.533  45.213  1.00  0.00           H  
ATOM   4285  HB2 LEU A 295       3.688  68.553  42.620  1.00  0.00           H  
ATOM   4286  HB3 LEU A 295       5.422  68.849  42.847  1.00  0.00           H  
ATOM   4287  HG  LEU A 295       3.201  70.882  43.180  1.00  0.00           H  
ATOM   4288 HD11 LEU A 295       5.023  72.534  43.362  1.00  0.00           H  
ATOM   4289 HD12 LEU A 295       5.096  71.343  44.682  1.00  0.00           H  
ATOM   4290 HD13 LEU A 295       6.222  71.220  43.309  1.00  0.00           H  
ATOM   4291 HD21 LEU A 295       4.159  71.820  41.101  1.00  0.00           H  
ATOM   4292 HD22 LEU A 295       3.545  70.164  40.877  1.00  0.00           H  
ATOM   4293 HD23 LEU A 295       5.295  70.452  41.026  1.00  0.00           H  
ATOM   4294  N   ASP A 296       2.038  67.944  44.977  1.00 34.05           N  
ATOM   4295  CA  ASP A 296       0.650  68.019  45.382  1.00 36.65           C  
ATOM   4296  C   ASP A 296       0.568  68.272  46.863  1.00 34.78           C  
ATOM   4297  O   ASP A 296      -0.042  69.235  47.306  1.00 34.57           O  
ATOM   4298  CB  ASP A 296      -0.082  66.728  45.034  1.00 42.40           C  
ATOM   4299  CG  ASP A 296      -0.368  66.618  43.552  1.00 45.61           C  
ATOM   4300  OD1 ASP A 296      -0.944  67.591  42.990  1.00 43.89           O  
ATOM   4301  OD2 ASP A 296       0.004  65.584  42.949  1.00 44.36           O1-
ATOM   4302  H   ASP A 296       2.404  67.074  44.617  1.00  0.00           H  
ATOM   4303  HA  ASP A 296       0.174  68.847  44.856  1.00  0.00           H  
ATOM   4304  HB2 ASP A 296      -1.027  66.702  45.577  1.00  0.00           H  
ATOM   4305  HB3 ASP A 296       0.528  65.879  45.342  1.00  0.00           H  
ATOM   4306  N   LEU A 297       1.216  67.408  47.624  1.00 35.47           N  
ATOM   4307  CA  LEU A 297       1.208  67.501  49.070  1.00 34.26           C  
ATOM   4308  C   LEU A 297       1.690  68.851  49.514  1.00 31.68           C  
ATOM   4309  O   LEU A 297       1.057  69.492  50.329  1.00 33.41           O  
ATOM   4310  CB  LEU A 297       2.120  66.436  49.670  1.00 35.79           C  
ATOM   4311  CG  LEU A 297       2.273  66.520  51.193  1.00 34.36           C  
ATOM   4312  CD1 LEU A 297       0.923  66.305  51.873  1.00 33.00           C  
ATOM   4313  CD2 LEU A 297       3.306  65.500  51.662  1.00 33.77           C  
ATOM   4314  H   LEU A 297       1.733  66.660  47.184  1.00  0.00           H  
ATOM   4315  HA  LEU A 297       0.192  67.347  49.433  1.00  0.00           H  
ATOM   4316  HB2 LEU A 297       3.108  66.541  49.222  1.00  0.00           H  
ATOM   4317  HB3 LEU A 297       1.724  65.453  49.413  1.00  0.00           H  
ATOM   4318  HG  LEU A 297       2.633  67.517  51.449  1.00  0.00           H  
ATOM   4319 HD11 LEU A 297       0.675  65.244  51.862  1.00  0.00           H  
ATOM   4320 HD12 LEU A 297       0.154  66.863  51.338  1.00  0.00           H  
ATOM   4321 HD13 LEU A 297       0.975  66.655  52.904  1.00  0.00           H  
ATOM   4322 HD21 LEU A 297       3.413  65.562  52.745  1.00  0.00           H  
ATOM   4323 HD22 LEU A 297       2.978  64.498  51.386  1.00  0.00           H  
ATOM   4324 HD23 LEU A 297       4.265  65.711  51.190  1.00  0.00           H  
ATOM   4325  N   ALA A 298       2.834  69.259  48.979  1.00 32.56           N  
ATOM   4326  CA  ALA A 298       3.396  70.589  49.240  1.00 31.42           C  
ATOM   4327  C   ALA A 298       2.357  71.679  48.996  1.00 29.31           C  
ATOM   4328  O   ALA A 298       2.081  72.483  49.882  1.00 30.32           O  
ATOM   4329  CB  ALA A 298       4.630  70.831  48.367  1.00 33.03           C  
ATOM   4330  H   ALA A 298       3.337  68.630  48.369  1.00  0.00           H  
ATOM   4331  HA  ALA A 298       3.701  70.634  50.285  1.00  0.00           H  
ATOM   4332  HB1 ALA A 298       5.033  71.822  48.574  1.00  0.00           H  
ATOM   4333  HB2 ALA A 298       4.350  70.765  47.316  1.00  0.00           H  
ATOM   4334  HB3 ALA A 298       5.386  70.077  48.589  1.00  0.00           H  
ATOM   4335  N   VAL A 299       1.772  71.679  47.802  1.00 27.98           N  
ATOM   4336  CA  VAL A 299       0.756  72.657  47.465  1.00 28.17           C  
ATOM   4337  C   VAL A 299      -0.441  72.607  48.431  1.00 31.10           C  
ATOM   4338  O   VAL A 299      -0.883  73.650  48.946  1.00 30.18           O  
ATOM   4339  CB  VAL A 299       0.280  72.490  46.014  1.00 29.93           C  
ATOM   4340  CG1 VAL A 299      -1.016  73.244  45.785  1.00 34.67           C  
ATOM   4341  CG2 VAL A 299       1.331  73.018  45.064  1.00 32.73           C  
ATOM   4342  H   VAL A 299       2.040  70.986  47.118  1.00  0.00           H  
ATOM   4343  HA  VAL A 299       1.208  73.645  47.552  1.00  0.00           H  
ATOM   4344  HB  VAL A 299       0.117  71.431  45.812  1.00  0.00           H  
ATOM   4345 HG11 VAL A 299      -1.780  72.870  46.466  1.00  0.00           H  
ATOM   4346 HG12 VAL A 299      -1.344  73.098  44.756  1.00  0.00           H  
ATOM   4347 HG13 VAL A 299      -0.855  74.306  45.968  1.00  0.00           H  
ATOM   4348 HG21 VAL A 299       2.267  72.481  45.222  1.00  0.00           H  
ATOM   4349 HG22 VAL A 299       1.486  74.081  45.249  1.00  0.00           H  
ATOM   4350 HG23 VAL A 299       0.998  72.873  44.036  1.00  0.00           H  
ATOM   4351  N   GLU A 300      -0.956  71.405  48.670  1.00 34.03           N  
ATOM   4352  CA  GLU A 300      -2.083  71.231  49.590  1.00 33.68           C  
ATOM   4353  C   GLU A 300      -1.757  71.682  51.008  1.00 31.01           C  
ATOM   4354  O   GLU A 300      -2.586  72.309  51.654  1.00 33.20           O  
ATOM   4355  CB  GLU A 300      -2.579  69.780  49.639  1.00 34.39           C  
ATOM   4356  CG  GLU A 300      -3.875  69.618  50.438  1.00 35.20           C  
ATOM   4357  CD  GLU A 300      -4.355  68.186  50.483  1.00 41.87           C  
ATOM   4358  OE1 GLU A 300      -5.473  67.915  49.992  1.00 44.75           O  
ATOM   4359  OE2 GLU A 300      -3.606  67.325  50.999  1.00 42.72           O1-
ATOM   4360  H   GLU A 300      -0.563  70.597  48.209  1.00  0.00           H  
ATOM   4361  HA  GLU A 300      -2.904  71.849  49.227  1.00  0.00           H  
ATOM   4362  HB2 GLU A 300      -1.807  69.164  50.101  1.00  0.00           H  
ATOM   4363  HB3 GLU A 300      -2.747  69.430  48.620  1.00  0.00           H  
ATOM   4364  HG2 GLU A 300      -4.649  70.231  49.976  1.00  0.00           H  
ATOM   4365  HG3 GLU A 300      -3.708  69.967  51.457  1.00  0.00           H  
ATOM   4366  N   CYS A 301      -0.567  71.356  51.496  1.00 28.29           N  
ATOM   4367  CA  CYS A 301      -0.198  71.733  52.857  1.00 30.22           C  
ATOM   4368  C   CYS A 301       0.062  73.229  53.023  1.00 31.03           C  
ATOM   4369  O   CYS A 301      -0.393  73.836  53.999  1.00 30.39           O  
ATOM   4370  CB  CYS A 301       1.023  70.961  53.317  1.00 29.30           C  
ATOM   4371  SG  CYS A 301       0.711  69.217  53.643  1.00 33.45           S  
ATOM   4372  H   CYS A 301       0.088  70.844  50.922  1.00  0.00           H  
ATOM   4373  HA  CYS A 301      -1.027  71.465  53.512  1.00  0.00           H  
ATOM   4374  HB2 CYS A 301       1.786  71.033  52.541  1.00  0.00           H  
ATOM   4375  HB3 CYS A 301       1.406  71.423  54.227  1.00  0.00           H  
ATOM   4376  HG  CYS A 301       0.253  68.631  52.533  1.00  0.00           H  
ATOM   4377  N   ALA A 302       0.795  73.826  52.087  1.00 29.02           N  
ATOM   4378  CA  ALA A 302       1.053  75.268  52.157  1.00 28.87           C  
ATOM   4379  C   ALA A 302      -0.238  76.064  52.062  1.00 31.50           C  
ATOM   4380  O   ALA A 302      -0.329  77.149  52.633  1.00 33.21           O  
ATOM   4381  CB  ALA A 302       2.014  75.716  51.077  1.00 26.83           C  
ATOM   4382  H   ALA A 302       1.176  73.284  51.325  1.00  0.00           H  
ATOM   4383  HA  ALA A 302       1.510  75.482  53.123  1.00  0.00           H  
ATOM   4384  HB1 ALA A 302       2.181  76.790  51.161  1.00  0.00           H  
ATOM   4385  HB2 ALA A 302       2.962  75.191  51.194  1.00  0.00           H  
ATOM   4386  HB3 ALA A 302       1.592  75.489  50.098  1.00  0.00           H  
ATOM   4387  N   HIS A 303      -1.230  75.537  51.345  1.00 29.64           N  
ATOM   4388  CA  HIS A 303      -2.512  76.208  51.278  1.00 30.70           C  
ATOM   4389  C   HIS A 303      -3.202  76.256  52.632  1.00 31.28           C  
ATOM   4390  O   HIS A 303      -3.631  77.302  53.084  1.00 29.84           O  
ATOM   4391  CB  HIS A 303      -3.444  75.533  50.290  1.00 31.73           C  
ATOM   4392  CG  HIS A 303      -4.802  76.156  50.258  1.00 34.63           C  
ATOM   4393  ND1 HIS A 303      -5.050  77.354  49.622  1.00 35.39           N  
ATOM   4394  CD2 HIS A 303      -5.971  75.778  50.825  1.00 34.62           C  
ATOM   4395  CE1 HIS A 303      -6.323  77.673  49.778  1.00 35.82           C  
ATOM   4396  NE2 HIS A 303      -6.901  76.738  50.509  1.00 34.74           N  
ATOM   4397  H   HIS A 303      -1.088  74.669  50.848  1.00  0.00           H  
ATOM   4398  HA  HIS A 303      -2.344  77.232  50.944  1.00  0.00           H  
ATOM   4399  HB2 HIS A 303      -3.548  74.485  50.570  1.00  0.00           H  
ATOM   4400  HB3 HIS A 303      -3.005  75.591  49.294  1.00  0.00           H  
ATOM   4401  HD2 HIS A 303      -6.141  74.889  51.415  1.00  0.00           H  
ATOM   4402  HE1 HIS A 303      -6.808  78.550  49.376  1.00  0.00           H  
ATOM   4403  HD1 HIS A 303      -4.367  77.901  49.117  1.00  0.00           H  
ATOM   4404  N   GLN A 304      -3.325  75.107  53.268  1.00 30.21           N  
ATOM   4405  CA  GLN A 304      -3.966  75.045  54.563  1.00 31.55           C  
ATOM   4406  C   GLN A 304      -3.117  75.793  55.588  1.00 31.82           C  
ATOM   4407  O   GLN A 304      -3.629  76.334  56.561  1.00 30.29           O  
ATOM   4408  CB  GLN A 304      -4.164  73.588  54.990  1.00 32.58           C  
ATOM   4409  CG  GLN A 304      -5.095  72.767  54.087  1.00 34.87           C  
ATOM   4410  CD  GLN A 304      -6.544  73.288  53.973  1.00 40.28           C  
ATOM   4411  OE1 GLN A 304      -7.155  73.181  52.916  1.00 43.02           O  
ATOM   4412  NE2 GLN A 304      -7.093  73.827  55.053  1.00 40.77           N  
ATOM   4413  H   GLN A 304      -2.968  74.262  52.846  1.00  0.00           H  
ATOM   4414  HA  GLN A 304      -4.941  75.527  54.496  1.00  0.00           H  
ATOM   4415  HB2 GLN A 304      -4.581  73.585  55.997  1.00  0.00           H  
ATOM   4416  HB3 GLN A 304      -3.190  73.100  55.017  1.00  0.00           H  
ATOM   4417  HG2 GLN A 304      -4.664  72.753  53.086  1.00  0.00           H  
ATOM   4418  HG3 GLN A 304      -5.126  71.744  54.463  1.00  0.00           H  
ATOM   4419 HE21 GLN A 304      -6.563  73.893  55.910  1.00  0.00           H  
ATOM   4420 HE22 GLN A 304      -8.042  74.172  55.019  1.00  0.00           H  
ATOM   4421  N   GLY A 305      -1.809  75.817  55.353  1.00 30.62           N  
ATOM   4422  CA  GLY A 305      -0.874  76.510  56.232  1.00 28.51           C  
ATOM   4423  C   GLY A 305      -1.013  78.015  56.220  1.00 30.93           C  
ATOM   4424  O   GLY A 305      -0.922  78.671  57.253  1.00 33.48           O  
ATOM   4425  H   GLY A 305      -1.451  75.339  54.538  1.00  0.00           H  
ATOM   4426  HA2 GLY A 305      -1.039  76.160  57.251  1.00  0.00           H  
ATOM   4427  HA3 GLY A 305       0.142  76.251  55.934  1.00  0.00           H  
ATOM   4428  N   VAL A 306      -1.231  78.571  55.046  1.00 31.31           N  
ATOM   4429  CA  VAL A 306      -1.496  79.995  54.916  1.00 30.18           C  
ATOM   4430  C   VAL A 306      -2.862  80.361  55.509  1.00 29.83           C  
ATOM   4431  O   VAL A 306      -2.988  81.261  56.345  1.00 29.04           O  
ATOM   4432  CB  VAL A 306      -1.482  80.372  53.429  1.00 28.88           C  
ATOM   4433  CG1 VAL A 306      -2.005  81.769  53.234  1.00 27.91           C  
ATOM   4434  CG2 VAL A 306      -0.074  80.240  52.861  1.00 30.07           C  
ATOM   4435  H   VAL A 306      -1.214  77.995  54.217  1.00  0.00           H  
ATOM   4436  HA  VAL A 306      -0.718  80.554  55.435  1.00  0.00           H  
ATOM   4437  HB  VAL A 306      -2.135  79.683  52.893  1.00  0.00           H  
ATOM   4438 HG11 VAL A 306      -3.011  81.842  53.646  1.00  0.00           H  
ATOM   4439 HG12 VAL A 306      -1.351  82.476  53.745  1.00  0.00           H  
ATOM   4440 HG13 VAL A 306      -2.031  82.002  52.170  1.00  0.00           H  
ATOM   4441 HG21 VAL A 306       0.285  79.222  53.012  1.00  0.00           H  
ATOM   4442 HG22 VAL A 306      -0.090  80.464  51.794  1.00  0.00           H  
ATOM   4443 HG23 VAL A 306       0.590  80.939  53.369  1.00  0.00           H  
ATOM   4444  N   PHE A 307      -3.874  79.613  55.081  1.00 32.02           N  
ATOM   4445  CA  PHE A 307      -5.276  80.029  55.202  1.00 34.43           C  
ATOM   4446  C   PHE A 307      -6.009  79.540  56.423  1.00 34.35           C  
ATOM   4447  O   PHE A 307      -7.013  80.125  56.778  1.00 35.12           O  
ATOM   4448  CB  PHE A 307      -6.064  79.591  53.960  1.00 35.12           C  
ATOM   4449  CG  PHE A 307      -5.649  80.307  52.725  1.00 33.12           C  
ATOM   4450  CD1 PHE A 307      -5.902  81.662  52.598  1.00 31.82           C  
ATOM   4451  CD2 PHE A 307      -4.981  79.643  51.711  1.00 30.48           C  
ATOM   4452  CE1 PHE A 307      -5.503  82.349  51.477  1.00 33.65           C  
ATOM   4453  CE2 PHE A 307      -4.575  80.317  50.574  1.00 34.00           C  
ATOM   4454  CZ  PHE A 307      -4.837  81.675  50.457  1.00 36.70           C  
ATOM   4455  H   PHE A 307      -3.669  78.721  54.654  1.00  0.00           H  
ATOM   4456  HA  PHE A 307      -5.291  81.119  55.229  1.00  0.00           H  
ATOM   4457  HB2 PHE A 307      -5.910  78.522  53.810  1.00  0.00           H  
ATOM   4458  HB3 PHE A 307      -7.125  79.773  54.133  1.00  0.00           H  
ATOM   4459  HD1 PHE A 307      -6.419  82.185  53.389  1.00  0.00           H  
ATOM   4460  HD2 PHE A 307      -4.775  78.587  51.809  1.00  0.00           H  
ATOM   4461  HE1 PHE A 307      -5.705  83.406  51.388  1.00  0.00           H  
ATOM   4462  HE2 PHE A 307      -4.059  79.792  49.784  1.00  0.00           H  
ATOM   4463  HZ  PHE A 307      -4.524  82.210  49.573  1.00  0.00           H  
ATOM   4464  N   PHE A 308      -5.529  78.488  57.071  1.00 33.02           N  
ATOM   4465  CA  PHE A 308      -6.242  77.971  58.221  1.00 29.71           C  
ATOM   4466  C   PHE A 308      -6.615  79.106  59.164  1.00 30.43           C  
ATOM   4467  O   PHE A 308      -5.840  80.030  59.382  1.00 32.16           O  
ATOM   4468  CB  PHE A 308      -5.427  76.919  58.968  1.00 28.00           C  
ATOM   4469  CG  PHE A 308      -6.081  76.458  60.226  1.00 28.99           C  
ATOM   4470  CD1 PHE A 308      -7.370  75.953  60.188  1.00 31.79           C  
ATOM   4471  CD2 PHE A 308      -5.434  76.552  61.441  1.00 32.94           C  
ATOM   4472  CE1 PHE A 308      -8.008  75.546  61.340  1.00 29.63           C  
ATOM   4473  CE2 PHE A 308      -6.056  76.138  62.598  1.00 34.72           C  
ATOM   4474  CZ  PHE A 308      -7.351  75.642  62.549  1.00 30.45           C  
ATOM   4475  H   PHE A 308      -4.672  78.050  56.765  1.00  0.00           H  
ATOM   4476  HA  PHE A 308      -7.162  77.503  57.870  1.00  0.00           H  
ATOM   4477  HB2 PHE A 308      -5.288  76.058  58.314  1.00  0.00           H  
ATOM   4478  HB3 PHE A 308      -4.450  77.337  59.211  1.00  0.00           H  
ATOM   4479  HD1 PHE A 308      -7.883  75.877  59.241  1.00  0.00           H  
ATOM   4480  HD2 PHE A 308      -4.432  76.953  61.485  1.00  0.00           H  
ATOM   4481  HE1 PHE A 308      -9.014  75.155  61.296  1.00  0.00           H  
ATOM   4482  HE2 PHE A 308      -5.536  76.199  63.543  1.00  0.00           H  
ATOM   4483  HZ  PHE A 308      -7.845  75.331  63.458  1.00  0.00           H  
ATOM   4484  N   ASN A 309      -7.826  79.033  59.695  1.00 32.89           N  
ATOM   4485  CA  ASN A 309      -8.340  80.014  60.652  1.00 34.20           C  
ATOM   4486  C   ASN A 309      -8.362  81.414  60.124  1.00 35.79           C  
ATOM   4487  O   ASN A 309      -8.151  82.371  60.867  1.00 37.39           O  
ATOM   4488  CB  ASN A 309      -7.546  80.010  61.954  1.00 32.94           C  
ATOM   4489  CG  ASN A 309      -8.396  80.430  63.125  1.00 32.95           C  
ATOM   4490  OD1 ASN A 309      -9.404  79.791  63.404  1.00 35.32           O  
ATOM   4491  ND2 ASN A 309      -8.016  81.501  63.800  1.00 31.69           N  
ATOM   4492  H   ASN A 309      -8.423  78.264  59.427  1.00  0.00           H  
ATOM   4493  HA  ASN A 309      -9.366  79.735  60.891  1.00  0.00           H  
ATOM   4494  HB2 ASN A 309      -7.168  79.004  62.134  1.00  0.00           H  
ATOM   4495  HB3 ASN A 309      -6.704  80.696  61.860  1.00  0.00           H  
ATOM   4496 HD21 ASN A 309      -7.181  81.999  63.528  1.00  0.00           H  
ATOM   4497 HD22 ASN A 309      -8.561  81.821  64.588  1.00  0.00           H  
ATOM   4498  N   GLN A 310      -8.629  81.525  58.831  1.00 38.17           N  
ATOM   4499  CA  GLN A 310      -8.739  82.816  58.172  1.00 42.83           C  
ATOM   4500  C   GLN A 310      -7.391  83.496  58.128  1.00 42.46           C  
ATOM   4501  O   GLN A 310      -7.319  84.725  58.161  1.00 41.35           O  
ATOM   4502  CB  GLN A 310      -9.773  83.694  58.899  1.00 44.04           C  
ATOM   4503  CG  GLN A 310     -11.045  82.921  59.241  1.00 45.52           C  
ATOM   4504  CD  GLN A 310     -11.414  82.020  58.089  1.00 50.44           C  
ATOM   4505  OE1 GLN A 310     -11.429  82.473  56.933  1.00 53.45           O  
ATOM   4506  NE2 GLN A 310     -11.673  80.738  58.373  1.00 52.76           N  
ATOM   4507  H   GLN A 310      -8.760  80.685  58.285  1.00  0.00           H  
ATOM   4508  HA  GLN A 310      -9.079  82.655  57.149  1.00  0.00           H  
ATOM   4509  HB2 GLN A 310      -9.330  84.067  59.822  1.00  0.00           H  
ATOM   4510  HB3 GLN A 310     -10.032  84.540  58.262  1.00  0.00           H  
ATOM   4511  HG2 GLN A 310     -11.857  83.623  59.427  1.00  0.00           H  
ATOM   4512  HG3 GLN A 310     -10.875  82.318  60.133  1.00  0.00           H  
ATOM   4513 HE21 GLN A 310     -11.909  80.094  57.631  1.00  0.00           H  
ATOM   4514 HE22 GLN A 310     -11.633  80.414  59.329  1.00  0.00           H  
ATOM   4515  N   GLY A 311      -6.330  82.684  58.045  1.00 38.60           N  
ATOM   4516  CA  GLY A 311      -4.947  83.163  58.109  1.00 34.15           C  
ATOM   4517  C   GLY A 311      -4.585  83.860  59.410  1.00 31.67           C  
ATOM   4518  O   GLY A 311      -3.568  84.530  59.460  1.00 31.07           O  
ATOM   4519  H   GLY A 311      -6.491  81.693  57.933  1.00  0.00           H  
ATOM   4520  HA2 GLY A 311      -4.791  83.866  57.291  1.00  0.00           H  
ATOM   4521  HA3 GLY A 311      -4.278  82.314  57.971  1.00  0.00           H  
ATOM   4522  N   GLN A 312      -5.387  83.664  60.461  1.00 30.86           N  
ATOM   4523  CA  GLN A 312      -5.242  84.376  61.738  1.00 29.98           C  
ATOM   4524  C   GLN A 312      -4.521  83.553  62.800  1.00 30.83           C  
ATOM   4525  O   GLN A 312      -4.822  83.649  63.994  1.00 29.87           O  
ATOM   4526  CB  GLN A 312      -6.624  84.821  62.261  1.00 29.74           C  
ATOM   4527  CG  GLN A 312      -7.341  85.756  61.285  1.00 32.84           C  
ATOM   4528  CD  GLN A 312      -8.641  86.342  61.794  1.00 31.40           C  
ATOM   4529  OE1 GLN A 312      -8.778  87.558  61.896  1.00 31.64           O  
ATOM   4530  NE2 GLN A 312      -9.609  85.485  62.084  1.00 32.34           N  
ATOM   4531  H   GLN A 312      -6.134  82.990  60.373  1.00  0.00           H  
ATOM   4532  HA  GLN A 312      -4.651  85.273  61.554  1.00  0.00           H  
ATOM   4533  HB2 GLN A 312      -7.241  83.936  62.416  1.00  0.00           H  
ATOM   4534  HB3 GLN A 312      -6.494  85.334  63.214  1.00  0.00           H  
ATOM   4535  HG2 GLN A 312      -6.668  86.581  61.051  1.00  0.00           H  
ATOM   4536  HG3 GLN A 312      -7.546  85.206  60.366  1.00  0.00           H  
ATOM   4537 HE21 GLN A 312     -10.501  85.824  62.416  1.00  0.00           H  
ATOM   4538 HE22 GLN A 312      -9.455  84.493  61.973  1.00  0.00           H  
ATOM   4539  N   CYS A 313      -3.545  82.760  62.373  1.00 29.85           N  
ATOM   4540  CA  CYS A 313      -2.818  81.937  63.318  1.00 29.14           C  
ATOM   4541  C   CYS A 313      -1.289  82.058  63.230  1.00 27.26           C  
ATOM   4542  O   CYS A 313      -0.704  82.191  62.162  1.00 20.00           O  
ATOM   4543  CB  CYS A 313      -3.319  80.493  63.234  1.00 31.10           C  
ATOM   4544  SG  CYS A 313      -2.376  79.301  62.260  1.00 45.72           S  
ATOM   4545  H   CYS A 313      -3.310  82.731  61.391  1.00  0.00           H  
ATOM   4546  HA  CYS A 313      -3.094  82.297  64.309  1.00  0.00           H  
ATOM   4547  HB2 CYS A 313      -4.324  80.527  62.813  1.00  0.00           H  
ATOM   4548  HB3 CYS A 313      -3.396  80.107  64.250  1.00  0.00           H  
ATOM   4549  HG  CYS A 313      -1.123  79.241  62.720  1.00  0.00           H  
ATOM   4550  N   CYS A 314      -0.656  82.039  64.396  1.00 30.19           N  
ATOM   4551  CA  CYS A 314       0.765  82.291  64.485  1.00 28.31           C  
ATOM   4552  C   CYS A 314       1.572  81.288  63.691  1.00 26.20           C  
ATOM   4553  O   CYS A 314       2.626  81.633  63.181  1.00 25.16           O  
ATOM   4554  CB  CYS A 314       1.224  82.356  65.941  1.00 29.39           C  
ATOM   4555  SG  CYS A 314       1.002  80.859  66.922  1.00 37.83           S  
ATOM   4556  H   CYS A 314      -1.178  81.844  65.239  1.00  0.00           H  
ATOM   4557  HA  CYS A 314       0.947  83.272  64.045  1.00  0.00           H  
ATOM   4558  HB2 CYS A 314       0.667  83.157  66.428  1.00  0.00           H  
ATOM   4559  HB3 CYS A 314       2.282  82.619  65.954  1.00  0.00           H  
ATOM   4560  HG  CYS A 314       0.398  79.926  66.180  1.00  0.00           H  
ATOM   4561  N   THR A 315       1.070  80.070  63.539  1.00 24.81           N  
ATOM   4562  CA  THR A 315       1.787  79.065  62.742  1.00 23.54           C  
ATOM   4563  C   THR A 315       1.638  79.286  61.235  1.00 22.98           C  
ATOM   4564  O   THR A 315       2.170  78.514  60.440  1.00 23.76           O  
ATOM   4565  CB  THR A 315       1.337  77.632  63.076  1.00 23.25           C  
ATOM   4566  OG1 THR A 315      -0.039  77.454  62.707  1.00 22.38           O  
ATOM   4567  CG2 THR A 315       1.514  77.370  64.555  1.00 21.15           C  
ATOM   4568  H   THR A 315       0.190  79.832  63.973  1.00  0.00           H  
ATOM   4569  HA  THR A 315       2.847  79.144  62.985  1.00  0.00           H  
ATOM   4570  HB  THR A 315       1.950  76.927  62.514  1.00  0.00           H  
ATOM   4571  HG1 THR A 315      -0.094  76.867  61.949  1.00  0.00           H  
ATOM   4572 HG21 THR A 315       1.194  76.354  64.785  1.00  0.00           H  
ATOM   4573 HG22 THR A 315       0.912  78.078  65.124  1.00  0.00           H  
ATOM   4574 HG23 THR A 315       2.564  77.489  64.822  1.00  0.00           H  
ATOM   4575  N   ALA A 316       0.941  80.347  60.848  1.00 22.82           N  
ATOM   4576  CA  ALA A 316       0.652  80.613  59.432  1.00 25.96           C  
ATOM   4577  C   ALA A 316       1.912  80.742  58.576  1.00 23.78           C  
ATOM   4578  O   ALA A 316       2.921  81.269  59.032  1.00 24.02           O  
ATOM   4579  CB  ALA A 316      -0.210  81.869  59.288  1.00 27.86           C  
ATOM   4580  H   ALA A 316       0.599  80.991  61.547  1.00  0.00           H  
ATOM   4581  HA  ALA A 316       0.076  79.771  59.048  1.00  0.00           H  
ATOM   4582  HB1 ALA A 316      -0.295  82.133  58.234  1.00  0.00           H  
ATOM   4583  HB2 ALA A 316       0.254  82.692  59.832  1.00  0.00           H  
ATOM   4584  HB3 ALA A 316      -1.202  81.677  59.696  1.00  0.00           H  
ATOM   4585  N   ALA A 317       1.831  80.265  57.339  1.00 25.36           N  
ATOM   4586  CA  ALA A 317       2.947  80.330  56.408  1.00 28.57           C  
ATOM   4587  C   ALA A 317       2.960  81.672  55.677  1.00 30.77           C  
ATOM   4588  O   ALA A 317       2.334  81.814  54.633  1.00 32.15           O  
ATOM   4589  CB  ALA A 317       2.866  79.186  55.408  1.00 28.32           C  
ATOM   4590  H   ALA A 317       0.965  79.843  57.034  1.00  0.00           H  
ATOM   4591  HA  ALA A 317       3.875  80.233  56.972  1.00  0.00           H  
ATOM   4592  HB1 ALA A 317       3.707  79.246  54.717  1.00  0.00           H  
ATOM   4593  HB2 ALA A 317       2.901  78.235  55.940  1.00  0.00           H  
ATOM   4594  HB3 ALA A 317       1.932  79.256  54.850  1.00  0.00           H  
ATOM   4595  N   SER A 318       3.681  82.649  56.217  1.00 28.72           N  
ATOM   4596  CA  SER A 318       3.774  83.972  55.592  1.00 29.62           C  
ATOM   4597  C   SER A 318       4.852  84.066  54.508  1.00 29.35           C  
ATOM   4598  O   SER A 318       4.996  85.096  53.876  1.00 32.83           O  
ATOM   4599  CB  SER A 318       4.019  85.059  56.653  1.00 33.87           C  
ATOM   4600  OG  SER A 318       5.256  84.862  57.317  1.00 36.98           O  
ATOM   4601  H   SER A 318       4.177  82.476  57.079  1.00  0.00           H  
ATOM   4602  HA  SER A 318       2.814  84.182  55.121  1.00  0.00           H  
ATOM   4603  HB2 SER A 318       3.213  85.027  57.387  1.00  0.00           H  
ATOM   4604  HB3 SER A 318       4.024  86.036  56.170  1.00  0.00           H  
ATOM   4605  HG  SER A 318       5.235  85.302  58.170  1.00  0.00           H  
ATOM   4606  N   ARG A 319       5.620  83.015  54.295  1.00 26.82           N  
ATOM   4607  CA  ARG A 319       6.545  83.023  53.201  1.00 28.41           C  
ATOM   4608  C   ARG A 319       6.693  81.665  52.631  1.00 31.37           C  
ATOM   4609  O   ARG A 319       7.345  80.814  53.222  1.00 30.12           O  
ATOM   4610  CB  ARG A 319       7.905  83.446  53.668  1.00 31.13           C  
ATOM   4611  CG  ARG A 319       7.994  84.847  54.201  1.00 33.67           C  
ATOM   4612  CD  ARG A 319       9.465  85.207  54.429  1.00 35.87           C  
ATOM   4613  NE  ARG A 319      10.016  84.663  55.674  1.00 35.83           N  
ATOM   4614  CZ  ARG A 319      11.317  84.556  55.934  1.00 37.87           C  
ATOM   4615  NH1 ARG A 319      12.236  84.941  55.051  1.00 33.36           N  
ATOM   4616  NH2 ARG A 319      11.704  84.049  57.085  1.00 39.94           N1+
ATOM   4617  H   ARG A 319       5.556  82.209  54.900  1.00  0.00           H  
ATOM   4618  HA  ARG A 319       6.193  83.708  52.429  1.00  0.00           H  
ATOM   4619  HB2 ARG A 319       8.216  82.764  54.460  1.00  0.00           H  
ATOM   4620  HB3 ARG A 319       8.602  83.349  52.835  1.00  0.00           H  
ATOM   4621  HG2 ARG A 319       7.557  85.539  53.481  1.00  0.00           H  
ATOM   4622  HG3 ARG A 319       7.452  84.913  55.145  1.00  0.00           H  
ATOM   4623  HD2 ARG A 319       9.553  86.293  54.459  1.00  0.00           H  
ATOM   4624  HD3 ARG A 319      10.052  84.830  53.592  1.00  0.00           H  
ATOM   4625  HE  ARG A 319       9.366  84.349  56.380  1.00  0.00           H  
ATOM   4626 HH11 ARG A 319      13.217  84.846  55.270  1.00  0.00           H  
ATOM   4627 HH12 ARG A 319      11.952  85.328  54.162  1.00  0.00           H  
ATOM   4628 HH21 ARG A 319      12.689  83.959  57.292  1.00  0.00           H  
ATOM   4629 HH22 ARG A 319      11.017  83.750  57.762  1.00  0.00           H  
ATOM   4630  N   VAL A 320       6.112  81.475  51.460  1.00 32.61           N  
ATOM   4631  CA  VAL A 320       6.238  80.221  50.762  1.00 34.52           C  
ATOM   4632  C   VAL A 320       7.392  80.421  49.814  1.00 33.89           C  
ATOM   4633  O   VAL A 320       7.318  81.320  48.995  1.00 37.13           O  
ATOM   4634  CB  VAL A 320       4.943  79.867  50.005  1.00 34.24           C  
ATOM   4635  CG1 VAL A 320       5.106  78.555  49.248  1.00 35.04           C  
ATOM   4636  CG2 VAL A 320       3.768  79.764  50.975  1.00 32.36           C  
ATOM   4637  H   VAL A 320       5.571  82.221  51.047  1.00  0.00           H  
ATOM   4638  HA  VAL A 320       6.478  79.428  51.471  1.00  0.00           H  
ATOM   4639  HB  VAL A 320       4.732  80.659  49.287  1.00  0.00           H  
ATOM   4640 HG21 VAL A 320       3.657  80.705  51.513  1.00  0.00           H  
ATOM   4641 HG22 VAL A 320       3.954  78.959  51.686  1.00  0.00           H  
ATOM   4642 HG23 VAL A 320       2.855  79.554  50.418  1.00  0.00           H  
ATOM   4643 HG11 VAL A 320       5.946  78.635  48.558  1.00  0.00           H  
ATOM   4644 HG12 VAL A 320       5.294  77.748  49.956  1.00  0.00           H  
ATOM   4645 HG13 VAL A 320       4.195  78.343  48.689  1.00  0.00           H  
ATOM   4646  N   PHE A 321       8.456  79.626  49.961  1.00 30.63           N  
ATOM   4647  CA  PHE A 321       9.628  79.679  49.075  1.00 32.58           C  
ATOM   4648  C   PHE A 321       9.642  78.461  48.177  1.00 37.96           C  
ATOM   4649  O   PHE A 321       9.566  77.330  48.664  1.00 39.98           O  
ATOM   4650  CB  PHE A 321      10.920  79.651  49.873  1.00 35.18           C  
ATOM   4651  CG  PHE A 321      11.166  80.877  50.698  1.00 36.47           C  
ATOM   4652  CD1 PHE A 321      10.534  81.050  51.904  1.00 36.25           C  
ATOM   4653  CD2 PHE A 321      12.069  81.826  50.287  1.00 38.17           C  
ATOM   4654  CE1 PHE A 321      10.782  82.163  52.673  1.00 38.03           C  
ATOM   4655  CE2 PHE A 321      12.311  82.947  51.051  1.00 38.33           C  
ATOM   4656  CZ  PHE A 321      11.667  83.119  52.244  1.00 35.87           C  
ATOM   4657  H   PHE A 321       8.455  78.956  50.717  1.00  0.00           H  
ATOM   4658  HA  PHE A 321       9.590  80.583  48.468  1.00  0.00           H  
ATOM   4659  HB2 PHE A 321      11.749  79.538  49.175  1.00  0.00           H  
ATOM   4660  HB3 PHE A 321      10.902  78.785  50.534  1.00  0.00           H  
ATOM   4661  HD1 PHE A 321       9.835  80.304  52.253  1.00  0.00           H  
ATOM   4662  HD2 PHE A 321      12.596  81.692  49.354  1.00  0.00           H  
ATOM   4663  HE1 PHE A 321      10.277  82.285  53.620  1.00  0.00           H  
ATOM   4664  HE2 PHE A 321      13.012  83.692  50.706  1.00  0.00           H  
ATOM   4665  HZ  PHE A 321      11.853  83.998  52.843  1.00  0.00           H  
ATOM   4666  N   VAL A 322       9.770  78.679  46.875  1.00 39.46           N  
ATOM   4667  CA  VAL A 322       9.658  77.582  45.925  1.00 40.52           C  
ATOM   4668  C   VAL A 322      10.794  77.629  44.904  1.00 41.85           C  
ATOM   4669  O   VAL A 322      11.152  78.680  44.393  1.00 41.98           O  
ATOM   4670  CB  VAL A 322       8.279  77.579  45.233  1.00 41.54           C  
ATOM   4671  CG1 VAL A 322       8.103  76.336  44.370  1.00 41.52           C  
ATOM   4672  CG2 VAL A 322       7.167  77.624  46.270  1.00 40.08           C  
ATOM   4673  H   VAL A 322       9.947  79.615  46.540  1.00  0.00           H  
ATOM   4674  HA  VAL A 322       9.751  76.650  46.482  1.00  0.00           H  
ATOM   4675  HB  VAL A 322       8.203  78.461  44.598  1.00  0.00           H  
ATOM   4676 HG11 VAL A 322       8.896  76.296  43.624  1.00  0.00           H  
ATOM   4677 HG12 VAL A 322       8.151  75.447  44.999  1.00  0.00           H  
ATOM   4678 HG13 VAL A 322       7.135  76.375  43.870  1.00  0.00           H  
ATOM   4679 HG21 VAL A 322       7.285  78.511  46.892  1.00  0.00           H  
ATOM   4680 HG22 VAL A 322       7.217  76.733  46.895  1.00  0.00           H  
ATOM   4681 HG23 VAL A 322       6.201  77.660  45.766  1.00  0.00           H  
ATOM   4682  N   GLU A 323      11.367  76.464  44.638  1.00 44.48           N  
ATOM   4683  CA  GLU A 323      12.479  76.331  43.713  1.00 48.41           C  
ATOM   4684  C   GLU A 323      11.964  76.583  42.286  1.00 53.35           C  
ATOM   4685  O   GLU A 323      10.860  76.137  41.941  1.00 53.68           O  
ATOM   4686  CB  GLU A 323      13.058  74.918  43.843  1.00 50.42           C  
ATOM   4687  CG  GLU A 323      14.563  74.832  43.689  1.00 53.94           C  
ATOM   4688  CD  GLU A 323      15.071  73.395  43.622  1.00 56.94           C  
ATOM   4689  OE1 GLU A 323      14.399  72.484  44.161  1.00 59.71           O  
ATOM   4690  OE2 GLU A 323      16.158  73.180  43.035  1.00 60.24           O1-
ATOM   4691  H   GLU A 323      11.016  75.635  45.097  1.00  0.00           H  
ATOM   4692  HA  GLU A 323      13.247  77.064  43.958  1.00  0.00           H  
ATOM   4693  HB2 GLU A 323      12.602  74.293  43.075  1.00  0.00           H  
ATOM   4694  HB3 GLU A 323      12.786  74.520  44.821  1.00  0.00           H  
ATOM   4695  HG2 GLU A 323      15.029  75.326  44.542  1.00  0.00           H  
ATOM   4696  HG3 GLU A 323      14.855  75.352  42.777  1.00  0.00           H  
ATOM   4697  N   GLU A 324      12.746  77.291  41.462  1.00 53.55           N  
ATOM   4698  CA  GLU A 324      12.269  77.758  40.139  1.00 52.62           C  
ATOM   4699  C   GLU A 324      11.790  76.637  39.213  1.00 53.45           C  
ATOM   4700  O   GLU A 324      10.862  76.836  38.424  1.00 55.34           O  
ATOM   4701  CB  GLU A 324      13.336  78.592  39.413  1.00 58.03           C  
ATOM   4702  CG  GLU A 324      12.800  79.352  38.194  1.00 64.70           C  
ATOM   4703  CD  GLU A 324      13.791  80.324  37.532  1.00 69.82           C  
ATOM   4704  OE1 GLU A 324      13.384  81.005  36.558  1.00 65.10           O  
ATOM   4705  OE2 GLU A 324      14.967  80.420  37.964  1.00 75.41           O1-
ATOM   4706  H   GLU A 324      13.688  77.513  41.750  1.00  0.00           H  
ATOM   4707  HA  GLU A 324      11.416  78.413  40.318  1.00  0.00           H  
ATOM   4708  HB2 GLU A 324      13.745  79.316  40.118  1.00  0.00           H  
ATOM   4709  HB3 GLU A 324      14.138  77.929  39.088  1.00  0.00           H  
ATOM   4710  HG2 GLU A 324      11.929  79.925  38.512  1.00  0.00           H  
ATOM   4711  HG3 GLU A 324      12.480  78.625  37.448  1.00  0.00           H  
ATOM   4712  N   GLN A 325      12.407  75.463  39.323  1.00 49.64           N  
ATOM   4713  CA  GLN A 325      12.072  74.330  38.456  1.00 49.23           C  
ATOM   4714  C   GLN A 325      10.594  73.995  38.564  1.00 51.47           C  
ATOM   4715  O   GLN A 325       9.977  73.621  37.579  1.00 58.60           O  
ATOM   4716  CB  GLN A 325      12.873  73.061  38.801  1.00 54.73           C  
ATOM   4717  CG  GLN A 325      14.391  73.162  38.704  1.00 59.24           C  
ATOM   4718  CD  GLN A 325      15.024  73.905  39.880  1.00 61.37           C  
ATOM   4719  OE1 GLN A 325      14.464  74.882  40.391  1.00 63.30           O  
ATOM   4720  NE2 GLN A 325      16.207  73.461  40.294  1.00 61.38           N  
ATOM   4721  H   GLN A 325      13.126  75.350  40.023  1.00  0.00           H  
ATOM   4722  HA  GLN A 325      12.290  74.607  37.425  1.00  0.00           H  
ATOM   4723  HB2 GLN A 325      12.551  72.272  38.121  1.00  0.00           H  
ATOM   4724  HB3 GLN A 325      12.616  72.762  39.817  1.00  0.00           H  
ATOM   4725  HG2 GLN A 325      14.803  72.154  38.670  1.00  0.00           H  
ATOM   4726  HG3 GLN A 325      14.651  73.679  37.780  1.00  0.00           H  
ATOM   4727 HE21 GLN A 325      16.634  72.665  39.842  1.00  0.00           H  
ATOM   4728 HE22 GLN A 325      16.678  73.919  41.061  1.00  0.00           H  
ATOM   4729  N   VAL A 326      10.031  74.122  39.762  1.00 50.32           N  
ATOM   4730  CA  VAL A 326       8.631  73.759  40.008  1.00 46.87           C  
ATOM   4731  C   VAL A 326       7.764  74.966  40.375  1.00 46.06           C  
ATOM   4732  O   VAL A 326       6.575  74.823  40.665  1.00 44.62           O  
ATOM   4733  CB  VAL A 326       8.526  72.682  41.114  1.00 49.97           C  
ATOM   4734  CG1 VAL A 326       9.241  71.409  40.685  1.00 47.95           C  
ATOM   4735  CG2 VAL A 326       9.096  73.177  42.441  1.00 50.84           C  
ATOM   4736  H   VAL A 326      10.585  74.480  40.527  1.00  0.00           H  
ATOM   4737  HA  VAL A 326       8.232  73.331  39.088  1.00  0.00           H  
ATOM   4738  HB  VAL A 326       7.472  72.447  41.262  1.00  0.00           H  
ATOM   4739 HG11 VAL A 326       8.829  71.062  39.737  1.00  0.00           H  
ATOM   4740 HG12 VAL A 326       9.101  70.640  41.445  1.00  0.00           H  
ATOM   4741 HG13 VAL A 326      10.305  71.613  40.566  1.00  0.00           H  
ATOM   4742 HG21 VAL A 326       8.579  74.088  42.742  1.00  0.00           H  
ATOM   4743 HG22 VAL A 326      10.160  73.384  42.324  1.00  0.00           H  
ATOM   4744 HG23 VAL A 326       8.956  72.412  43.204  1.00  0.00           H  
ATOM   4745  N   TYR A 327       8.360  76.152  40.333  1.00 46.21           N  
ATOM   4746  CA  TYR A 327       7.709  77.358  40.798  1.00 41.89           C  
ATOM   4747  C   TYR A 327       6.421  77.673  40.070  1.00 42.16           C  
ATOM   4748  O   TYR A 327       5.390  77.860  40.691  1.00 43.58           O  
ATOM   4749  CB  TYR A 327       8.648  78.537  40.650  1.00 40.04           C  
ATOM   4750  CG  TYR A 327       8.058  79.863  41.099  1.00 43.98           C  
ATOM   4751  CD1 TYR A 327       7.265  80.619  40.258  1.00 44.40           C  
ATOM   4752  CD2 TYR A 327       8.320  80.371  42.359  1.00 44.00           C  
ATOM   4753  CE1 TYR A 327       6.748  81.833  40.663  1.00 42.77           C  
ATOM   4754  CE2 TYR A 327       7.805  81.589  42.763  1.00 41.94           C  
ATOM   4755  CZ  TYR A 327       7.021  82.312  41.913  1.00 43.50           C  
ATOM   4756  OH  TYR A 327       6.509  83.519  42.327  1.00 43.31           O  
ATOM   4757  H   TYR A 327       9.298  76.214  39.964  1.00  0.00           H  
ATOM   4758  HA  TYR A 327       7.481  77.235  41.857  1.00  0.00           H  
ATOM   4759  HB2 TYR A 327       8.924  78.624  39.599  1.00  0.00           H  
ATOM   4760  HB3 TYR A 327       9.548  78.341  41.232  1.00  0.00           H  
ATOM   4761  HD1 TYR A 327       7.046  80.254  39.266  1.00  0.00           H  
ATOM   4762  HD2 TYR A 327       8.939  79.805  43.040  1.00  0.00           H  
ATOM   4763  HE1 TYR A 327       6.126  82.405  39.990  1.00  0.00           H  
ATOM   4764  HE2 TYR A 327       8.023  81.967  43.751  1.00  0.00           H  
ATOM   4765  HH  TYR A 327       7.103  83.915  42.969  1.00  0.00           H  
ATOM   4766  N   SER A 328       6.485  77.772  38.752  1.00 44.66           N  
ATOM   4767  CA  SER A 328       5.334  78.225  37.965  1.00 49.55           C  
ATOM   4768  C   SER A 328       4.115  77.360  38.225  1.00 46.49           C  
ATOM   4769  O   SER A 328       3.036  77.869  38.511  1.00 45.77           O  
ATOM   4770  CB  SER A 328       5.655  78.193  36.478  1.00 53.27           C  
ATOM   4771  OG  SER A 328       5.799  76.855  36.042  1.00 54.75           O  
ATOM   4772  H   SER A 328       7.344  77.531  38.279  1.00  0.00           H  
ATOM   4773  HA  SER A 328       5.100  79.251  38.249  1.00  0.00           H  
ATOM   4774  HB2 SER A 328       4.845  78.668  35.924  1.00  0.00           H  
ATOM   4775  HB3 SER A 328       6.583  78.734  36.297  1.00  0.00           H  
ATOM   4776  HG  SER A 328       6.334  76.833  35.245  1.00  0.00           H  
ATOM   4777  N   GLU A 329       4.298  76.046  38.131  1.00 49.28           N  
ATOM   4778  CA  GLU A 329       3.225  75.109  38.453  1.00 51.73           C  
ATOM   4779  C   GLU A 329       2.778  75.199  39.922  1.00 47.05           C  
ATOM   4780  O   GLU A 329       1.583  75.112  40.207  1.00 46.79           O  
ATOM   4781  CB  GLU A 329       3.612  73.671  38.117  1.00 51.70           C  
ATOM   4782  CG  GLU A 329       2.515  72.690  38.506  1.00 54.29           C  
ATOM   4783  CD  GLU A 329       2.745  71.274  38.017  1.00 57.59           C  
ATOM   4784  OE1 GLU A 329       3.909  70.874  37.801  1.00 61.35           O  
ATOM   4785  OE2 GLU A 329       1.740  70.545  37.873  1.00 57.03           O1-
ATOM   4786  H   GLU A 329       5.195  75.690  37.832  1.00  0.00           H  
ATOM   4787  HA  GLU A 329       2.367  75.370  37.834  1.00  0.00           H  
ATOM   4788  HB2 GLU A 329       4.523  73.415  38.657  1.00  0.00           H  
ATOM   4789  HB3 GLU A 329       3.798  73.592  37.046  1.00  0.00           H  
ATOM   4790  HG2 GLU A 329       2.446  72.669  39.594  1.00  0.00           H  
ATOM   4791  HG3 GLU A 329       1.568  73.048  38.103  1.00  0.00           H  
ATOM   4792  N   PHE A 330       3.715  75.368  40.852  1.00 44.94           N  
ATOM   4793  CA  PHE A 330       3.331  75.567  42.251  1.00 40.52           C  
ATOM   4794  C   PHE A 330       2.282  76.656  42.324  1.00 39.41           C  
ATOM   4795  O   PHE A 330       1.237  76.489  42.946  1.00 40.18           O  
ATOM   4796  CB  PHE A 330       4.515  75.960  43.151  1.00 36.02           C  
ATOM   4797  CG  PHE A 330       4.160  76.014  44.611  1.00 31.05           C  
ATOM   4798  CD1 PHE A 330       4.187  74.877  45.379  1.00 33.04           C  
ATOM   4799  CD2 PHE A 330       3.761  77.189  45.196  1.00 34.27           C  
ATOM   4800  CE1 PHE A 330       3.842  74.917  46.714  1.00 33.57           C  
ATOM   4801  CE2 PHE A 330       3.412  77.238  46.531  1.00 33.55           C  
ATOM   4802  CZ  PHE A 330       3.456  76.101  47.292  1.00 32.71           C  
ATOM   4803  H   PHE A 330       4.691  75.359  40.593  1.00  0.00           H  
ATOM   4804  HA  PHE A 330       2.898  74.641  42.629  1.00  0.00           H  
ATOM   4805  HB2 PHE A 330       5.311  75.227  43.015  1.00  0.00           H  
ATOM   4806  HB3 PHE A 330       4.882  76.939  42.842  1.00  0.00           H  
ATOM   4807  HD1 PHE A 330       4.482  73.939  44.933  1.00  0.00           H  
ATOM   4808  HD2 PHE A 330       3.719  78.090  44.603  1.00  0.00           H  
ATOM   4809  HE1 PHE A 330       3.876  74.014  47.306  1.00  0.00           H  
ATOM   4810  HE2 PHE A 330       3.104  78.173  46.975  1.00  0.00           H  
ATOM   4811  HZ  PHE A 330       3.189  76.135  48.338  1.00  0.00           H  
ATOM   4812  N   VAL A 331       2.567  77.772  41.674  1.00 39.36           N  
ATOM   4813  CA  VAL A 331       1.687  78.905  41.763  1.00 38.75           C  
ATOM   4814  C   VAL A 331       0.379  78.488  41.144  1.00 41.09           C  
ATOM   4815  O   VAL A 331      -0.664  78.721  41.722  1.00 40.11           O  
ATOM   4816  CB  VAL A 331       2.245  80.153  41.062  1.00 40.31           C  
ATOM   4817  CG1 VAL A 331       1.266  81.301  41.210  1.00 41.74           C  
ATOM   4818  CG2 VAL A 331       3.591  80.575  41.644  1.00 37.88           C  
ATOM   4819  H   VAL A 331       3.405  77.828  41.114  1.00  0.00           H  
ATOM   4820  HA  VAL A 331       1.520  79.138  42.815  1.00  0.00           H  
ATOM   4821  HB  VAL A 331       2.373  79.934  40.002  1.00  0.00           H  
ATOM   4822 HG11 VAL A 331       0.300  81.011  40.797  1.00  0.00           H  
ATOM   4823 HG12 VAL A 331       1.643  82.171  40.673  1.00  0.00           H  
ATOM   4824 HG13 VAL A 331       1.151  81.547  42.266  1.00  0.00           H  
ATOM   4825 HG21 VAL A 331       4.304  79.757  41.543  1.00  0.00           H  
ATOM   4826 HG22 VAL A 331       3.962  81.448  41.106  1.00  0.00           H  
ATOM   4827 HG23 VAL A 331       3.469  80.823  42.698  1.00  0.00           H  
ATOM   4828  N   ARG A 332       0.449  77.834  39.984  1.00 45.18           N  
ATOM   4829  CA  ARG A 332      -0.750  77.418  39.243  1.00 47.35           C  
ATOM   4830  C   ARG A 332      -1.657  76.508  40.084  1.00 47.46           C  
ATOM   4831  O   ARG A 332      -2.866  76.744  40.157  1.00 49.05           O  
ATOM   4832  CB  ARG A 332      -0.380  76.750  37.896  1.00 48.41           C  
ATOM   4833  CG  ARG A 332      -1.569  76.519  36.952  1.00 51.17           C  
ATOM   4834  CD  ARG A 332      -1.202  75.914  35.595  1.00 53.53           C  
ATOM   4835  NE  ARG A 332      -0.459  74.650  35.684  1.00 58.96           N  
ATOM   4836  CZ  ARG A 332      -0.993  73.454  35.925  1.00 63.99           C  
ATOM   4837  NH1 ARG A 332      -2.297  73.329  36.123  1.00 61.88           N  
ATOM   4838  NH2 ARG A 332      -0.205  72.381  35.981  1.00 65.66           N1+
ATOM   4839  H   ARG A 332       1.358  77.617  39.601  1.00  0.00           H  
ATOM   4840  HA  ARG A 332      -1.318  78.319  39.013  1.00  0.00           H  
ATOM   4841  HB2 ARG A 332       0.341  77.389  37.386  1.00  0.00           H  
ATOM   4842  HB3 ARG A 332       0.092  75.789  38.102  1.00  0.00           H  
ATOM   4843  HG2 ARG A 332      -2.053  77.479  36.775  1.00  0.00           H  
ATOM   4844  HG3 ARG A 332      -2.281  75.857  37.446  1.00  0.00           H  
ATOM   4845  HD2 ARG A 332      -2.123  75.731  35.041  1.00  0.00           H  
ATOM   4846  HD3 ARG A 332      -0.599  76.635  35.043  1.00  0.00           H  
ATOM   4847  HE  ARG A 332       0.541  74.691  35.551  1.00  0.00           H  
ATOM   4848 HH11 ARG A 332      -2.694  72.420  36.311  1.00  0.00           H  
ATOM   4849 HH12 ARG A 332      -2.894  74.143  36.086  1.00  0.00           H  
ATOM   4850 HH21 ARG A 332       0.790  72.477  35.836  1.00  0.00           H  
ATOM   4851 HH22 ARG A 332      -0.603  71.472  36.169  1.00  0.00           H  
ATOM   4852  N   ARG A 333      -1.083  75.488  40.721  1.00 46.88           N  
ATOM   4853  CA  ARG A 333      -1.871  74.602  41.584  1.00 47.06           C  
ATOM   4854  C   ARG A 333      -2.379  75.320  42.818  1.00 45.70           C  
ATOM   4855  O   ARG A 333      -3.475  75.037  43.286  1.00 45.55           O  
ATOM   4856  CB  ARG A 333      -1.074  73.386  42.030  1.00 46.07           C  
ATOM   4857  CG  ARG A 333      -0.832  72.373  40.940  1.00 46.59           C  
ATOM   4858  CD  ARG A 333      -0.176  71.129  41.502  1.00 48.49           C  
ATOM   4859  NE  ARG A 333       0.541  70.399  40.459  1.00 55.52           N  
ATOM   4860  CZ  ARG A 333       1.045  69.167  40.590  1.00 56.68           C  
ATOM   4861  NH1 ARG A 333       0.923  68.492  41.728  1.00 51.55           N  
ATOM   4862  NH2 ARG A 333       1.681  68.603  39.565  1.00 59.40           N1+
ATOM   4863  H   ARG A 333      -0.093  75.323  40.608  1.00  0.00           H  
ATOM   4864  HA  ARG A 333      -2.733  74.253  41.015  1.00  0.00           H  
ATOM   4865  HB2 ARG A 333      -0.107  73.728  42.400  1.00  0.00           H  
ATOM   4866  HB3 ARG A 333      -1.608  72.899  42.846  1.00  0.00           H  
ATOM   4867  HG2 ARG A 333      -1.785  72.101  40.486  1.00  0.00           H  
ATOM   4868  HG3 ARG A 333      -0.184  72.810  40.180  1.00  0.00           H  
ATOM   4869  HD2 ARG A 333      -0.944  70.482  41.926  1.00  0.00           H  
ATOM   4870  HD3 ARG A 333       0.525  71.416  42.286  1.00  0.00           H  
ATOM   4871  HE  ARG A 333       0.666  70.861  39.569  1.00  0.00           H  
ATOM   4872 HH11 ARG A 333       0.443  68.908  42.513  1.00  0.00           H  
ATOM   4873 HH12 ARG A 333       1.310  67.563  41.808  1.00  0.00           H  
ATOM   4874 HH21 ARG A 333       2.064  67.673  39.658  1.00  0.00           H  
ATOM   4875 HH22 ARG A 333       1.781  69.105  38.694  1.00  0.00           H  
ATOM   4876  N   SER A 334      -1.576  76.242  43.340  1.00 42.73           N  
ATOM   4877  CA  SER A 334      -1.930  76.998  44.554  1.00 44.70           C  
ATOM   4878  C   SER A 334      -3.033  78.035  44.312  1.00 45.43           C  
ATOM   4879  O   SER A 334      -3.704  78.470  45.254  1.00 46.34           O  
ATOM   4880  CB  SER A 334      -0.683  77.677  45.152  1.00 45.26           C  
ATOM   4881  OG  SER A 334       0.284  76.709  45.556  1.00 45.63           O  
ATOM   4882  H   SER A 334      -0.692  76.431  42.889  1.00  0.00           H  
ATOM   4883  HA  SER A 334      -2.303  76.285  45.290  1.00  0.00           H  
ATOM   4884  HB2 SER A 334      -0.980  78.267  46.019  1.00  0.00           H  
ATOM   4885  HB3 SER A 334      -0.240  78.336  44.405  1.00  0.00           H  
ATOM   4886  HG  SER A 334       0.537  76.174  44.800  1.00  0.00           H  
ATOM   4887  N   VAL A 335      -3.190  78.442  43.053  1.00 45.81           N  
ATOM   4888  CA  VAL A 335      -4.271  79.338  42.632  1.00 47.15           C  
ATOM   4889  C   VAL A 335      -5.607  78.608  42.650  1.00 49.79           C  
ATOM   4890  O   VAL A 335      -6.627  79.161  43.065  1.00 51.21           O  
ATOM   4891  CB  VAL A 335      -4.020  79.871  41.206  1.00 46.96           C  
ATOM   4892  CG1 VAL A 335      -5.245  80.570  40.634  1.00 50.21           C  
ATOM   4893  CG2 VAL A 335      -2.845  80.825  41.192  1.00 46.75           C  
ATOM   4894  H   VAL A 335      -2.534  78.118  42.357  1.00  0.00           H  
ATOM   4895  HA  VAL A 335      -4.320  80.181  43.321  1.00  0.00           H  
ATOM   4896  HB  VAL A 335      -3.779  79.024  40.563  1.00  0.00           H  
ATOM   4897 HG21 VAL A 335      -1.966  80.326  41.601  1.00  0.00           H  
ATOM   4898 HG22 VAL A 335      -2.642  81.136  40.167  1.00  0.00           H  
ATOM   4899 HG23 VAL A 335      -3.081  81.701  41.797  1.00  0.00           H  
ATOM   4900 HG11 VAL A 335      -5.526  80.099  39.692  1.00  0.00           H  
ATOM   4901 HG12 VAL A 335      -6.072  80.490  41.340  1.00  0.00           H  
ATOM   4902 HG13 VAL A 335      -5.016  81.621  40.461  1.00  0.00           H  
ATOM   4903  N   GLU A 336      -5.600  77.371  42.167  1.00 47.99           N  
ATOM   4904  CA  GLU A 336      -6.801  76.560  42.168  1.00 51.39           C  
ATOM   4905  C   GLU A 336      -7.356  76.527  43.590  1.00 51.49           C  
ATOM   4906  O   GLU A 336      -8.440  77.038  43.846  1.00 50.50           O  
ATOM   4907  CB  GLU A 336      -6.512  75.151  41.634  1.00 53.79           C  
ATOM   4908  CG  GLU A 336      -6.153  75.123  40.156  1.00 57.07           C  
ATOM   4909  CD  GLU A 336      -6.105  73.719  39.572  1.00 57.91           C  
ATOM   4910  OE1 GLU A 336      -6.828  73.475  38.580  1.00 54.06           O  
ATOM   4911  OE2 GLU A 336      -5.353  72.863  40.094  1.00 60.20           O1-
ATOM   4912  H   GLU A 336      -4.743  76.989  41.793  1.00  0.00           H  
ATOM   4913  HA  GLU A 336      -7.539  77.032  41.519  1.00  0.00           H  
ATOM   4914  HB2 GLU A 336      -5.679  74.732  42.199  1.00  0.00           H  
ATOM   4915  HB3 GLU A 336      -7.392  74.528  41.793  1.00  0.00           H  
ATOM   4916  HG2 GLU A 336      -5.173  75.583  40.030  1.00  0.00           H  
ATOM   4917  HG3 GLU A 336      -6.889  75.708  39.605  1.00  0.00           H  
ATOM   4918  N   TYR A 337      -6.577  75.984  44.524  1.00 50.89           N  
ATOM   4919  CA  TYR A 337      -7.005  75.874  45.931  1.00 44.51           C  
ATOM   4920  C   TYR A 337      -7.546  77.185  46.520  1.00 43.09           C  
ATOM   4921  O   TYR A 337      -8.500  77.167  47.276  1.00 42.89           O  
ATOM   4922  CB  TYR A 337      -5.860  75.385  46.824  1.00 39.61           C  
ATOM   4923  CG  TYR A 337      -5.579  73.903  46.807  1.00 37.02           C  
ATOM   4924  CD1 TYR A 337      -4.599  73.382  45.974  1.00 41.18           C  
ATOM   4925  CD2 TYR A 337      -6.244  73.026  47.664  1.00 34.89           C  
ATOM   4926  CE1 TYR A 337      -4.297  72.023  45.969  1.00 39.95           C
[truncated: 222,801 more chars]
