# Supplementary material for: Expansion of the 4-(Diethylamino)benzaldehyde Scaffold to Explore the Impact on Aldehyde Dehydrogenase Activity and Antiproliferative Activity in Prostate Cancer
Source: J Med Chem. 2022 Feb 25;65(5):3833–48. doi: 10.1021/acs.jmedchem.1c01367 (PMC9007462; doi:10.1021/acs.jmedchem.1c01367)
Supplement: Supplementary file 1 — jm1c01367_si_001.zip [file jm1c01367_si_001.zip › new_figures/Figure_S12_A.pdb]

TITLE     Figure_S12_A
REMARK   2 RESOLUTION.    2.50 ANGSTROMS
REMARK   4  Figure_S12_A COMPLIES WITH FORMAT V. 3.30,
REMARK 888
REMARK 888 WRITTEN BY MAESTRO (A PRODUCT OF SCHRODINGER, LLC)
CRYST1   89.106   95.380  117.228 112.38  91.68  90.99 P 1           8
ATOM      1  N   SER A   1      -8.878 -16.421 -56.055  1.00 76.58           N  
ANISOU    1  N   SER A   1     7864  10235  10996  -1740  -4270   -429
ATOM      2  CA  SER A   1      -8.003 -16.481 -54.839  1.00 73.84           C  
ANISOU    2  CA  SER A   1     7481   9941  10631  -1723  -3858   -412
ATOM      3  C   SER A   1      -6.529 -16.175 -55.160  1.00 70.85           C  
ANISOU    3  C   SER A   1     7547   9356  10015  -1582  -3687   -385
ATOM      4  O   SER A   1      -5.653 -17.019 -54.987  1.00 69.13           O  
ANISOU    4  O   SER A   1     7575   9036   9655  -1689  -3504   -353
ATOM      5  CB  SER A   1      -8.171 -17.833 -54.121  1.00 74.28           C  
ANISOU    5  CB  SER A   1     7444  10060  10719  -2013  -3719   -392
ATOM      6  OG  SER A   1      -8.814 -18.796 -54.949  1.00 76.37           O  
ANISOU    6  OG  SER A   1     7805  10254  10959  -2243  -3991   -387
ATOM      7  H1  SER A   1      -9.832 -16.628 -55.795  1.00  0.00           H  
ATOM      8  H2  SER A   1      -8.833 -15.496 -56.458  1.00  0.00           H  
ATOM      9  HA  SER A   1      -8.350 -15.708 -54.154  1.00  0.00           H  
ATOM     10  HB3 SER A   1      -8.754 -17.690 -53.211  1.00  0.00           H  
ATOM     11  HB2 SER A   1      -7.193 -18.208 -53.821  1.00  0.00           H  
ATOM     12  HG  SER A   1      -8.901 -19.623 -54.470  1.00  0.00           H  
ATOM     13  N   LYS A   2      -6.278 -14.941 -55.591  1.00 70.42           N  
ANISOU   13  N   LYS A   2     7581   9249   9927  -1338  -3739   -402
ATOM     14  CA  LYS A   2      -5.010 -14.530 -56.213  1.00 68.63           C  
ANISOU   14  CA  LYS A   2     7796   8806   9472  -1209  -3642   -385
ATOM     15  C   LYS A   2      -3.735 -14.627 -55.344  1.00 65.47           C  
ANISOU   15  C   LYS A   2     7487   8398   8989  -1189  -3264   -369
ATOM     16  O   LYS A   2      -2.683 -15.050 -55.836  1.00 63.88           O  
ANISOU   16  O   LYS A   2     7658   8021   8594  -1209  -3169   -345
ATOM     17  CB  LYS A   2      -5.169 -13.119 -56.789  1.00 69.60           C  
ANISOU   17  CB  LYS A   2     7967   8885   9594   -963  -3785   -410
ATOM     18  CG  LYS A   2      -3.891 -12.472 -57.328  1.00 68.57           C  
ANISOU   18  CG  LYS A   2     8256   8550   9247   -824  -3649   -400
ATOM     19  CD  LYS A   2      -4.170 -11.076 -57.885  1.00 71.05           C  
ANISOU   19  CD  LYS A   2     8631   8809   9555   -592  -3805   -424
ATOM     20  CE  LYS A   2      -4.814 -11.139 -59.268  1.00 73.64           C  
ANISOU   20  CE  LYS A   2     9194   8987   9799   -588  -4188   -421
ATOM     21  NZ  LYS A   2      -4.965  -9.780 -59.867  1.00 75.56           N1+
ANISOU   21  NZ  LYS A   2     9576   9138   9996   -347  -4335   -440
ATOM     22  H   LYS A   2      -6.981 -14.221 -55.499  1.00  0.00           H  
ATOM     23  HA  LYS A   2      -4.855 -15.194 -57.063  1.00  0.00           H  
ATOM     24  HB3 LYS A   2      -5.610 -12.469 -56.033  1.00  0.00           H  
ATOM     25  HB2 LYS A   2      -5.924 -13.134 -57.575  1.00  0.00           H  
ATOM     26  HG3 LYS A   2      -3.471 -13.099 -58.114  1.00  0.00           H  
ATOM     27  HG2 LYS A   2      -3.154 -12.403 -56.528  1.00  0.00           H  
ATOM     28  HD3 LYS A   2      -3.237 -10.516 -57.945  1.00  0.00           H  
ATOM     29  HD2 LYS A   2      -4.828 -10.538 -57.203  1.00  0.00           H  
ATOM     30  HE3 LYS A   2      -5.793 -11.612 -59.191  1.00  0.00           H  
ATOM     31  HE2 LYS A   2      -4.203 -11.759 -59.925  1.00  0.00           H  
ATOM     32  HZ1 LYS A   2      -5.393  -9.859 -60.778  1.00  0.00           H  
ATOM     33  HZ2 LYS A   2      -5.548  -9.211 -59.270  1.00  0.00           H  
ATOM     34  HZ3 LYS A   2      -4.056  -9.349 -59.958  1.00  0.00           H  
ATOM     35  N   ILE A   3      -3.829 -14.213 -54.080  1.00 64.34           N  
ANISOU   35  N   ILE A   3     7011   8444   8991  -1139  -3057   -385
ATOM     36  CA  ILE A   3      -2.719 -14.330 -53.137  1.00 61.65           C  
ANISOU   36  CA  ILE A   3     6714   8121   8590  -1127  -2724   -374
ATOM     37  C   ILE A   3      -2.290 -15.787 -52.998  1.00 61.75           C  
ANISOU   37  C   ILE A   3     6875   8075   8511  -1326  -2635   -338
ATOM     38  O   ILE A   3      -1.118 -16.113 -53.172  1.00 59.85           O  
ANISOU   38  O   ILE A   3     6930   7705   8106  -1311  -2491   -320
ATOM     39  CB  ILE A   3      -3.065 -13.700 -51.756  1.00 61.08           C  
ANISOU   39  CB  ILE A   3     6251   8265   8692  -1056  -2541   -399
ATOM     40  CG1 ILE A   3      -2.988 -12.171 -51.838  1.00 60.13           C  
ANISOU   40  CG1 ILE A   3     6105   8148   8595   -819  -2546   -433
ATOM     41  CG2 ILE A   3      -2.155 -14.235 -50.642  1.00 57.91           C  
ANISOU   41  CG2 ILE A   3     5856   7906   8243  -1114  -2234   -383
ATOM     42  CD1 ILE A   3      -3.603 -11.455 -50.655  1.00 59.40           C  
ANISOU   42  CD1 ILE A   3     5628   8260   8684   -731  -2425   -465
ATOM     43  H   ILE A   3      -4.689 -13.802 -53.746  1.00  0.00           H  
ATOM     44  HA  ILE A   3      -1.876 -13.776 -53.550  1.00  0.00           H  
ATOM     45  HB  ILE A   3      -4.092 -13.972 -51.511  1.00  0.00           H  
ATOM     46 HG13 ILE A   3      -3.471 -11.834 -52.755  1.00  0.00           H  
ATOM     47 HG12 ILE A   3      -1.947 -11.867 -51.943  1.00  0.00           H  
ATOM     48 HG21 ILE A   3      -2.429 -13.771 -49.694  1.00  0.00           H  
ATOM     49 HG22 ILE A   3      -2.272 -15.316 -50.564  1.00  0.00           H  
ATOM     50 HG23 ILE A   3      -1.117 -13.999 -50.875  1.00  0.00           H  
ATOM     51 HD11 ILE A   3      -3.507 -10.378 -50.791  1.00  0.00           H  
ATOM     52 HD12 ILE A   3      -4.658 -11.718 -50.579  1.00  0.00           H  
ATOM     53 HD13 ILE A   3      -3.088 -11.752 -49.742  1.00  0.00           H  
ATOM     54  N   SER A   4      -3.254 -16.657 -52.711  1.00 64.46           N  
ANISOU   54  N   SER A   4     7019   8511   8960  -1513  -2724   -331
ATOM     55  CA  SER A   4      -3.008 -18.092 -52.565  1.00 65.36           C  
ANISOU   55  CA  SER A   4     7284   8562   8988  -1720  -2660   -297
ATOM     56  C   SER A   4      -2.448 -18.714 -53.841  1.00 66.08           C  
ANISOU   56  C   SER A   4     7821   8414   8874  -1762  -2790   -274
ATOM     57  O   SER A   4      -1.602 -19.603 -53.767  1.00 65.22           O  
ANISOU   57  O   SER A   4     7963   8195   8621  -1824  -2649   -246
ATOM     58  CB  SER A   4      -4.283 -18.829 -52.152  1.00 67.44           C  
ANISOU   58  CB  SER A   4     7255   8961   9408  -1936  -2759   -299
ATOM     59  OG  SER A   4      -4.932 -18.178 -51.076  1.00 68.26           O  
ANISOU   59  OG  SER A   4     6936   9289   9711  -1888  -2650   -326
ATOM     60  H   SER A   4      -4.203 -16.336 -52.584  1.00  0.00           H  
ATOM     61  HA  SER A   4      -2.271 -18.227 -51.774  1.00  0.00           H  
ATOM     62  HB3 SER A   4      -4.034 -19.850 -51.861  1.00  0.00           H  
ATOM     63  HB2 SER A   4      -4.961 -18.886 -53.004  1.00  0.00           H  
ATOM     64  HG  SER A   4      -5.726 -18.663 -50.840  1.00  0.00           H  
ATOM     65  N   GLU A   5      -2.916 -18.251 -54.999  1.00 68.75           N  
ANISOU   65  N   GLU A   5     8270   8663   9188  -1716  -3058   -287
ATOM     66  CA  GLU A   5      -2.425 -18.762 -56.276  1.00 69.55           C  
ANISOU   66  CA  GLU A   5     8825   8521   9079  -1748  -3188   -269
ATOM     67  C   GLU A   5      -0.962 -18.427 -56.474  1.00 67.00           C  
ANISOU   67  C   GLU A   5     8811   8062   8582  -1594  -2968   -261
ATOM     68  O   GLU A   5      -0.176 -19.285 -56.842  1.00 66.65           O  
ANISOU   68  O   GLU A   5     9090   7864   8370  -1647  -2884   -238
ATOM     69  CB  GLU A   5      -3.243 -18.234 -57.466  1.00 72.13           C  
ANISOU   69  CB  GLU A   5     9223   8777   9407  -1715  -3536   -286
ATOM     70  CG  GLU A   5      -4.611 -18.894 -57.669  1.00 76.33           C  
ANISOU   70  CG  GLU A   5     9558   9383  10061  -1916  -3819   -294
ATOM     71  CD  GLU A   5      -4.548 -20.419 -57.740  1.00 79.01           C  
ANISOU   71  CD  GLU A   5    10094   9625  10300  -2168  -3811   -266
ATOM     72  OE1 GLU A   5      -3.987 -20.960 -58.722  1.00 79.96           O  
ANISOU   72  OE1 GLU A   5    10663   9513  10205  -2199  -3881   -248
ATOM     73  OE2 GLU A   5      -5.073 -21.081 -56.814  1.00 80.02           O1-
ANISOU   73  OE2 GLU A   5     9946   9901  10558  -2337  -3728   -263
ATOM     74  H   GLU A   5      -3.625 -17.532 -55.006  1.00  0.00           H  
ATOM     75  HA  GLU A   5      -2.520 -19.848 -56.260  1.00  0.00           H  
ATOM     76  HB3 GLU A   5      -2.656 -18.334 -58.379  1.00  0.00           H  
ATOM     77  HB2 GLU A   5      -3.375 -17.157 -57.363  1.00  0.00           H  
ATOM     78  HG3 GLU A   5      -5.067 -18.508 -58.581  1.00  0.00           H  
ATOM     79  HG2 GLU A   5      -5.279 -18.597 -56.861  1.00  0.00           H  
ATOM     80  N   ALA A   6      -0.603 -17.175 -56.217  1.00 65.54           N  
ANISOU   80  N   ALA A   6     8522   7938   8442  -1404  -2868   -284
ATOM     81  CA  ALA A   6       0.777 -16.715 -56.357  1.00 63.14           C  
ANISOU   81  CA  ALA A   6     8464   7529   7995  -1267  -2649   -285
ATOM     82  C   ALA A   6       1.734 -17.484 -55.446  1.00 61.08           C  
ANISOU   82  C   ALA A   6     8205   7306   7698  -1303  -2366   -269
ATOM     83  O   ALA A   6       2.818 -17.886 -55.875  1.00 60.06           O  
ANISOU   83  O   ALA A   6     8379   7035   7406  -1275  -2238   -259
ATOM     84  CB  ALA A   6       0.865 -15.228 -56.100  1.00 62.42           C  
ANISOU   84  CB  ALA A   6     8226   7513   7977  -1086  -2596   -316
ATOM     85  H   ALA A   6      -1.294 -16.504 -55.913  1.00  0.00           H  
ATOM     86  HA  ALA A   6       1.084 -16.893 -57.388  1.00  0.00           H  
ATOM     87  HB1 ALA A   6       1.899 -14.901 -56.208  1.00  0.00           H  
ATOM     88  HB2 ALA A   6       0.239 -14.697 -56.818  1.00  0.00           H  
ATOM     89  HB3 ALA A   6       0.520 -15.012 -55.089  1.00  0.00           H  
ATOM     90  N   VAL A   7       1.318 -17.702 -54.202  1.00 60.33           N  
ANISOU   90  N   VAL A   7     7778   7396   7748  -1360  -2271   -269
ATOM     91  CA  VAL A   7       2.116 -18.452 -53.236  1.00 58.67           C  
ANISOU   91  CA  VAL A   7     7559   7227   7506  -1391  -2028   -252
ATOM     92  C   VAL A   7       2.248 -19.914 -53.650  1.00 59.04           C  
ANISOU   92  C   VAL A   7     7870   7136   7425  -1535  -2063   -218
ATOM     93  O   VAL A   7       3.352 -20.451 -53.663  1.00 57.95           O  
ANISOU   93  O   VAL A   7     7960   6903   7153  -1492  -1903   -206
ATOM     94  CB  VAL A   7       1.548 -18.332 -51.797  1.00 58.58           C  
ANISOU   94  CB  VAL A   7     7156   7434   7666  -1425  -1923   -259
ATOM     95  CG1 VAL A   7       2.331 -19.199 -50.819  1.00 57.38           C  
ANISOU   95  CG1 VAL A   7     7036   7306   7459  -1461  -1700   -237
ATOM     96  CG2 VAL A   7       1.566 -16.880 -51.338  1.00 57.54           C  
ANISOU   96  CG2 VAL A   7     6806   7421   7637  -1263  -1859   -294
ATOM     97  H   VAL A   7       0.423 -17.344 -53.899  1.00  0.00           H  
ATOM     98  HA  VAL A   7       3.117 -18.020 -53.231  1.00  0.00           H  
ATOM     99  HB  VAL A   7       0.514 -18.675 -51.807  1.00  0.00           H  
ATOM    100 HG11 VAL A   7       1.909 -19.093 -49.820  1.00  0.00           H  
ATOM    101 HG12 VAL A   7       2.271 -20.242 -51.129  1.00  0.00           H  
ATOM    102 HG13 VAL A   7       3.374 -18.883 -50.807  1.00  0.00           H  
ATOM    103 HG21 VAL A   7       1.164 -16.813 -50.327  1.00  0.00           H  
ATOM    104 HG22 VAL A   7       2.591 -16.508 -51.347  1.00  0.00           H  
ATOM    105 HG23 VAL A   7       0.956 -16.278 -52.011  1.00  0.00           H  
ATOM    106  N   LYS A   8       1.124 -20.541 -54.002  1.00 60.55           N  
ANISOU  106  N   LYS A   8     8031   7315   7659  -1704  -2275   -207
ATOM    107  CA  LYS A   8       1.104 -21.934 -54.451  1.00 61.02           C  
ANISOU  107  CA  LYS A   8     8365   7227   7592  -1867  -2338   -177
ATOM    108  C   LYS A   8       1.998 -22.143 -55.675  1.00 60.16           C  
ANISOU  108  C   LYS A   8     8704   6883   7271  -1794  -2356   -171
ATOM    109  O   LYS A   8       2.750 -23.116 -55.746  1.00 59.77           O  
ANISOU  109  O   LYS A   8     8926   6709   7077  -1815  -2242   -150
ATOM    110  CB  LYS A   8      -0.331 -22.397 -54.746  1.00 63.61           C  
ANISOU  110  CB  LYS A   8     8571   7586   8013  -2075  -2598   -176
ATOM    111  CG  LYS A   8      -0.434 -23.881 -55.044  1.00 65.88           C  
ANISOU  111  CG  LYS A   8     9128   7727   8176  -2278  -2653   -147
ATOM    112  CD  LYS A   8      -1.774 -24.290 -55.616  1.00 70.26           C  
ANISOU  112  CD  LYS A   8     9617   8280   8797  -2495  -2950   -153
ATOM    113  CE  LYS A   8      -1.634 -25.638 -56.325  1.00 72.64           C  
ANISOU  113  CE  LYS A   8    10339   8355   8905  -2665  -3032   -127
ATOM    114  NZ  LYS A   8      -2.877 -26.471 -56.331  1.00 75.36           N1+
ANISOU  114  NZ  LYS A   8    10579   8729   9325  -2960  -3232   -126
ATOM    115  H   LYS A   8       0.241 -20.053 -53.964  1.00  0.00           H  
ATOM    116  HA  LYS A   8       1.495 -22.551 -53.642  1.00  0.00           H  
ATOM    117  HB3 LYS A   8      -0.728 -21.830 -55.588  1.00  0.00           H  
ATOM    118  HB2 LYS A   8      -0.971 -22.153 -53.898  1.00  0.00           H  
ATOM    119  HG3 LYS A   8      -0.242 -24.447 -54.133  1.00  0.00           H  
ATOM    120  HG2 LYS A   8       0.357 -24.167 -55.737  1.00  0.00           H  
ATOM    121  HD3 LYS A   8      -2.109 -23.537 -56.330  1.00  0.00           H  
ATOM    122  HD2 LYS A   8      -2.502 -24.378 -54.809  1.00  0.00           H  
ATOM    123  HE3 LYS A   8      -0.823 -26.204 -55.867  1.00  0.00           H  
ATOM    124  HE2 LYS A   8      -1.305 -25.474 -57.351  1.00  0.00           H  
ATOM    125  HZ1 LYS A   8      -2.699 -27.339 -56.816  1.00  0.00           H  
ATOM    126  HZ2 LYS A   8      -3.155 -26.668 -55.380  1.00  0.00           H  
ATOM    127  HZ3 LYS A   8      -3.617 -25.969 -56.801  1.00  0.00           H  
ATOM    128  N   ARG A   9       1.912 -21.216 -56.625  1.00 59.85           N  
ANISOU  128  N   ARG A   9     8753   6780   7207  -1699  -2490   -191
ATOM    129  CA  ARG A   9       2.699 -21.272 -57.852  0.50 59.47           C  
ANISOU  129  CA  ARG A   9     9140   6504   6953  -1628  -2502   -190
ATOM    130  C   ARG A   9       4.194 -21.111 -57.550  1.00 57.22           C  
ANISOU  130  C   ARG A   9     8967   6194   6582  -1473  -2196   -195
ATOM    131  O   ARG A   9       5.043 -21.730 -58.198  1.00 57.20           O  
ANISOU  131  O   ARG A   9     9316   6016   6401  -1446  -2109   -186
ATOM    132  CB  ARG A   9       2.210 -20.198 -58.819  1.00  0.00           C  
ATOM    133  CG  ARG A   9       2.507 -20.339 -60.329  1.00  0.00           C  
ATOM    134  CD  ARG A   9       1.990 -19.266 -61.288  1.00  0.00           C  
ATOM    135  NE  ARG A   9       0.555 -19.402 -61.553  1.00  0.00           N  
ATOM    136  CZ  ARG A   9      -0.376 -18.492 -61.211  1.00  0.00           C  
ATOM    137  NH1 ARG A   9      -0.016 -17.350 -60.587  1.00  0.00           N  
ATOM    138  NH2 ARG A   9      -1.667 -18.757 -61.497  1.00  0.00           N1+
ATOM    139  H   ARG A   9       1.283 -20.434 -56.512  1.00  0.00           H  
ATOM    140  HA  ARG A   9       2.545 -22.247 -58.315  0.50  0.00           H  
ATOM    141  HB2 ARG A   9       1.123 -20.128 -58.767  1.00  0.00           H  
ATOM    142  HB3 ARG A   9       2.649 -19.238 -58.549  1.00  0.00           H  
ATOM    143  HG2 ARG A   9       3.586 -20.350 -60.488  1.00  0.00           H  
ATOM    144  HG3 ARG A   9       2.076 -21.268 -60.700  1.00  0.00           H  
ATOM    145  HD2 ARG A   9       2.162 -18.280 -60.858  1.00  0.00           H  
ATOM    146  HD3 ARG A   9       2.517 -19.344 -62.239  1.00  0.00           H  
ATOM    147  HE  ARG A   9       0.281 -20.250 -62.028  1.00  0.00           H  
ATOM    148 HH12 ARG A   9      -0.719 -16.671 -60.332  1.00  0.00           H  
ATOM    149 HH11 ARG A   9       0.956 -17.175 -60.375  1.00  0.00           H  
ATOM    150 HH22 ARG A   9      -2.385 -18.091 -61.250  1.00  0.00           H  
ATOM    151 HH21 ARG A   9      -1.916 -19.621 -61.957  1.00  0.00           H  
ATOM    152  N   ALA A  10       4.499 -20.275 -56.557  1.00 55.15           N  
ANISOU  152  N   ALA A  10     8397   6111   6447  -1372  -2035   -212
ATOM    153  CA  ALA A  10       5.874 -20.059 -56.102  1.00 52.67           C  
ANISOU  153  CA  ALA A  10     8112   5816   6085  -1236  -1755   -224
ATOM    154  C   ALA A  10       6.444 -21.293 -55.420  1.00 51.67           C  
ANISOU  154  C   ALA A  10     8036   5688   5908  -1271  -1606   -201
ATOM    155  O   ALA A  10       7.592 -21.657 -55.646  1.00 51.10           O  
ANISOU  155  O   ALA A  10     8176   5526   5715  -1182  -1441   -203
ATOM    156  CB  ALA A  10       5.949 -18.867 -55.180  1.00 51.45           C  
ANISOU  156  CB  ALA A  10     7621   5850   6078  -1141  -1651   -251
ATOM    157  H   ALA A  10       3.768 -19.761 -56.087  1.00  0.00           H  
ATOM    158  HA  ALA A  10       6.488 -19.846 -56.977  1.00  0.00           H  
ATOM    159  HB1 ALA A  10       6.979 -18.724 -54.853  1.00  0.00           H  
ATOM    160  HB2 ALA A  10       5.609 -17.976 -55.708  1.00  0.00           H  
ATOM    161  HB3 ALA A  10       5.313 -19.038 -54.311  1.00  0.00           H  
ATOM    162  N   ARG A  11       5.630 -21.939 -54.593  1.00 51.46           N  
ANISOU  162  N   ARG A  11     7822   5759   5973  -1398  -1662   -180
ATOM    163  CA  ARG A  11       6.032 -23.156 -53.918  1.00 50.42           C  
ANISOU  163  CA  ARG A  11     7766   5610   5783  -1443  -1545   -154
ATOM    164  C   ARG A  11       6.272 -24.297 -54.897  1.00 51.51           C  
ANISOU  164  C   ARG A  11     8320   5518   5734  -1499  -1601   -132
ATOM    165  O   ARG A  11       7.273 -25.004 -54.785  1.00 51.19           O  
ANISOU  165  O   ARG A  11     8474   5399   5578  -1417  -1441   -123
ATOM    166  CB  ARG A  11       5.006 -23.544 -52.870  1.00 50.65           C  
ANISOU  166  CB  ARG A  11     7523   5779   5942  -1592  -1591   -137
ATOM    167  CG  ARG A  11       5.513 -24.603 -51.935  1.00 50.76           C  
ANISOU  167  CG  ARG A  11     7592   5795   5900  -1611  -1437   -111
ATOM    168  CD  ARG A  11       4.752 -24.623 -50.632  1.00 51.65           C  
ANISOU  168  CD  ARG A  11     7384   6085   6154  -1711  -1401   -103
ATOM    169  NE  ARG A  11       5.036 -23.475 -49.763  1.00 52.65           N  
ANISOU  169  NE  ARG A  11     7208   6395   6401  -1580  -1279   -131
ATOM    170  CZ  ARG A  11       6.133 -23.323 -49.013  1.00 49.99           C  
ANISOU  170  CZ  ARG A  11     6851   6109   6033  -1433  -1091   -139
ATOM    171  NH1 ARG A  11       7.113 -24.224 -49.034  1.00 48.41           N  
ANISOU  171  NH1 ARG A  11     6903   5799   5691  -1369   -996   -121
ATOM    172  NH2 ARG A  11       6.252 -22.249 -48.245  1.00 48.23           N1+
ANISOU  172  NH2 ARG A  11     6357   6047   5920  -1343  -1006   -167
ATOM    173  H   ARG A  11       4.701 -21.584 -54.419  1.00  0.00           H  
ATOM    174  HA  ARG A  11       6.972 -22.956 -53.404  1.00  0.00           H  
ATOM    175  HB3 ARG A  11       4.101 -23.899 -53.363  1.00  0.00           H  
ATOM    176  HB2 ARG A  11       4.721 -22.661 -52.297  1.00  0.00           H  
ATOM    177  HG3 ARG A  11       6.571 -24.433 -51.734  1.00  0.00           H  
ATOM    178  HG2 ARG A  11       5.435 -25.578 -52.415  1.00  0.00           H  
ATOM    179  HD3 ARG A  11       4.976 -25.546 -50.097  1.00  0.00           H  
ATOM    180  HD2 ARG A  11       3.683 -24.664 -50.839  1.00  0.00           H  
ATOM    181  HE  ARG A  11       4.319 -22.763 -49.759  1.00  0.00           H  
ATOM    182 HH12 ARG A  11       7.934 -24.091 -48.460  1.00  0.00           H  
ATOM    183 HH11 ARG A  11       7.036 -25.040 -49.624  1.00  0.00           H  
ATOM    184 HH22 ARG A  11       7.076 -22.125 -47.675  1.00  0.00           H  
ATOM    185 HH21 ARG A  11       5.518 -21.555 -48.230  1.00  0.00           H  
ATOM    186  N   ALA A  12       5.363 -24.462 -55.857  1.00 52.53           N  
ANISOU  186  N   ALA A  12     8590   5539   5829  -1627  -1833   -127
ATOM    187  CA  ALA A  12       5.484 -25.504 -56.877  1.00 53.47           C  
ANISOU  187  CA  ALA A  12     9140   5420   5757  -1695  -1913   -109
ATOM    188  C   ALA A  12       6.738 -25.305 -57.723  1.00 52.57           C  
ANISOU  188  C   ALA A  12     9334   5156   5483  -1518  -1771   -124
ATOM    189  O   ALA A  12       7.458 -26.256 -58.018  1.00 52.98           O  
ANISOU  189  O   ALA A  12     9697   5055   5378  -1483  -1670   -112
ATOM    190  CB  ALA A  12       4.239 -25.542 -57.765  1.00 55.18           C  
ANISOU  190  CB  ALA A  12     9427   5562   5977  -1865  -2218   -108
ATOM    191  H   ALA A  12       4.556 -23.856 -55.898  1.00  0.00           H  
ATOM    192  HA  ALA A  12       5.567 -26.465 -56.370  1.00  0.00           H  
ATOM    193  HB1 ALA A  12       4.351 -26.324 -58.516  1.00  0.00           H  
ATOM    194  HB2 ALA A  12       3.362 -25.750 -57.153  1.00  0.00           H  
ATOM    195  HB3 ALA A  12       4.116 -24.579 -58.260  1.00  0.00           H  
ATOM    196  N   ALA A  13       6.998 -24.058 -58.098  1.00 51.46           N  
ANISOU  196  N   ALA A  13     9110   5059   5383  -1405  -1750   -153
ATOM    197  CA  ALA A  13       8.191 -23.724 -58.863  1.00 50.90           C  
ANISOU  197  CA  ALA A  13     9295   4866   5178  -1249  -1586   -173
ATOM    198  C   ALA A  13       9.477 -24.013 -58.078  1.00 49.54           C  
ANISOU  198  C   ALA A  13     9061   4763   5000  -1109  -1298   -181
ATOM    199  O   ALA A  13      10.462 -24.486 -58.654  1.00 49.89           O  
ANISOU  199  O   ALA A  13     9391   4668   4897  -1012  -1153   -187
ATOM    200  CB  ALA A  13       8.146 -22.281 -59.318  1.00 50.44           C  
ANISOU  200  CB  ALA A  13     9149   4846   5170  -1178  -1619   -202
ATOM    201  H   ALA A  13       6.361 -23.314 -57.853  1.00  0.00           H  
ATOM    202  HA  ALA A  13       8.199 -24.352 -59.754  1.00  0.00           H  
ATOM    203  HB1 ALA A  13       9.046 -22.051 -59.888  1.00  0.00           H  
ATOM    204  HB2 ALA A  13       7.269 -22.125 -59.946  1.00  0.00           H  
ATOM    205  HB3 ALA A  13       8.090 -21.627 -58.448  1.00  0.00           H  
ATOM    206  N   PHE A  14       9.462 -23.750 -56.772  1.00 48.10           N  
ANISOU  206  N   PHE A  14     8511   4792   4972  -1091  -1220   -182
ATOM    207  CA  PHE A  14      10.590 -24.111 -55.922  1.00 46.92           C  
ANISOU  207  CA  PHE A  14     8286   4718   4821   -963   -988   -188
ATOM    208  C   PHE A  14      10.783 -25.624 -55.797  1.00 47.99           C  
ANISOU  208  C   PHE A  14     8659   4735   4838   -985   -963   -156
ATOM    209  O   PHE A  14      11.919 -26.104 -55.808  1.00 47.85           O  
ANISOU  209  O   PHE A  14     8783   4666   4732   -841   -786   -165
ATOM    210  CB  PHE A  14      10.494 -23.468 -54.529  1.00 45.31           C  
ANISOU  210  CB  PHE A  14     7664   4757   4796   -944   -927   -197
ATOM    211  CG  PHE A  14      11.565 -23.946 -53.583  1.00 43.29           C  
ANISOU  211  CG  PHE A  14     7336   4578   4534   -821   -730   -201
ATOM    212  CD1 PHE A  14      12.853 -23.411 -53.644  1.00 40.74           C  
ANISOU  212  CD1 PHE A  14     6987   4294   4199   -657   -542   -240
ATOM    213  CD2 PHE A  14      11.301 -24.961 -52.671  1.00 41.83           C  
ANISOU  213  CD2 PHE A  14     7127   4419   4346   -871   -736   -168
ATOM    214  CE1 PHE A  14      13.853 -23.868 -52.794  1.00 39.83           C  
ANISOU  214  CE1 PHE A  14     6794   4258   4084   -531   -386   -247
ATOM    215  CE2 PHE A  14      12.293 -25.427 -51.821  1.00 40.91           C  
ANISOU  215  CE2 PHE A  14     6972   4362   4210   -739   -579   -170
ATOM    216  CZ  PHE A  14      13.572 -24.881 -51.876  1.00 39.78           C  
ANISOU  216  CZ  PHE A  14     6776   4271   4067   -561   -414   -211
ATOM    217  H   PHE A  14       8.661 -23.294 -56.358  1.00  0.00           H  
ATOM    218  HA  PHE A  14      11.487 -23.713 -56.396  1.00  0.00           H  
ATOM    219  HB3 PHE A  14       9.514 -23.676 -54.101  1.00  0.00           H  
ATOM    220  HB2 PHE A  14      10.554 -22.384 -54.626  1.00  0.00           H  
ATOM    221  HD1 PHE A  14      13.081 -22.633 -54.357  1.00  0.00           H  
ATOM    222  HD2 PHE A  14      10.314 -25.396 -52.618  1.00  0.00           H  
ATOM    223  HE1 PHE A  14      14.843 -23.439 -52.845  1.00  0.00           H  
ATOM    224  HE2 PHE A  14      12.073 -26.215 -51.115  1.00  0.00           H  
ATOM    225  HZ  PHE A  14      14.346 -25.238 -51.212  1.00  0.00           H  
ATOM    226  N   SER A  15       9.675 -26.357 -55.663  1.00 49.25           N  
ANISOU  226  N   SER A  15     8857   4856   5001  -1163  -1137   -123
ATOM    227  CA  SER A  15       9.695 -27.826 -55.519  1.00 50.54           C  
ANISOU  227  CA  SER A  15     9275   4888   5041  -1218  -1135    -89
ATOM    228  C   SER A  15      10.281 -28.530 -56.733  1.00 51.64           C  
ANISOU  228  C   SER A  15     9872   4776   4972  -1161  -1112    -89
ATOM    229  O   SER A  15      10.856 -29.603 -56.594  1.00 52.46           O  
ANISOU  229  O   SER A  15    10207   4770   4955  -1100  -1018    -73
ATOM    230  CB  SER A  15       8.293 -28.381 -55.244  1.00 51.69           C  
ANISOU  230  CB  SER A  15     9371   5035   5234  -1463  -1335    -58
ATOM    231  OG  SER A  15       7.842 -28.037 -53.945  1.00 51.71           O  
ANISOU  231  OG  SER A  15     8990   5253   5404  -1509  -1306    -54
ATOM    232  H   SER A  15       8.770 -25.908 -55.657  1.00  0.00           H  
ATOM    233  HA  SER A  15      10.322 -28.067 -54.661  1.00  0.00           H  
ATOM    234  HB3 SER A  15       8.306 -29.466 -55.348  1.00  0.00           H  
ATOM    235  HB2 SER A  15       7.596 -27.990 -55.985  1.00  0.00           H  
ATOM    236  HG  SER A  15       6.964 -28.398 -53.805  1.00  0.00           H  
ATOM    237  N   SER A  16      10.142 -27.925 -57.912  1.00 51.96           N  
ANISOU  237  N   SER A  16    10065   4716   4959  -1171  -1196   -108
ATOM    238  CA  SER A  16      10.665 -28.509 -59.149  1.00 53.23           C  
ANISOU  238  CA  SER A  16    10691   4626   4909  -1121  -1169   -112
ATOM    239  C   SER A  16      12.198 -28.532 -59.195  1.00 52.69           C  
ANISOU  239  C   SER A  16    10709   4541   4772   -880   -885   -138
ATOM    240  O   SER A  16      12.782 -29.205 -60.042  1.00 54.08           O  
ANISOU  240  O   SER A  16    11271   4512   4766   -806   -808   -142
ATOM    241  CB  SER A  16      10.120 -27.773 -60.373  1.00 53.90           C  
ANISOU  241  CB  SER A  16    10926   4607   4947  -1190  -1332   -126
ATOM    242  OG  SER A  16      10.695 -26.482 -60.479  1.00 52.88           O  
ANISOU  242  OG  SER A  16    10616   4582   4892  -1063  -1215   -160
ATOM    243  H   SER A  16       9.664 -27.037 -57.971  1.00  0.00           H  
ATOM    244  HA  SER A  16      10.317 -29.541 -59.201  1.00  0.00           H  
ATOM    245  HB3 SER A  16       9.037 -27.682 -60.290  1.00  0.00           H  
ATOM    246  HB2 SER A  16      10.347 -28.346 -61.272  1.00  0.00           H  
ATOM    247  HG  SER A  16      10.341 -26.036 -61.252  1.00  0.00           H  
ATOM    248  N   GLY A  17      12.840 -27.796 -58.290  1.00 50.86           N  
ANISOU  248  N   GLY A  17    10116   4524   4685   -759   -731   -160
ATOM    249  CA  GLY A  17      14.290 -27.816 -58.171  1.00 50.42           C  
ANISOU  249  CA  GLY A  17    10063   4496   4599   -537   -469   -190
ATOM    250  C   GLY A  17      14.972 -26.814 -59.075  1.00 50.55           C  
ANISOU  250  C   GLY A  17    10125   4489   4593   -452   -347   -233
ATOM    251  O   GLY A  17      16.195 -26.815 -59.201  1.00 50.57           O  
ANISOU  251  O   GLY A  17    10156   4496   4560   -280   -117   -266
ATOM    252  H   GLY A  17      12.319 -27.202 -57.661  1.00  0.00           H  
ATOM    253  HA3 GLY A  17      14.658 -28.817 -58.397  1.00  0.00           H  
ATOM    254  HA2 GLY A  17      14.571 -27.620 -57.136  1.00  0.00           H  
ATOM    255  N   ARG A  18      14.173 -25.945 -59.686  1.00 50.53           N  
ANISOU  255  N   ARG A  18    10122   4464   4613   -573   -498   -235
ATOM    256  CA  ARG A  18      14.647 -24.973 -60.664  1.00 50.88           C  
ANISOU  256  CA  ARG A  18    10278   4445   4607   -525   -409   -271
ATOM    257  C   ARG A  18      15.707 -24.004 -60.115  1.00 49.63           C  
ANISOU  257  C   ARG A  18     9814   4474   4568   -398   -177   -316
ATOM    258  O   ARG A  18      16.649 -23.636 -60.816  1.00 50.01           O  
ANISOU  258  O   ARG A  18     9997   4460   4545   -307     18   -352
ATOM    259  CB  ARG A  18      13.458 -24.186 -61.221  1.00 51.17           C  
ANISOU  259  CB  ARG A  18    10334   4443   4664   -673   -656   -260
ATOM    260  CG  ARG A  18      13.781 -23.378 -62.459  1.00 52.84           C  
ANISOU  260  CG  ARG A  18    10803   4511   4761   -646   -607   -286
ATOM    261  CD  ARG A  18      12.670 -22.397 -62.807  1.00 54.38           C  
ANISOU  261  CD  ARG A  18    10945   4711   5007   -755   -853   -280
ATOM    262  NE  ARG A  18      11.402 -23.060 -63.085  1.00 56.57           N  
ANISOU  262  NE  ARG A  18    11348   4897   5250   -900  -1157   -244
ATOM    263  CZ  ARG A  18      10.214 -22.508 -62.872  1.00 56.99           C  
ANISOU  263  CZ  ARG A  18    11196   5036   5420  -1002  -1410   -232
ATOM    264  NH1 ARG A  18      10.125 -21.281 -62.381  1.00 56.20           N  
ANISOU  264  NH1 ARG A  18    10785   5100   5466   -961  -1393   -251
ATOM    265  NH2 ARG A  18       9.112 -23.192 -63.152  1.00 58.66           N1+
ANISOU  265  NH2 ARG A  18    11514   5170   5603  -1146  -1681   -205
ATOM    266  H   ARG A  18      13.184 -25.937 -59.480  1.00  0.00           H  
ATOM    267  HA  ARG A  18      15.097 -25.524 -61.490  1.00  0.00           H  
ATOM    268  HB3 ARG A  18      13.069 -23.523 -60.448  1.00  0.00           H  
ATOM    269  HB2 ARG A  18      12.641 -24.873 -61.441  1.00  0.00           H  
ATOM    270  HG3 ARG A  18      13.946 -24.052 -63.299  1.00  0.00           H  
ATOM    271  HG2 ARG A  18      14.711 -22.832 -62.303  1.00  0.00           H  
ATOM    272  HD3 ARG A  18      12.967 -21.806 -63.673  1.00  0.00           H  
ATOM    273  HD2 ARG A  18      12.538 -21.693 -61.986  1.00  0.00           H  
ATOM    274  HE  ARG A  18      11.464 -23.995 -63.462  1.00  0.00           H  
ATOM    275 HH12 ARG A  18       9.218 -20.866 -62.221  1.00  0.00           H  
ATOM    276 HH11 ARG A  18      10.964 -20.761 -62.167  1.00  0.00           H  
ATOM    277 HH22 ARG A  18       8.205 -22.777 -62.992  1.00  0.00           H  
ATOM    278 HH21 ARG A  18       9.180 -24.128 -63.525  1.00  0.00           H  
ATOM    279  N   THR A  19      15.548 -23.598 -58.862  1.00 48.29           N  
ANISOU  279  N   THR A  19     9242   4530   4575   -405   -195   -316
ATOM    280  CA  THR A  19      16.420 -22.597 -58.243  1.00 47.10           C  
ANISOU  280  CA  THR A  19     8777   4570   4550   -317    -15   -360
ATOM    281  C   THR A  19      17.747 -23.146 -57.720  1.00 47.08           C  
ANISOU  281  C   THR A  19     8689   4646   4554   -151    214   -387
ATOM    282  O   THR A  19      18.630 -22.374 -57.361  1.00 46.67           O  
ANISOU  282  O   THR A  19     8406   4737   4589    -78    379   -433
ATOM    283  CB  THR A  19      15.733 -21.902 -57.050  1.00 45.71           C  
ANISOU  283  CB  THR A  19     8208   4605   4554   -383   -125   -354
ATOM    284  OG1 THR A  19      15.464 -22.858 -56.020  1.00 45.89           O  
ANISOU  284  OG1 THR A  19     8115   4701   4618   -386   -178   -322
ATOM    285  CG2 THR A  19      14.445 -21.245 -57.476  1.00 45.69           C  
ANISOU  285  CG2 THR A  19     8226   4560   4576   -519   -349   -335
ATOM    286  H   THR A  19      14.804 -23.982 -58.297  1.00  0.00           H  
ATOM    287  HA  THR A  19      16.643 -21.837 -58.992  1.00  0.00           H  
ATOM    288  HB  THR A  19      16.403 -21.139 -56.655  1.00  0.00           H  
ATOM    289  HG1 THR A  19      15.037 -22.420 -55.280  1.00  0.00           H  
ATOM    290 HG21 THR A  19      13.981 -20.762 -56.616  1.00  0.00           H  
ATOM    291 HG22 THR A  19      14.653 -20.498 -58.242  1.00  0.00           H  
ATOM    292 HG23 THR A  19      13.768 -21.999 -57.878  1.00  0.00           H  
ATOM    293  N   ARG A  20      17.880 -24.465 -57.656  1.00 47.65           N  
ANISOU  293  N   ARG A  20     8944   4627   4536    -92    216   -361
ATOM    294  CA  ARG A  20      19.038 -25.059 -57.008  1.00 47.65           C  
ANISOU  294  CA  ARG A  20     8837   4715   4553     88    396   -383
ATOM    295  C   ARG A  20      20.381 -24.788 -57.699  1.00 48.73           C  
ANISOU  295  C   ARG A  20     9029   4836   4651    233    655   -440
ATOM    296  O   ARG A  20      21.338 -24.439 -57.017  1.00 48.43           O  
ANISOU  296  O   ARG A  20     8700   4979   4720    344    802   -483
ATOM    297  CB  ARG A  20      18.836 -26.560 -56.766  1.00 48.36           C  
ANISOU  297  CB  ARG A  20     9144   4691   4540    128    331   -339
ATOM    298  CG  ARG A  20      17.575 -26.917 -55.987  1.00 47.23           C  
ANISOU  298  CG  ARG A  20     8930   4575   4441    -28    106   -286
ATOM    299  CD  ARG A  20      17.418 -26.115 -54.707  1.00 44.27           C  
ANISOU  299  CD  ARG A  20     8123   4448   4249    -55     80   -294
ATOM    300  NE  ARG A  20      18.349 -26.497 -53.648  1.00 43.63           N  
ANISOU  300  NE  ARG A  20     7862   4502   4215    108    195   -307
ATOM    301  CZ  ARG A  20      18.145 -27.487 -52.780  1.00 43.26           C  
ANISOU  301  CZ  ARG A  20     7844   4453   4140    129    137   -269
ATOM    302  NH1 ARG A  20      17.055 -28.238 -52.855  1.00 43.32           N  
ANISOU  302  NH1 ARG A  20     8053   4331   4076    -22    -16   -217
ATOM    303  NH2 ARG A  20      19.047 -27.744 -51.844  1.00 42.93           N1+
ANISOU  303  NH2 ARG A  20     7643   4533   4135    296    229   -285
ATOM    304  H   ARG A  20      17.174 -25.064 -58.059  1.00  0.00           H  
ATOM    305  HA  ARG A  20      19.105 -24.598 -56.022  1.00  0.00           H  
ATOM    306  HB3 ARG A  20      19.706 -26.962 -56.248  1.00  0.00           H  
ATOM    307  HB2 ARG A  20      18.829 -27.082 -57.723  1.00  0.00           H  
ATOM    308  HG3 ARG A  20      17.586 -27.981 -55.749  1.00  0.00           H  
ATOM    309  HG2 ARG A  20      16.702 -26.762 -56.621  1.00  0.00           H  
ATOM    310  HD3 ARG A  20      16.396 -26.213 -54.342  1.00  0.00           H  
ATOM    311  HD2 ARG A  20      17.538 -25.054 -54.928  1.00  0.00           H  
ATOM    312  HE  ARG A  20      19.197 -25.950 -53.600  1.00  0.00           H  
ATOM    313 HH12 ARG A  20      16.910 -28.986 -52.192  1.00  0.00           H  
ATOM    314 HH11 ARG A  20      16.369 -28.062 -53.575  1.00  0.00           H  
ATOM    315 HH22 ARG A  20      18.892 -28.495 -51.186  1.00  0.00           H  
ATOM    316 HH21 ARG A  20      19.889 -27.189 -51.788  1.00  0.00           H  
ATOM    317  N   PRO A  21      20.466 -24.940 -59.043  1.00 49.96           N  
ANISOU  317  N   PRO A  21     9554   4778   4652    227    716   -446
ATOM    318  CA  PRO A  21      21.770 -24.674 -59.649  1.00 51.09           C  
ANISOU  318  CA  PRO A  21     9727   4918   4765    360    997   -506
ATOM    319  C   PRO A  21      22.147 -23.201 -59.538  1.00 50.43           C  
ANISOU  319  C   PRO A  21     9360   4993   4809    304   1095   -553
ATOM    320  O   PRO A  21      21.300 -22.327 -59.728  1.00 49.67           O  
ANISOU  320  O   PRO A  21     9259   4880   4733    153    956   -539
ATOM    321  CB  PRO A  21      21.566 -25.059 -61.116  1.00 52.45           C  
ANISOU  321  CB  PRO A  21    10392   4807   4729    331   1017   -496
ATOM    322  CG  PRO A  21      20.383 -25.948 -61.117  1.00 52.38           C  
ANISOU  322  CG  PRO A  21    10612   4656   4633    232    756   -431
ATOM    323  CD  PRO A  21      19.501 -25.408 -60.050  1.00 50.69           C  
ANISOU  323  CD  PRO A  21    10052   4624   4584    109    553   -405
ATOM    324  HA  PRO A  21      22.537 -25.300 -59.193  1.00  0.00           H  
ATOM    325  HB3 PRO A  21      22.435 -25.614 -61.468  1.00  0.00           H  
ATOM    326  HB2 PRO A  21      21.346 -24.164 -61.697  1.00  0.00           H  
ATOM    327  HG3 PRO A  21      20.691 -26.960 -60.853  1.00  0.00           H  
ATOM    328  HG2 PRO A  21      19.875 -25.872 -62.078  1.00  0.00           H  
ATOM    329  HD2 PRO A  21      18.947 -24.554 -60.440  1.00  0.00           H  
ATOM    330  HD3 PRO A  21      18.908 -26.220 -59.629  1.00  0.00           H  
ATOM    331  N   LEU A  22      23.410 -22.937 -59.222  1.00 50.98           N  
ANISOU  331  N   LEU A  22     9193   5214   4964    428   1329   -613
ATOM    332  CA  LEU A  22      23.906 -21.570 -59.054  1.00 50.48           C  
ANISOU  332  CA  LEU A  22     8852   5307   5022    366   1445   -666
ATOM    333  C   LEU A  22      23.731 -20.708 -60.301  1.00 51.05           C  
ANISOU  333  C   LEU A  22     9188   5217   4992    249   1513   -680
ATOM    334  O   LEU A  22      23.429 -19.513 -60.201  1.00 50.34           O  
ANISOU  334  O   LEU A  22     8970   5187   4969    127   1474   -692
ATOM    335  CB  LEU A  22      25.370 -21.576 -58.608  1.00 51.32           C  
ANISOU  335  CB  LEU A  22     8677   5595   5228    517   1693   -735
ATOM    336  CG  LEU A  22      25.694 -22.334 -57.315  1.00 51.50           C  
ANISOU  336  CG  LEU A  22     8424   5793   5352    657   1628   -729
ATOM    337  CD1 LEU A  22      27.166 -22.192 -56.972  1.00 52.45           C  
ANISOU  337  CD1 LEU A  22     8244   6103   5582    803   1860   -807
ATOM    338  CD2 LEU A  22      24.813 -21.899 -56.135  1.00 49.82           C  
ANISOU  338  CD2 LEU A  22     7965   5714   5249    551   1396   -694
ATOM    339  H   LEU A  22      24.066 -23.693 -59.089  1.00  0.00           H  
ATOM    340  HA  LEU A  22      23.325 -21.109 -58.256  1.00  0.00           H  
ATOM    341  HB3 LEU A  22      25.722 -20.548 -58.519  1.00  0.00           H  
ATOM    342  HB2 LEU A  22      25.990 -21.964 -59.416  1.00  0.00           H  
ATOM    343  HG  LEU A  22      25.500 -23.391 -57.497  1.00  0.00           H  
ATOM    344 HD11 LEU A  22      27.379 -22.736 -56.052  1.00  0.00           H  
ATOM    345 HD12 LEU A  22      27.770 -22.600 -57.783  1.00  0.00           H  
ATOM    346 HD13 LEU A  22      27.408 -21.138 -56.835  1.00  0.00           H  
ATOM    347 HD21 LEU A  22      25.087 -22.469 -55.247  1.00  0.00           H  
ATOM    348 HD22 LEU A  22      24.960 -20.836 -55.944  1.00  0.00           H  
ATOM    349 HD23 LEU A  22      23.766 -22.083 -56.375  1.00  0.00           H  
ATOM    350  N   GLN A  23      23.908 -21.324 -61.464  1.00 52.59           N  
ANISOU  350  N   GLN A  23     9779   5192   5012    292   1611   -676
ATOM    351  CA  GLN A  23      23.719 -20.673 -62.761  1.00 53.74           C  
ANISOU  351  CA  GLN A  23    10267   5135   5015    192   1670   -683
ATOM    352  C   GLN A  23      22.367 -19.969 -62.843  1.00 51.99           C  
ANISOU  352  C   GLN A  23    10120   4850   4784     27   1384   -637
ATOM    353  O   GLN A  23      22.284 -18.830 -63.292  1.00 51.98           O  
ANISOU  353  O   GLN A  23    10161   4816   4771    -70   1415   -656
ATOM    354  CB  GLN A  23      23.855 -21.708 -63.887  1.00 55.91           C  
ANISOU  354  CB  GLN A  23    11009   5156   5078    267   1750   -671
ATOM    355  CG  GLN A  23      24.067 -21.125 -65.298  1.00 60.31           C  
ANISOU  355  CG  GLN A  23    11950   5500   5465    203   1910   -694
ATOM    356  CD  GLN A  23      22.825 -21.212 -66.201  1.00 63.08           C  
ANISOU  356  CD  GLN A  23    12743   5590   5634     86   1651   -638
ATOM    357  OE1 GLN A  23      21.704 -20.893 -65.784  1.00 62.68           O  
ANISOU  357  OE1 GLN A  23    12603   5572   5642    -21   1351   -595
ATOM    358  NE2 GLN A  23      23.032 -21.639 -67.446  1.00 64.00           N  
ANISOU  358  NE2 GLN A  23    13337   5451   5530    109   1767   -642
ATOM    359  H   GLN A  23      24.188 -22.294 -61.484  1.00  0.00           H  
ATOM    360  HA  GLN A  23      24.502 -19.926 -62.886  1.00  0.00           H  
ATOM    361  HB3 GLN A  23      22.976 -22.353 -63.892  1.00  0.00           H  
ATOM    362  HB2 GLN A  23      24.672 -22.390 -63.653  1.00  0.00           H  
ATOM    363  HG3 GLN A  23      24.900 -21.637 -65.779  1.00  0.00           H  
ATOM    364  HG2 GLN A  23      24.382 -20.085 -65.216  1.00  0.00           H  
ATOM    365 HE22 GLN A  23      22.257 -21.718 -68.088  1.00  0.00           H  
ATOM    366 HE21 GLN A  23      23.964 -21.884 -67.748  1.00  0.00           H  
ATOM    367  N   PHE A  24      21.317 -20.651 -62.391  1.00 50.73           N  
ANISOU  367  N   PHE A  24     9973   4673   4631     -3   1111   -579
ATOM    368  CA  PHE A  24      19.973 -20.101 -62.426  1.00 49.53           C  
ANISOU  368  CA  PHE A  24     9856   4476   4486   -143    823   -537
ATOM    369  C   PHE A  24      19.855 -18.858 -61.554  1.00 47.87           C  
ANISOU  369  C   PHE A  24     9263   4473   4453   -199    795   -558
ATOM    370  O   PHE A  24      19.231 -17.872 -61.941  1.00 47.59           O  
ANISOU  370  O   PHE A  24     9292   4384   4405   -292    689   -554
ATOM    371  CB  PHE A  24      18.929 -21.142 -62.010  1.00 48.94           C  
ANISOU  371  CB  PHE A  24     9819   4369   4405   -175    560   -478
ATOM    372  CG  PHE A  24      17.523 -20.644 -62.122  1.00 49.00           C  
ANISOU  372  CG  PHE A  24     9853   4337   4429   -316    261   -441
ATOM    373  CD1 PHE A  24      16.816 -20.780 -63.312  1.00 50.50           C  
ANISOU  373  CD1 PHE A  24    10447   4290   4452   -389    107   -417
ATOM    374  CD2 PHE A  24      16.918 -19.989 -61.055  1.00 47.85           C  
ANISOU  374  CD2 PHE A  24     9328   4390   4462   -366    133   -434
ATOM    375  CE1 PHE A  24      15.522 -20.293 -63.426  1.00 50.55           C  
ANISOU  375  CE1 PHE A  24    10450   4272   4485   -504   -185   -388
ATOM    376  CE2 PHE A  24      15.628 -19.497 -61.163  1.00 48.04           C  
ANISOU  376  CE2 PHE A  24     9349   4391   4515   -476   -133   -405
ATOM    377  CZ  PHE A  24      14.926 -19.651 -62.348  1.00 49.29           C  
ANISOU  377  CZ  PHE A  24     9883   4326   4521   -541   -301   -383
ATOM    378  H   PHE A  24      21.443 -21.578 -62.010  1.00  0.00           H  
ATOM    379  HA  PHE A  24      19.760 -19.808 -63.454  1.00  0.00           H  
ATOM    380  HB3 PHE A  24      19.121 -21.457 -60.984  1.00  0.00           H  
ATOM    381  HB2 PHE A  24      19.046 -22.036 -62.622  1.00  0.00           H  
ATOM    382  HD1 PHE A  24      17.274 -21.269 -64.159  1.00  0.00           H  
ATOM    383  HD2 PHE A  24      17.455 -19.859 -60.127  1.00  0.00           H  
ATOM    384  HE1 PHE A  24      14.979 -20.413 -64.352  1.00  0.00           H  
ATOM    385  HE2 PHE A  24      15.170 -18.994 -60.324  1.00  0.00           H  
ATOM    386  HZ  PHE A  24      13.918 -19.273 -62.434  1.00  0.00           H  
ATOM    387  N   ARG A  25      20.460 -18.878 -60.394  1.00 46.86           N  
ANISOU  387  N   ARG A  25     8757   4570   4478   -136    885   -581
ATOM    388  CA  ARG A  25      20.331 -17.768 -59.512  1.00 45.37           C  
ANISOU  388  CA  ARG A  25     8226   4568   4446   -190    851   -601
ATOM    389  C   ARG A  25      21.130 -16.623 -60.027  1.00 46.30           C  
ANISOU  389  C   ARG A  25     8354   4683   4555   -222   1059   -657
ATOM    390  O   ARG A  25      20.678 -15.536 -60.026  1.00 45.64           O  
ANISOU  390  O   ARG A  25     8232   4607   4502   -307    991   -662
ATOM    391  CB  ARG A  25      20.783 -18.121 -58.115  1.00 44.16           C  
ANISOU  391  CB  ARG A  25     7690   4646   4441   -118    880   -612
ATOM    392  CG  ARG A  25      20.269 -19.426 -57.609  1.00 42.73           C  
ANISOU  392  CG  ARG A  25     7533   4456   4247    -72    738   -562
ATOM    393  CD  ARG A  25      20.937 -19.741 -56.323  1.00 39.72           C  
ANISOU  393  CD  ARG A  25     6820   4285   3988     23    802   -580
ATOM    394  NE  ARG A  25      20.849 -21.120 -55.952  1.00 37.96           N  
ANISOU  394  NE  ARG A  25     6675   4030   3720    105    743   -542
ATOM    395  CZ  ARG A  25      21.391 -21.602 -54.856  1.00 36.30           C  
ANISOU  395  CZ  ARG A  25     6235   3972   3585    208    774   -549
ATOM    396  NH1 ARG A  25      22.023 -20.823 -54.028  1.00 33.70           N  
ANISOU  396  NH1 ARG A  25     5573   3845   3385    232    849   -594
ATOM    397  NH2 ARG A  25      21.286 -22.858 -54.585  1.00 36.20           N1+
ANISOU  397  NH2 ARG A  25     6345   3900   3510    283    720   -512
ATOM    398  H   ARG A  25      21.015 -19.678 -60.128  1.00  0.00           H  
ATOM    399  HA  ARG A  25      19.282 -17.473 -59.475  1.00  0.00           H  
ATOM    400  HB3 ARG A  25      20.489 -17.327 -57.429  1.00  0.00           H  
ATOM    401  HB2 ARG A  25      21.872 -18.123 -58.078  1.00  0.00           H  
ATOM    402  HG3 ARG A  25      20.490 -20.209 -58.334  1.00  0.00           H  
ATOM    403  HG2 ARG A  25      19.193 -19.356 -57.451  1.00  0.00           H  
ATOM    404  HD3 ARG A  25      20.508 -19.126 -55.532  1.00  0.00           H  
ATOM    405  HD2 ARG A  25      21.985 -19.448 -56.379  1.00  0.00           H  
ATOM    406  HE  ARG A  25      20.343 -21.732 -56.576  1.00  0.00           H  
ATOM    407 HH12 ARG A  25      22.435 -21.206 -53.189  1.00  0.00           H  
ATOM    408 HH11 ARG A  25      22.102 -19.835 -54.224  1.00  0.00           H  
ATOM    409 HH22 ARG A  25      21.702 -23.229 -53.743  1.00  0.00           H  
ATOM    410 HH21 ARG A  25      20.788 -23.471 -55.215  1.00  0.00           H  
ATOM    411  N   ILE A  26      22.343 -16.878 -60.453  1.00 47.87           N  
ANISOU  411  N   ILE A  26     8603   4873   4714   -151   1326   -701
ATOM    412  CA  ILE A  26      23.175 -15.830 -60.959  1.00 49.04           C  
ANISOU  412  CA  ILE A  26     8761   5018   4852   -202   1558   -760
ATOM    413  C   ILE A  26      22.524 -15.120 -62.110  1.00 49.96           C  
ANISOU  413  C   ILE A  26     9255   4908   4820   -303   1497   -742
ATOM    414  O   ILE A  26      22.667 -13.950 -62.277  1.00 50.20           O  
ANISOU  414  O   ILE A  26     9277   4937   4859   -389   1569   -772
ATOM    415  CB  ILE A  26      24.517 -16.354 -61.403  1.00 50.77           C  
ANISOU  415  CB  ILE A  26     9012   5241   5036   -107   1866   -811
ATOM    416  CG1 ILE A  26      25.442 -16.442 -60.225  1.00 50.56           C  
ANISOU  416  CG1 ILE A  26     8532   5487   5192    -29   1972   -857
ATOM    417  CG2 ILE A  26      25.117 -15.401 -62.384  1.00 51.61           C  
ANISOU  417  CG2 ILE A  26     9304   5244   5062   -193   2099   -858
ATOM    418  CD1 ILE A  26      26.608 -17.347 -60.464  1.00 53.41           C  
ANISOU  418  CD1 ILE A  26     8880   5875   5539    122   2211   -896
ATOM    419  H   ILE A  26      22.700 -17.823 -60.426  1.00  0.00           H  
ATOM    420  HA  ILE A  26      23.338 -15.107 -60.160  1.00  0.00           H  
ATOM    421  HB  ILE A  26      24.401 -17.337 -61.860  1.00  0.00           H  
ATOM    422 HG13 ILE A  26      24.887 -16.789 -59.354  1.00  0.00           H  
ATOM    423 HG12 ILE A  26      25.803 -15.445 -59.973  1.00  0.00           H  
ATOM    424 HG21 ILE A  26      26.088 -15.776 -62.708  1.00  0.00           H  
ATOM    425 HG22 ILE A  26      24.459 -15.305 -63.247  1.00  0.00           H  
ATOM    426 HG23 ILE A  26      25.243 -14.426 -61.914  1.00  0.00           H  
ATOM    427 HD11 ILE A  26      27.240 -17.369 -59.576  1.00  0.00           H  
ATOM    428 HD12 ILE A  26      26.249 -18.354 -60.679  1.00  0.00           H  
ATOM    429 HD13 ILE A  26      27.186 -16.979 -61.312  1.00  0.00           H  
ATOM    430  N   GLN A  27      21.761 -15.832 -62.886  1.00 50.79           N  
ANISOU  430  N   GLN A  27     9706   4812   4781   -296   1344   -692
ATOM    431  CA  GLN A  27      21.099 -15.227 -63.979  1.00 52.01           C  
ANISOU  431  CA  GLN A  27    10237   4742   4782   -379   1249   -673
ATOM    432  C   GLN A  27      19.932 -14.398 -63.582  1.00 50.80           C  
ANISOU  432  C   GLN A  27     9988   4619   4695   -452    972   -643
ATOM    433  O   GLN A  27      19.632 -13.470 -64.233  1.00 51.56           O  
ANISOU  433  O   GLN A  27    10290   4591   4710   -515    939   -645
ATOM    434  CB  GLN A  27      20.626 -16.299 -64.894  1.00 53.25           C  
ANISOU  434  CB  GLN A  27    10793   4678   4763   -350   1144   -631
ATOM    435  CG  GLN A  27      21.549 -16.537 -66.036  1.00 56.45           C  
ANISOU  435  CG  GLN A  27    11551   4905   4993   -318   1420   -663
ATOM    436  CD  GLN A  27      21.255 -17.839 -66.656  1.00 59.72           C  
ANISOU  436  CD  GLN A  27    12294   5141   5257   -262   1341   -627
ATOM    437  OE1 GLN A  27      22.136 -18.553 -67.044  1.00 61.72           O  
ANISOU  437  OE1 GLN A  27    12677   5339   5434   -174   1576   -653
ATOM    438  NE2 GLN A  27      20.002 -18.172 -66.710  1.00 59.37           N  
ANISOU  438  NE2 GLN A  27    12371   5011   5174   -314   1005   -572
ATOM    439  H   GLN A  27      21.641 -16.819 -62.708  1.00  0.00           H  
ATOM    440  HA  GLN A  27      21.810 -14.598 -64.514  1.00  0.00           H  
ATOM    441  HB3 GLN A  27      19.638 -16.040 -65.275  1.00  0.00           H  
ATOM    442  HB2 GLN A  27      20.499 -17.224 -64.332  1.00  0.00           H  
ATOM    443  HG3 GLN A  27      22.579 -16.529 -65.678  1.00  0.00           H  
ATOM    444  HG2 GLN A  27      21.423 -15.746 -66.775  1.00  0.00           H  
ATOM    445 HE22 GLN A  27      19.731 -19.053 -67.123  1.00  0.00           H  
ATOM    446 HE21 GLN A  27      19.298 -17.550 -66.339  1.00  0.00           H  
ATOM    447  N   GLN A  28      19.243 -14.748 -62.526  1.00 49.48           N  
ANISOU  447  N   GLN A  28     9524   4608   4667   -439    772   -614
ATOM    448  CA  GLN A  28      18.150 -13.934 -62.067  1.00 48.65           C  
ANISOU  448  CA  GLN A  28     9284   4555   4645   -493    529   -592
ATOM    449  C   GLN A  28      18.722 -12.659 -61.565  1.00 48.26           C  
ANISOU  449  C   GLN A  28     9021   4627   4688   -523    677   -640
ATOM    450  O   GLN A  28      18.214 -11.609 -61.762  1.00 48.26           O  
ANISOU  450  O   GLN A  28     9087   4575   4676   -569    589   -641
ATOM    451  CB  GLN A  28      17.408 -14.617 -60.951  1.00 47.26           C  
ANISOU  451  CB  GLN A  28     8811   4539   4607   -477    337   -557
ATOM    452  CG  GLN A  28      16.599 -15.780 -61.419  1.00 48.06           C  
ANISOU  452  CG  GLN A  28     9130   4511   4621   -484    140   -507
ATOM    453  CD  GLN A  28      15.720 -15.450 -62.573  1.00 49.60           C  
ANISOU  453  CD  GLN A  28     9676   4490   4679   -537    -54   -482
ATOM    454  OE1 GLN A  28      14.791 -14.704 -62.447  1.00 49.90           O  
ANISOU  454  OE1 GLN A  28     9638   4549   4772   -573   -254   -470
ATOM    455  NE2 GLN A  28      16.011 -16.012 -63.705  1.00 51.15           N  
ANISOU  455  NE2 GLN A  28    10269   4475   4690   -532     -1   -477
ATOM    456  H   GLN A  28      19.478 -15.595 -62.028  1.00  0.00           H  
ATOM    457  HA  GLN A  28      17.468 -13.732 -62.893  1.00  0.00           H  
ATOM    458  HB3 GLN A  28      16.755 -13.898 -60.456  1.00  0.00           H  
ATOM    459  HB2 GLN A  28      18.119 -14.951 -60.195  1.00  0.00           H  
ATOM    460  HG3 GLN A  28      15.990 -16.153 -60.595  1.00  0.00           H  
ATOM    461  HG2 GLN A  28      17.266 -16.598 -61.694  1.00  0.00           H  
ATOM    462 HE22 GLN A  28      15.448 -15.824 -64.522  1.00  0.00           H  
ATOM    463 HE21 GLN A  28      16.801 -16.638 -63.770  1.00  0.00           H  
ATOM    464  N   LEU A  29      19.816 -12.785 -60.887  1.00 48.03           N  
ANISOU  464  N   LEU A  29     8734   4763   4752   -492    900   -682
ATOM    465  CA  LEU A  29      20.506 -11.623 -60.358  1.00 47.96           C  
ANISOU  465  CA  LEU A  29     8506   4882   4835   -538   1060   -737
ATOM    466  C   LEU A  29      20.995 -10.711 -61.474  1.00 49.43           C  
ANISOU  466  C   LEU A  29     9001   4894   4886   -609   1234   -769
ATOM    467  O   LEU A  29      20.922  -9.488 -61.357  1.00 49.21           O  
ANISOU  467  O   LEU A  29     8951   4869   4877   -680   1244   -792
ATOM    468  CB  LEU A  29      21.655 -12.043 -59.443  1.00 47.73           C  
ANISOU  468  CB  LEU A  29     8134   5070   4931   -489   1255   -782
ATOM    469  CG  LEU A  29      21.267 -12.738 -58.135  1.00 46.29           C  
ANISOU  469  CG  LEU A  29     7625   5077   4887   -427   1101   -757
ATOM    470  CD1 LEU A  29      22.509 -13.292 -57.470  1.00 46.26           C  
ANISOU  470  CD1 LEU A  29     7361   5248   4969   -352   1292   -801
ATOM    471  CD2 LEU A  29      20.503 -11.810 -57.195  1.00 44.60           C  
ANISOU  471  CD2 LEU A  29     7188   4976   4784   -478    941   -752
ATOM    472  H   LEU A  29      20.203 -13.703 -60.719  1.00  0.00           H  
ATOM    473  HA  LEU A  29      19.793 -11.059 -59.757  1.00  0.00           H  
ATOM    474  HB3 LEU A  29      22.271 -11.173 -59.218  1.00  0.00           H  
ATOM    475  HB2 LEU A  29      22.342 -12.681 -59.999  1.00  0.00           H  
ATOM    476  HG  LEU A  29      20.616 -13.577 -58.381  1.00  0.00           H  
ATOM    477 HD11 LEU A  29      22.233 -13.787 -56.539  1.00  0.00           H  
ATOM    478 HD12 LEU A  29      22.988 -14.011 -58.135  1.00  0.00           H  
ATOM    479 HD13 LEU A  29      23.202 -12.478 -57.257  1.00  0.00           H  
ATOM    480 HD21 LEU A  29      20.249 -12.347 -56.281  1.00  0.00           H  
ATOM    481 HD22 LEU A  29      21.124 -10.949 -56.949  1.00  0.00           H  
ATOM    482 HD23 LEU A  29      19.589 -11.471 -57.682  1.00  0.00           H  
ATOM    483  N   GLU A  30      21.475 -11.310 -62.560  1.00 50.98           N  
ANISOU  483  N   GLU A  30     9512   4924   4933   -592   1375   -770
ATOM    484  CA  GLU A  30      21.896 -10.543 -63.731  1.00 52.94           C  
ANISOU  484  CA  GLU A  30    10121   4972   5020   -665   1550   -796
ATOM    485  C   GLU A  30      20.712  -9.878 -64.419  1.00 52.95           C  
ANISOU  485  C   GLU A  30    10451   4770   4899   -704   1302   -752
ATOM    486  O   GLU A  30      20.860  -8.825 -65.016  1.00 53.89           O  
ANISOU  486  O   GLU A  30    10794   4761   4922   -777   1390   -772
ATOM    487  CB  GLU A  30      22.674 -11.416 -64.715  1.00 54.69           C  
ANISOU  487  CB  GLU A  30    10617   5060   5103   -625   1772   -808
ATOM    488  CG  GLU A  30      24.118 -11.658 -64.302  1.00 56.84           C  
ANISOU  488  CG  GLU A  30    10609   5509   5477   -598   2103   -874
ATOM    489  CD  GLU A  30      24.785 -12.813 -65.039  1.00 61.43           C  
ANISOU  489  CD  GLU A  30    11389   5997   5953   -505   2291   -882
ATOM    490  OE1 GLU A  30      24.133 -13.503 -65.860  1.00 62.90           O  
ANISOU  490  OE1 GLU A  30    11952   5972   5976   -469   2161   -833
ATOM    491  OE2 GLU A  30      25.986 -13.036 -64.782  1.00 63.29           O1-
ANISOU  491  OE2 GLU A  30    11397   6377   6273   -464   2569   -940
ATOM    492  H   GLU A  30      21.555 -12.316 -62.588  1.00  0.00           H  
ATOM    493  HA  GLU A  30      22.565  -9.754 -63.387  1.00  0.00           H  
ATOM    494  HB3 GLU A  30      22.653 -10.955 -65.703  1.00  0.00           H  
ATOM    495  HB2 GLU A  30      22.165 -12.373 -64.830  1.00  0.00           H  
ATOM    496  HG3 GLU A  30      24.161 -11.841 -63.228  1.00  0.00           H  
ATOM    497  HG2 GLU A  30      24.696 -10.747 -64.458  1.00  0.00           H  
ATOM    498  N   ALA A  31      19.542 -10.502 -64.321  1.00 52.31           N  
ANISOU  498  N   ALA A  31    10393   4661   4822   -655    988   -694
ATOM    499  CA  ALA A  31      18.298  -9.916 -64.806  1.00 52.72           C  
ANISOU  499  CA  ALA A  31    10674   4562   4796   -670    697   -654
ATOM    500  C   ALA A  31      17.893  -8.693 -63.981  1.00 52.13           C  
ANISOU  500  C   ALA A  31    10351   4609   4848   -692    610   -667
ATOM    501  O   ALA A  31      17.440  -7.699 -64.547  1.00 52.97           O  
ANISOU  501  O   ALA A  31    10702   4566   4861   -715    525   -664
ATOM    502  CB  ALA A  31      17.189 -10.954 -64.820  1.00 52.28           C  
ANISOU  502  CB  ALA A  31    10644   4480   4740   -627    391   -597
ATOM    503  H   ALA A  31      19.492 -11.418 -63.898  1.00  0.00           H  
ATOM    504  HA  ALA A  31      18.461  -9.588 -65.832  1.00  0.00           H  
ATOM    505  HB1 ALA A  31      16.269 -10.498 -65.185  1.00  0.00           H  
ATOM    506  HB2 ALA A  31      17.470 -11.778 -65.476  1.00  0.00           H  
ATOM    507  HB3 ALA A  31      17.031 -11.332 -63.810  1.00  0.00           H  
ATOM    508  N   LEU A  32      18.068  -8.762 -62.658  1.00 51.05           N  
ANISOU  508  N   LEU A  32     9759   4727   4910   -677    634   -684
ATOM    509  CA  LEU A  32      17.839  -7.608 -61.783  1.00 50.97           C  
ANISOU  509  CA  LEU A  32     9507   4841   5020   -697    595   -706
ATOM    510  C   LEU A  32      18.757  -6.432 -62.129  1.00 52.16           C  
ANISOU  510  C   LEU A  32     9790   4923   5104   -779    844   -759
ATOM    511  O   LEU A  32      18.337  -5.280 -62.125  1.00 52.29           O  
ANISOU  511  O   LEU A  32     9888   4879   5101   -802    774   -766
ATOM    512  CB  LEU A  32      18.035  -7.985 -60.315  1.00 49.59           C  
ANISOU  512  CB  LEU A  32     8852   4942   5047   -672    611   -719
ATOM    513  CG  LEU A  32      16.808  -8.352 -59.495  1.00 49.08           C  
ANISOU  513  CG  LEU A  32     8561   4988   5100   -621    332   -676
ATOM    514  CD1 LEU A  32      17.242  -8.908 -58.153  1.00 47.87           C  
ANISOU  514  CD1 LEU A  32     8001   5080   5108   -600    401   -690
ATOM    515  CD2 LEU A  32      15.913  -7.138 -59.320  1.00 49.44           C  
ANISOU  515  CD2 LEU A  32     8604   5008   5172   -616    169   -674
ATOM    516  H   LEU A  32      18.367  -9.628 -62.233  1.00  0.00           H  
ATOM    517  HA  LEU A  32      16.807  -7.282 -61.914  1.00  0.00           H  
ATOM    518  HB3 LEU A  32      18.575  -7.184 -59.810  1.00  0.00           H  
ATOM    519  HB2 LEU A  32      18.763  -8.793 -60.249  1.00  0.00           H  
ATOM    520  HG  LEU A  32      16.250  -9.122 -60.028  1.00  0.00           H  
ATOM    521 HD11 LEU A  32      16.362  -9.171 -57.566  1.00  0.00           H  
ATOM    522 HD12 LEU A  32      17.853  -9.797 -58.308  1.00  0.00           H  
ATOM    523 HD13 LEU A  32      17.823  -8.157 -57.619  1.00  0.00           H  
ATOM    524 HD21 LEU A  32      15.038  -7.413 -58.731  1.00  0.00           H  
ATOM    525 HD22 LEU A  32      16.464  -6.351 -58.805  1.00  0.00           H  
ATOM    526 HD23 LEU A  32      15.594  -6.777 -60.298  1.00  0.00           H  
ATOM    527  N   GLN A  33      20.014  -6.748 -62.413  1.00 53.20           N  
ANISOU  527  N   GLN A  33     9940   5068   5204   -822   1142   -800
ATOM    528  CA  GLN A  33      21.010  -5.778 -62.823  1.00 55.00           C  
ANISOU  528  CA  GLN A  33    10297   5234   5366   -927   1423   -857
ATOM    529  C   GLN A  33      20.561  -5.030 -64.079  1.00 56.37           C  
ANISOU  529  C   GLN A  33    10982   5111   5326   -965   1380   -837
ATOM    530  O   GLN A  33      20.684  -3.812 -64.159  1.00 56.98           O  
ANISOU  530  O   GLN A  33    11174   5117   5359  -1043   1448   -864
ATOM    531  CB  GLN A  33      22.306  -6.519 -63.103  1.00 56.16           C  
ANISOU  531  CB  GLN A  33    10401   5430   5506   -945   1731   -897
ATOM    532  CG  GLN A  33      23.562  -5.860 -62.602  1.00 58.68           C  
ANISOU  532  CG  GLN A  33    10476   5901   5920  -1045   2027   -975
ATOM    533  CD  GLN A  33      24.797  -6.727 -62.823  1.00 62.39           C  
ANISOU  533  CD  GLN A  33    10844   6451   6410  -1029   2314  -1017
ATOM    534  OE1 GLN A  33      24.698  -7.885 -63.239  1.00 63.72           O  
ANISOU  534  OE1 GLN A  33    11114   6569   6527   -926   2284   -985
ATOM    535  NE2 GLN A  33      25.969  -6.166 -62.547  1.00 64.23           N  
ANISOU  535  NE2 GLN A  33    10875   6808   6720  -1131   2593  -1093
ATOM    536  H   GLN A  33      20.320  -7.708 -62.348  1.00  0.00           H  
ATOM    537  HA  GLN A  33      21.171  -5.063 -62.016  1.00  0.00           H  
ATOM    538  HB3 GLN A  33      22.395  -6.695 -64.175  1.00  0.00           H  
ATOM    539  HB2 GLN A  33      22.240  -7.527 -62.692  1.00  0.00           H  
ATOM    540  HG3 GLN A  33      23.458  -5.642 -61.539  1.00  0.00           H  
ATOM    541  HG2 GLN A  33      23.696  -4.903 -63.107  1.00  0.00           H  
ATOM    542 HE22 GLN A  33      26.822  -6.691 -62.674  1.00  0.00           H  
ATOM    543 HE21 GLN A  33      26.007  -5.214 -62.210  1.00  0.00           H  
ATOM    544  N   ARG A  34      20.034  -5.766 -65.052  1.00 57.09           N  
ANISOU  544  N   ARG A  34    11401   5018   5272   -911   1256   -791
ATOM    545  CA  ARG A  34      19.520  -5.162 -66.275  1.00 58.44           C  
ANISOU  545  CA  ARG A  34    12092   4893   5221   -929   1170   -767
ATOM    546  C   ARG A  34      18.277  -4.313 -66.013  1.00 58.48           C  
ANISOU  546  C   ARG A  34    12114   4860   5246   -881    846   -735
ATOM    547  O   ARG A  34      18.134  -3.253 -66.602  1.00 59.50           O  
ANISOU  547  O   ARG A  34    12565   4803   5240   -914    843   -739
ATOM    548  CB  ARG A  34      19.235  -6.225 -67.341  1.00 59.15           C  
ANISOU  548  CB  ARG A  34    12530   4797   5146   -881   1090   -727
ATOM    549  CG  ARG A  34      20.403  -6.515 -68.272  1.00 59.32           C  
ANISOU  549  CG  ARG A  34    12839   4686   5014   -940   1445   -760
ATOM    550  CD  ARG A  34      19.999  -7.428 -69.448  1.00 57.91           C  
ANISOU  550  CD  ARG A  34    13106   4269   4627   -893   1341   -719
ATOM    551  NE  ARG A  34      19.768  -8.816 -69.048  1.00 53.50           N  
ANISOU  551  NE  ARG A  34    12338   3828   4159   -811   1225   -693
ATOM    552  CZ  ARG A  34      18.566  -9.381 -68.926  1.00 52.87           C  
ANISOU  552  CZ  ARG A  34    12246   3741   4102   -753    855   -640
ATOM    553  NH1 ARG A  34      17.458  -8.692 -69.184  1.00 51.78           N  
ANISOU  553  NH1 ARG A  34    12267   3494   3913   -747    548   -607
ATOM    554  NH2 ARG A  34      18.468 -10.657 -68.563  1.00 52.15           N1+
ANISOU  554  NH2 ARG A  34    11988   3746   4080   -699    791   -621
ATOM    555  H   ARG A  34      19.982  -6.770 -64.954  1.00  0.00           H  
ATOM    556  HA  ARG A  34      20.294  -4.502 -66.667  1.00  0.00           H  
ATOM    557  HB3 ARG A  34      18.370  -5.922 -67.931  1.00  0.00           H  
ATOM    558  HB2 ARG A  34      18.923  -7.149 -66.855  1.00  0.00           H  
ATOM    559  HG3 ARG A  34      21.208  -6.986 -67.708  1.00  0.00           H  
ATOM    560  HG2 ARG A  34      20.798  -5.577 -68.661  1.00  0.00           H  
ATOM    561  HD3 ARG A  34      20.774  -7.396 -70.214  1.00  0.00           H  
ATOM    562  HD2 ARG A  34      19.100  -7.033 -69.920  1.00  0.00           H  
ATOM    563  HE  ARG A  34      20.601  -9.355 -68.859  1.00  0.00           H  
ATOM    564 HH12 ARG A  34      16.555  -9.133 -69.087  1.00  0.00           H  
ATOM    565 HH11 ARG A  34      17.520  -7.727 -69.477  1.00  0.00           H  
ATOM    566 HH22 ARG A  34      17.559 -11.087 -68.470  1.00  0.00           H  
ATOM    567 HH21 ARG A  34      19.303 -11.196 -68.380  1.00  0.00           H  
ATOM    568  N   LEU A  35      17.392  -4.787 -65.136  1.00 57.49           N  
ANISOU  568  N   LEU A  35    11653   4905   5284   -799    586   -705
ATOM    569  CA  LEU A  35      16.226  -4.028 -64.698  1.00 57.65           C  
ANISOU  569  CA  LEU A  35    11595   4943   5369   -735    296   -683
ATOM    570  C   LEU A  35      16.662  -2.644 -64.225  1.00 58.21           C  
ANISOU  570  C   LEU A  35    11614   5036   5465   -788    442   -728
ATOM    571  O   LEU A  35      16.138  -1.632 -64.677  1.00 59.25           O  
ANISOU  571  O   LEU A  35    12020   4999   5492   -766    330   -721
ATOM    572  CB  LEU A  35      15.504  -4.778 -63.565  1.00 55.95           C  
ANISOU  572  CB  LEU A  35    10924   4969   5364   -667    100   -660
ATOM    573  CG  LEU A  35      14.112  -4.404 -63.027  1.00 55.58           C  
ANISOU  573  CG  LEU A  35    10711   4985   5422   -578   -231   -632
ATOM    574  CD1 LEU A  35      13.872  -5.085 -61.710  1.00 54.43           C  
ANISOU  574  CD1 LEU A  35    10075   5112   5494   -556   -274   -628
ATOM    575  CD2 LEU A  35      13.935  -2.932 -62.815  1.00 56.48           C  
ANISOU  575  CD2 LEU A  35    10873   5056   5530   -560   -239   -655
ATOM    576  H   LEU A  35      17.514  -5.710 -64.744  1.00  0.00           H  
ATOM    577  HA  LEU A  35      15.542  -3.915 -65.539  1.00  0.00           H  
ATOM    578  HB3 LEU A  35      16.187  -4.868 -62.721  1.00  0.00           H  
ATOM    579  HB2 LEU A  35      15.509  -5.843 -63.798  1.00  0.00           H  
ATOM    580  HG  LEU A  35      13.360  -4.746 -63.738  1.00  0.00           H  
ATOM    581 HD11 LEU A  35      12.885  -4.815 -61.336  1.00  0.00           H  
ATOM    582 HD12 LEU A  35      13.927  -6.165 -61.844  1.00  0.00           H  
ATOM    583 HD13 LEU A  35      14.630  -4.769 -60.994  1.00  0.00           H  
ATOM    584 HD21 LEU A  35      12.932  -2.737 -62.435  1.00  0.00           H  
ATOM    585 HD22 LEU A  35      14.672  -2.577 -62.094  1.00  0.00           H  
ATOM    586 HD23 LEU A  35      14.072  -2.409 -63.761  1.00  0.00           H  
ATOM    587  N   ILE A  36      17.630  -2.616 -63.315  1.00 57.98           N  
ANISOU  587  N   ILE A  36    11248   5211   5571   -856    684   -775
ATOM    588  CA  ILE A  36      18.117  -1.378 -62.714  1.00 58.80           C  
ANISOU  588  CA  ILE A  36    11258   5364   5718   -930    831   -825
ATOM    589  C   ILE A  36      18.704  -0.422 -63.761  1.00 61.19           C  
ANISOU  589  C   ILE A  36    12017   5417   5816  -1032   1023   -849
ATOM    590  O   ILE A  36      18.547   0.796 -63.660  1.00 61.97           O  
ANISOU  590  O   ILE A  36    12243   5432   5871  -1061   1014   -867
ATOM    591  CB  ILE A  36      19.126  -1.679 -61.575  1.00 57.69           C  
ANISOU  591  CB  ILE A  36    10665   5496   5758   -993   1045   -874
ATOM    592  CG1 ILE A  36      18.389  -2.238 -60.356  1.00 56.15           C  
ANISOU  592  CG1 ILE A  36    10050   5529   5754   -895    835   -851
ATOM    593  CG2 ILE A  36      19.931  -0.440 -61.203  1.00 58.32           C  
ANISOU  593  CG2 ILE A  36    10721   5593   5844  -1120   1260   -938
ATOM    594  CD1 ILE A  36      19.252  -3.035 -59.415  1.00 55.45           C  
ANISOU  594  CD1 ILE A  36     9563   5688   5817   -916    985   -881
ATOM    595  H   ILE A  36      18.062  -3.477 -63.011  1.00  0.00           H  
ATOM    596  HA  ILE A  36      17.260  -0.878 -62.263  1.00  0.00           H  
ATOM    597  HB  ILE A  36      19.820  -2.441 -61.930  1.00  0.00           H  
ATOM    598 HG13 ILE A  36      17.554  -2.854 -60.690  1.00  0.00           H  
ATOM    599 HG12 ILE A  36      17.921  -1.419 -59.810  1.00  0.00           H  
ATOM    600 HG21 ILE A  36      20.628  -0.686 -60.402  1.00  0.00           H  
ATOM    601 HG22 ILE A  36      20.487  -0.092 -62.074  1.00  0.00           H  
ATOM    602 HG23 ILE A  36      19.255   0.346 -60.867  1.00  0.00           H  
ATOM    603 HD11 ILE A  36      18.648  -3.392 -58.581  1.00  0.00           H  
ATOM    604 HD12 ILE A  36      19.678  -3.887 -59.945  1.00  0.00           H  
ATOM    605 HD13 ILE A  36      20.056  -2.404 -59.036  1.00  0.00           H  
ATOM    606  N   GLN A  37      19.361  -0.979 -64.771  1.00 62.83           N  
ANISOU  606  N   GLN A  37    12493   5493   5886  -1085   1201   -851
ATOM    607  CA  GLN A  37      19.922  -0.178 -65.853  1.00 65.47           C  
ANISOU  607  CA  GLN A  37    13301   5571   6003  -1193   1406   -872
ATOM    608  C   GLN A  37      18.881   0.313 -66.862  1.00 66.62           C  
ANISOU  608  C   GLN A  37    13950   5422   5942  -1117   1154   -821
ATOM    609  O   GLN A  37      18.873   1.486 -67.226  1.00 67.81           O  
ANISOU  609  O   GLN A  37    14411   5393   5962  -1167   1193   -833
ATOM    610  CB  GLN A  37      21.043  -0.943 -66.554  1.00 66.79           C  
ANISOU  610  CB  GLN A  37    13574   5706   6096  -1275   1721   -897
ATOM    611  CG  GLN A  37      22.390  -0.707 -65.900  1.00 68.65           C  
ANISOU  611  CG  GLN A  37    13488   6137   6458  -1413   2073   -973
ATOM    612  CD  GLN A  37      23.279  -1.946 -65.847  1.00 70.87           C  
ANISOU  612  CD  GLN A  37    13528   6574   6823  -1402   2275   -995
ATOM    613  OE1 GLN A  37      23.293  -2.773 -66.762  1.00 72.34           O  
ANISOU  613  OE1 GLN A  37    13977   6626   6884  -1353   2308   -969
ATOM    614  NE2 GLN A  37      24.039  -2.067 -64.765  1.00 70.74           N  
ANISOU  614  NE2 GLN A  37    13024   6839   7015  -1438   2408  -1046
ATOM    615  H   GLN A  37      19.482  -1.981 -64.803  1.00  0.00           H  
ATOM    616  HA  GLN A  37      20.371   0.705 -65.399  1.00  0.00           H  
ATOM    617  HB3 GLN A  37      21.090  -0.640 -67.600  1.00  0.00           H  
ATOM    618  HB2 GLN A  37      20.816  -2.009 -66.543  1.00  0.00           H  
ATOM    619  HG3 GLN A  37      22.240  -0.327 -64.890  1.00  0.00           H  
ATOM    620  HG2 GLN A  37      22.913   0.091 -66.427  1.00  0.00           H  
ATOM    621 HE22 GLN A  37      24.652  -2.864 -64.665  1.00  0.00           H  
ATOM    622 HE21 GLN A  37      24.004  -1.362 -64.042  1.00  0.00           H  
ATOM    623  N   GLU A  38      18.008  -0.590 -67.298  1.00 66.42           N  
ANISOU  623  N   GLU A  38    14008   5345   5883   -997    886   -766
ATOM    624  CA  GLU A  38      17.002  -0.283 -68.308  1.00 67.96           C  
ANISOU  624  CA  GLU A  38    14670   5268   5882   -912    609   -718
ATOM    625  C   GLU A  38      15.838   0.549 -67.776  1.00 67.70           C  
ANISOU  625  C   GLU A  38    14549   5254   5921   -795    286   -697
ATOM    626  O   GLU A  38      15.123   1.175 -68.551  1.00 69.22           O  
ANISOU  626  O   GLU A  38    15146   5210   5945   -724     82   -669
ATOM    627  CB  GLU A  38      16.484  -1.572 -68.952  1.00 68.08           C  
ANISOU  627  CB  GLU A  38    14798   5229   5841   -841    423   -672
ATOM    628  CG  GLU A  38      17.523  -2.301 -69.801  1.00 69.52           C  
ANISOU  628  CG  GLU A  38    15231   5303   5879   -929    726   -687
ATOM    629  CD  GLU A  38      17.022  -3.614 -70.393  1.00 70.65           C  
ANISOU  629  CD  GLU A  38    15500   5384   5959   -862    542   -644
ATOM    630  OE1 GLU A  38      15.811  -3.925 -70.307  1.00 69.89           O  
ANISOU  630  OE1 GLU A  38    15351   5299   5905   -763    158   -600
ATOM    631  OE2 GLU A  38      17.857  -4.347 -70.960  1.00 72.17           O1-
ANISOU  631  OE2 GLU A  38    15848   5516   6058   -912    791   -659
ATOM    632  H   GLU A  38      18.026  -1.530 -66.928  1.00  0.00           H  
ATOM    633  HA  GLU A  38      17.490   0.300 -69.089  1.00  0.00           H  
ATOM    634  HB3 GLU A  38      15.612  -1.345 -69.565  1.00  0.00           H  
ATOM    635  HB2 GLU A  38      16.118  -2.242 -68.175  1.00  0.00           H  
ATOM    636  HG3 GLU A  38      18.412  -2.491 -69.200  1.00  0.00           H  
ATOM    637  HG2 GLU A  38      17.857  -1.646 -70.606  1.00  0.00           H  
ATOM    638  N   GLN A  39      15.650   0.557 -66.459  1.00 66.13           N  
ANISOU  638  N   GLN A  39    13833   5329   5964   -762    241   -712
ATOM    639  CA  GLN A  39      14.521   1.258 -65.845  1.00 66.18           C  
ANISOU  639  CA  GLN A  39    13699   5384   6064   -633    -50   -697
ATOM    640  C   GLN A  39      14.961   2.404 -64.935  1.00 65.93           C  
ANISOU  640  C   GLN A  39    13500   5437   6112   -683    112   -745
ATOM    641  O   GLN A  39      14.164   2.923 -64.150  1.00 65.37           O  
ANISOU  641  O   GLN A  39    13216   5463   6160   -577    -75   -743
ATOM    642  CB  GLN A  39      13.634   0.275 -65.067  1.00 64.71           C  
ANISOU  642  CB  GLN A  39    13070   5430   6086   -531   -299   -668
ATOM    643  CG  GLN A  39      13.050  -0.868 -65.898  1.00 65.65           C  
ANISOU  643  CG  GLN A  39    13341   5468   6136   -487   -506   -621
ATOM    644  CD  GLN A  39      12.046  -0.402 -66.934  1.00 68.00           C  
ANISOU  644  CD  GLN A  39    14059   5515   6262   -384   -814   -585
ATOM    645  OE1 GLN A  39      11.129   0.368 -66.634  1.00 68.71           O  
ANISOU  645  OE1 GLN A  39    14092   5610   6405   -266  -1046   -579
ATOM    646  NE2 GLN A  39      12.212  -0.871 -68.161  1.00 69.07           N  
ANISOU  646  NE2 GLN A  39    14629   5428   6188   -417   -822   -564
ATOM    647  H   GLN A  39      16.296   0.070 -65.854  1.00  0.00           H  
ATOM    648  HA  GLN A  39      13.919   1.684 -66.648  1.00  0.00           H  
ATOM    649  HB3 GLN A  39      12.823   0.823 -64.588  1.00  0.00           H  
ATOM    650  HB2 GLN A  39      14.200  -0.139 -64.233  1.00  0.00           H  
ATOM    651  HG3 GLN A  39      12.576  -1.592 -65.235  1.00  0.00           H  
ATOM    652  HG2 GLN A  39      13.859  -1.405 -66.394  1.00  0.00           H  
ATOM    653 HE22 GLN A  39      11.576  -0.598 -68.896  1.00  0.00           H  
ATOM    654 HE21 GLN A  39      12.975  -1.502 -68.362  1.00  0.00           H  
ATOM    655  N   GLU A  40      16.223   2.805 -65.048  1.00 66.67           N  
ANISOU  655  N   GLU A  40    13698   5495   6140   -850    464   -792
ATOM    656  CA  GLU A  40      16.784   3.858 -64.205  1.00 66.89           C  
ANISOU  656  CA  GLU A  40    13582   5599   6234   -938    644   -845
ATOM    657  C   GLU A  40      15.874   5.087 -64.110  1.00 67.48           C  
ANISOU  657  C   GLU A  40    13852   5537   6251   -828    435   -836
ATOM    658  O   GLU A  40      15.548   5.528 -63.013  1.00 66.68           O  
ANISOU  658  O   GLU A  40    13438   5596   6301   -776    369   -854
ATOM    659  CB  GLU A  40      18.180   4.256 -64.695  1.00 68.42           C  
ANISOU  659  CB  GLU A  40    13992   5695   6308  -1150   1034   -896
ATOM    660  CG  GLU A  40      19.019   5.018 -63.666  1.00 69.94           C  
ANISOU  660  CG  GLU A  40    13913   6044   6616  -1290   1261   -963
ATOM    661  CD  GLU A  40      20.439   5.324 -64.147  1.00 73.78           C  
ANISOU  661  CD  GLU A  40    14560   6463   7009  -1523   1660  -1020
ATOM    662  OE1 GLU A  40      21.178   6.026 -63.406  1.00 74.97           O  
ANISOU  662  OE1 GLU A  40    14528   6720   7236  -1668   1850  -1082
ATOM    663  OE2 GLU A  40      20.814   4.867 -65.256  1.00 75.22           O1-
ANISOU  663  OE2 GLU A  40    15049   6490   7042  -1568   1787  -1008
ATOM    664  H   GLU A  40      16.829   2.378 -65.734  1.00  0.00           H  
ATOM    665  HA  GLU A  40      16.892   3.451 -63.200  1.00  0.00           H  
ATOM    666  HB3 GLU A  40      18.087   4.855 -65.601  1.00  0.00           H  
ATOM    667  HB2 GLU A  40      18.720   3.363 -65.011  1.00  0.00           H  
ATOM    668  HG3 GLU A  40      19.066   4.444 -62.741  1.00  0.00           H  
ATOM    669  HG2 GLU A  40      18.516   5.950 -63.407  1.00  0.00           H  
ATOM    670  N   GLN A  41      15.451   5.619 -65.255  1.00 69.18           N  
ANISOU  670  N   GLN A  41    14597   5450   6239   -778    326   -807
ATOM    671  CA  GLN A  41      14.633   6.834 -65.292  1.00 70.17           C  
ANISOU  671  CA  GLN A  41    14976   5407   6278   -654    131   -799
ATOM    672  C   GLN A  41      13.234   6.657 -64.693  1.00 68.86           C  
ANISOU  672  C   GLN A  41    14522   5373   6269   -420   -246   -766
ATOM    673  O   GLN A  41      12.699   7.582 -64.074  1.00 68.92           O  
ANISOU  673  O   GLN A  41    14477   5386   6322   -316   -349   -779
ATOM    674  CB  GLN A  41      14.544   7.398 -66.714  1.00 73.00           C  
ANISOU  674  CB  GLN A  41    16009   5393   6336   -648     96   -774
ATOM    675  CG  GLN A  41      15.830   8.070 -67.220  1.00 76.03           C  
ANISOU  675  CG  GLN A  41    16748   5600   6540   -882    487   -817
ATOM    676  CD  GLN A  41      16.262   9.270 -66.374  1.00 78.67           C  
ANISOU  676  CD  GLN A  41    17017   5961   6914   -973    652   -870
ATOM    677  OE1 GLN A  41      17.302   9.230 -65.709  1.00 79.04           O  
ANISOU  677  OE1 GLN A  41    16776   6184   7073  -1164    949   -924
ATOM    678  NE2 GLN A  41      15.457  10.336 -66.385  1.00 79.96           N  
ANISOU  678  NE2 GLN A  41    17447   5950   6984   -831    449   -857
ATOM    679  H   GLN A  41      15.693   5.184 -66.134  1.00  0.00           H  
ATOM    680  HA  GLN A  41      15.146   7.581 -64.686  1.00  0.00           H  
ATOM    681  HB3 GLN A  41      13.720   8.109 -66.769  1.00  0.00           H  
ATOM    682  HB2 GLN A  41      14.259   6.601 -67.401  1.00  0.00           H  
ATOM    683  HG3 GLN A  41      15.690   8.387 -68.253  1.00  0.00           H  
ATOM    684  HG2 GLN A  41      16.636   7.336 -67.245  1.00  0.00           H  
ATOM    685 HE22 GLN A  41      15.696  11.155 -65.844  1.00  0.00           H  
ATOM    686 HE21 GLN A  41      14.610  10.323 -66.935  1.00  0.00           H  
ATOM    687  N   GLU A  42      12.656   5.471 -64.867  1.00 67.59           N  
ANISOU  687  N   GLU A  42    14174   5316   6191   -345   -439   -727
ATOM    688  CA  GLU A  42      11.340   5.157 -64.313  1.00 66.68           C  
ANISOU  688  CA  GLU A  42    13741   5352   6244   -150   -780   -698
ATOM    689  C   GLU A  42      11.405   5.060 -62.789  1.00 64.33           C  
ANISOU  689  C   GLU A  42    12879   5364   6199   -158   -697   -729
ATOM    690  O   GLU A  42      10.492   5.507 -62.090  1.00 64.10           O  
ANISOU  690  O   GLU A  42    12642   5425   6287     -7   -883   -729
ATOM    691  CB  GLU A  42      10.795   3.858 -64.918  1.00 66.61           C  
ANISOU  691  CB  GLU A  42    13694   5368   6248   -111   -985   -653
ATOM    692  CG  GLU A  42      10.467   3.940 -66.414  1.00 69.52           C  
ANISOU  692  CG  GLU A  42    14629   5423   6362    -65  -1151   -618
ATOM    693  CD  GLU A  42      11.679   3.714 -67.340  1.00 71.58           C  
ANISOU  693  CD  GLU A  42    15279   5503   6416   -246   -850   -626
ATOM    694  OE1 GLU A  42      12.828   4.040 -66.958  1.00 71.71           O  
ANISOU  694  OE1 GLU A  42    15244   5563   6438   -401   -493   -669
ATOM    695  OE2 GLU A  42      11.473   3.219 -68.472  1.00 73.01           O1-
ANISOU  695  OE2 GLU A  42    15824   5491   6423   -234   -971   -593
ATOM    696  H   GLU A  42      13.128   4.752 -65.397  1.00  0.00           H  
ATOM    697  HA  GLU A  42      10.658   5.967 -64.574  1.00  0.00           H  
ATOM    698  HB3 GLU A  42       9.905   3.550 -64.370  1.00  0.00           H  
ATOM    699  HB2 GLU A  42      11.510   3.053 -64.749  1.00  0.00           H  
ATOM    700  HG3 GLU A  42      10.021   4.910 -66.633  1.00  0.00           H  
ATOM    701  HG2 GLU A  42       9.689   3.215 -66.654  1.00  0.00           H  
ATOM    702  N   LEU A  43      12.503   4.492 -62.294  1.00 62.59           N  
ANISOU  702  N   LEU A  43    12430   5299   6053   -328   -413   -757
ATOM    703  CA  LEU A  43      12.770   4.384 -60.860  1.00 60.54           C  
ANISOU  703  CA  LEU A  43    11677   5320   6007   -361   -302   -790
ATOM    704  C   LEU A  43      12.933   5.749 -60.208  1.00 60.63           C  
ANISOU  704  C   LEU A  43    11726   5301   6010   -365   -210   -834
ATOM    705  O   LEU A  43      12.435   5.981 -59.108  1.00 59.94           O  
ANISOU  705  O   LEU A  43    11317   5382   6076   -282   -281   -848
ATOM    706  CB  LEU A  43      14.023   3.541 -60.603  1.00 59.45           C  
ANISOU  706  CB  LEU A  43    11342   5326   5922   -537    -20   -815
ATOM    707  CG  LEU A  43      13.915   2.036 -60.839  1.00 58.75           C  
ANISOU  707  CG  LEU A  43    11096   5336   5891   -529    -87   -778
ATOM    708  CD1 LEU A  43      15.293   1.406 -60.887  1.00 58.13           C  
ANISOU  708  CD1 LEU A  43    10955   5324   5806   -686    220   -808
ATOM    709  CD2 LEU A  43      13.059   1.386 -59.769  1.00 57.10           C  
ANISOU  709  CD2 LEU A  43    10434   5369   5892   -429   -270   -759
ATOM    710  H   LEU A  43      13.199   4.110 -62.918  1.00  0.00           H  
ATOM    711  HA  LEU A  43      11.922   3.883 -60.393  1.00  0.00           H  
ATOM    712  HB3 LEU A  43      14.372   3.720 -59.586  1.00  0.00           H  
ATOM    713  HB2 LEU A  43      14.849   3.938 -61.194  1.00  0.00           H  
ATOM    714  HG  LEU A  43      13.434   1.876 -61.804  1.00  0.00           H  
ATOM    715 HD11 LEU A  43      15.197   0.333 -61.056  1.00  0.00           H  
ATOM    716 HD12 LEU A  43      15.868   1.851 -61.699  1.00  0.00           H  
ATOM    717 HD13 LEU A  43      15.806   1.580 -59.941  1.00  0.00           H  
ATOM    718 HD21 LEU A  43      12.995   0.314 -59.956  1.00  0.00           H  
ATOM    719 HD22 LEU A  43      13.507   1.558 -58.790  1.00  0.00           H  
ATOM    720 HD23 LEU A  43      12.059   1.818 -59.791  1.00  0.00           H  
ATOM    721  N   VAL A  44      13.642   6.641 -60.894  1.00 61.52           N  
ANISOU  721  N   VAL A  44    12255   5188   5934   -470    -39   -858
ATOM    722  CA  VAL A  44      13.818   8.008 -60.441  1.00 61.74           C  
ANISOU  722  CA  VAL A  44    12418   5131   5911   -490     49   -900
ATOM    723  C   VAL A  44      12.465   8.708 -60.389  1.00 62.45           C  
ANISOU  723  C   VAL A  44    12607   5130   5993   -247   -252   -875
ATOM    724  O   VAL A  44      12.138   9.356 -59.396  1.00 62.15           O  
ANISOU  724  O   VAL A  44    12380   5184   6051   -174   -276   -902
ATOM    725  CB  VAL A  44      14.809   8.779 -61.348  1.00 63.55           C  
ANISOU  725  CB  VAL A  44    13132   5101   5912   -669    292   -926
ATOM    726  CG1 VAL A  44      14.755  10.292 -61.086  1.00 64.41           C  
ANISOU  726  CG1 VAL A  44    13503   5047   5922   -664    326   -959
ATOM    727  CG2 VAL A  44      16.223   8.244 -61.152  1.00 62.64           C  
ANISOU  727  CG2 VAL A  44    12830   5123   5846   -912    625   -969
ATOM    728  H   VAL A  44      14.081   6.376 -61.764  1.00  0.00           H  
ATOM    729  HA  VAL A  44      14.228   7.983 -59.431  1.00  0.00           H  
ATOM    730  HB  VAL A  44      14.523   8.605 -62.385  1.00  0.00           H  
ATOM    731 HG11 VAL A  44      15.463  10.800 -61.740  1.00  0.00           H  
ATOM    732 HG12 VAL A  44      13.749  10.660 -61.285  1.00  0.00           H  
ATOM    733 HG13 VAL A  44      15.015  10.491 -60.046  1.00  0.00           H  
ATOM    734 HG21 VAL A  44      16.912   8.793 -61.794  1.00  0.00           H  
ATOM    735 HG22 VAL A  44      16.519   8.371 -60.111  1.00  0.00           H  
ATOM    736 HG23 VAL A  44      16.251   7.186 -61.411  1.00  0.00           H  
ATOM    737  N   GLY A  45      11.685   8.558 -61.457  1.00 63.46           N  
ANISOU  737  N   GLY A  45    13030   5078   6005   -114   -487   -827
ATOM    738  CA  GLY A  45      10.337   9.115 -61.530  1.00 64.50           C  
ANISOU  738  CA  GLY A  45    13241   5130   6136    146   -811   -802
ATOM    739  C   GLY A  45       9.475   8.713 -60.348  1.00 63.18           C  
ANISOU  739  C   GLY A  45    12530   5249   6225    285   -961   -803
ATOM    740  O   GLY A  45       8.804   9.556 -59.753  1.00 63.64           O  
ANISOU  740  O   GLY A  45    12535   5313   6331    445  -1061   -819
ATOM    741  H   GLY A  45      12.020   8.042 -62.258  1.00  0.00           H  
ATOM    742  HA3 GLY A  45       9.860   8.789 -62.454  1.00  0.00           H  
ATOM    743  HA2 GLY A  45      10.397  10.202 -61.582  1.00  0.00           H  
ATOM    744  N   ALA A  46       9.512   7.425 -60.003  1.00 61.68           N  
ANISOU  744  N   ALA A  46    11954   5288   6192    223   -959   -787
ATOM    745  CA  ALA A  46       8.740   6.884 -58.892  1.00 60.66           C  
ANISOU  745  CA  ALA A  46    11308   5438   6304    323  -1074   -785
ATOM    746  C   ALA A  46       9.190   7.432 -57.544  1.00 59.74           C  
ANISOU  746  C   ALA A  46    10926   5477   6295    275   -875   -834
ATOM    747  O   ALA A  46       8.359   7.729 -56.687  1.00 59.92           O  
ANISOU  747  O   ALA A  46    10695   5622   6449    424   -983   -844
ATOM    748  CB  ALA A  46       8.802   5.370 -58.894  1.00 59.25           C  
ANISOU  748  CB  ALA A  46    10846   5433   6233    239  -1091   -756
ATOM    749  H   ALA A  46      10.093   6.780 -60.520  1.00  0.00           H  
ATOM    750  HA  ALA A  46       7.700   7.174 -59.038  1.00  0.00           H  
ATOM    751  HB1 ALA A  46       8.221   4.981 -58.058  1.00  0.00           H  
ATOM    752  HB2 ALA A  46       8.391   4.990 -59.830  1.00  0.00           H  
ATOM    753  HB3 ALA A  46       9.839   5.048 -58.796  1.00  0.00           H  
ATOM    754  N   LEU A  47      10.499   7.568 -57.362  1.00 59.18           N  
ANISOU  754  N   LEU A  47    10914   5402   6167     66   -586   -870
ATOM    755  CA  LEU A  47      11.050   8.094 -56.115  1.00 58.46           C  
ANISOU  755  CA  LEU A  47    10604   5449   6161     -9   -398   -922
ATOM    756  C   LEU A  47      10.823   9.597 -55.963  1.00 59.93           C  
ANISOU  756  C   LEU A  47    11060   5463   6246     74   -400   -954
ATOM    757  O   LEU A  47      10.685  10.097 -54.841  1.00 59.62           O  
ANISOU  757  O   LEU A  47    10819   5537   6298    115   -358   -989
ATOM    758  CB  LEU A  47      12.537   7.765 -56.004  1.00 57.80           C  
ANISOU  758  CB  LEU A  47    10483   5424   6055   -263   -106   -956
ATOM    759  CG  LEU A  47      12.921   6.304 -55.760  1.00 56.37           C  
ANISOU  759  CG  LEU A  47     9959   5458   6000   -341    -59   -938
ATOM    760  CD1 LEU A  47      14.404   6.083 -56.007  1.00 56.33           C  
ANISOU  760  CD1 LEU A  47    10011   5455   5938   -566    219   -972
ATOM    761  CD2 LEU A  47      12.539   5.862 -54.356  1.00 54.78           C  
ANISOU  761  CD2 LEU A  47     9291   5526   5998   -286    -95   -946
ATOM    762  H   LEU A  47      11.141   7.305 -58.096  1.00  0.00           H  
ATOM    763  HA  LEU A  47      10.538   7.597 -55.291  1.00  0.00           H  
ATOM    764  HB3 LEU A  47      12.984   8.387 -55.228  1.00  0.00           H  
ATOM    765  HB2 LEU A  47      13.051   8.126 -56.895  1.00  0.00           H  
ATOM    766  HG  LEU A  47      12.367   5.688 -56.468  1.00  0.00           H  
ATOM    767 HD11 LEU A  47      14.651   5.037 -55.827  1.00  0.00           H  
ATOM    768 HD12 LEU A  47      14.643   6.340 -57.039  1.00  0.00           H  
ATOM    769 HD13 LEU A  47      14.983   6.714 -55.333  1.00  0.00           H  
ATOM    770 HD21 LEU A  47      12.824   4.820 -54.212  1.00  0.00           H  
ATOM    771 HD22 LEU A  47      13.056   6.484 -53.625  1.00  0.00           H  
ATOM    772 HD23 LEU A  47      11.462   5.965 -54.222  1.00  0.00           H  
ATOM    773  N   ALA A  48      10.789  10.305 -57.093  1.00 61.50           N  
ANISOU  773  N   ALA A  48    11747   5375   6244    102   -446   -942
ATOM    774  CA  ALA A  48      10.510  11.730 -57.117  1.00 63.15           C  
ANISOU  774  CA  ALA A  48    12295   5374   6326    202   -472   -965
ATOM    775  C   ALA A  48       9.063  11.992 -56.731  1.00 63.89           C  
ANISOU  775  C   ALA A  48    12245   5513   6519    504   -747   -948
ATOM    776  O   ALA A  48       8.768  12.928 -55.985  1.00 64.37           O  
ANISOU  776  O   ALA A  48    12310   5558   6592    607   -737   -982
ATOM    777  CB  ALA A  48      10.801  12.302 -58.491  1.00 64.93           C  
ANISOU  777  CB  ALA A  48    13102   5270   6297    161   -465   -949
ATOM    778  H   ALA A  48      10.961   9.851 -57.979  1.00  0.00           H  
ATOM    779  HA  ALA A  48      11.157  12.223 -56.392  1.00  0.00           H  
ATOM    780  HB1 ALA A  48      10.587  13.371 -58.493  1.00  0.00           H  
ATOM    781  HB2 ALA A  48      11.851  12.142 -58.737  1.00  0.00           H  
ATOM    782  HB3 ALA A  48      10.175  11.805 -59.232  1.00  0.00           H  
ATOM    783  N   ALA A  49       8.169  11.148 -57.236  1.00 64.13           N  
ANISOU  783  N   ALA A  49    12143   5602   6622    642   -990   -899
ATOM    784  CA  ALA A  49       6.736  11.305 -56.999  1.00 65.45           C  
ANISOU  784  CA  ALA A  49    12145   5826   6899    932  -1271   -884
ATOM    785  C   ALA A  49       6.370  10.985 -55.553  1.00 64.35           C  
ANISOU  785  C   ALA A  49    11475   5983   6993    975  -1226   -908
ATOM    786  O   ALA A  49       5.485  11.622 -54.972  1.00 65.19           O  
ANISOU  786  O   ALA A  49    11477   6120   7171   1192  -1332   -924
ATOM    787  CB  ALA A  49       5.939  10.429 -57.960  1.00 65.86           C  
ANISOU  787  CB  ALA A  49    12187   5869   6968   1030  -1546   -830
ATOM    788  H   ALA A  49       8.473  10.369 -57.803  1.00  0.00           H  
ATOM    789  HA  ALA A  49       6.473  12.345 -57.192  1.00  0.00           H  
ATOM    790  HB1 ALA A  49       4.873  10.557 -57.771  1.00  0.00           H  
ATOM    791  HB2 ALA A  49       6.162  10.719 -58.987  1.00  0.00           H  
ATOM    792  HB3 ALA A  49       6.211   9.384 -57.810  1.00  0.00           H  
ATOM    793  N   ASP A  50       7.065  10.005 -54.979  1.00 62.69           N  
ANISOU  793  N   ASP A  50    10948   5982   6890    776  -1061   -911
ATOM    794  CA  ASP A  50       6.777   9.538 -53.628  1.00 61.83           C  
ANISOU  794  CA  ASP A  50    10350   6154   6989    792  -1010   -928
ATOM    795  C   ASP A  50       7.456  10.356 -52.532  1.00 61.36           C  
ANISOU  795  C   ASP A  50    10268   6127   6921    716   -783   -985
ATOM    796  O   ASP A  50       6.840  10.657 -51.506  1.00 61.39           O  
ANISOU  796  O   ASP A  50    10037   6253   7036    844   -795  -1008
ATOM    797  CB  ASP A  50       7.159   8.066 -53.481  1.00 60.08           C  
ANISOU  797  CB  ASP A  50     9816   6133   6878    632   -958   -903
ATOM    798  CG  ASP A  50       6.177   7.132 -54.166  1.00 61.59           C  
ANISOU  798  CG  ASP A  50     9895   6367   7140    730  -1211   -851
ATOM    799  OD1 ASP A  50       5.017   7.536 -54.441  1.00 63.71           O  
ANISOU  799  OD1 ASP A  50    10181   6589   7438    947  -1442   -840
ATOM    800  OD2 ASP A  50       6.571   5.975 -54.423  1.00 61.32           O1-
ANISOU  800  OD2 ASP A  50     9751   6414   7134    591  -1183   -825
ATOM    801  H   ASP A  50       7.820   9.560 -55.481  1.00  0.00           H  
ATOM    802  HA  ASP A  50       5.700   9.615 -53.476  1.00  0.00           H  
ATOM    803  HB3 ASP A  50       7.222   7.812 -52.423  1.00  0.00           H  
ATOM    804  HB2 ASP A  50       8.156   7.908 -53.892  1.00  0.00           H  
ATOM    805  N   LEU A  51       8.715  10.723 -52.753  1.00 61.15           N  
ANISOU  805  N   LEU A  51    10488   5988   6760    502   -576  -1012
ATOM    806  CA  LEU A  51       9.540  11.278 -51.685  1.00 60.53           C  
ANISOU  806  CA  LEU A  51    10342   5972   6684    368   -354  -1069
ATOM    807  C   LEU A  51      10.328  12.526 -52.079  1.00 61.76           C  
ANISOU  807  C   LEU A  51    10949   5877   6640    260   -215  -1109
ATOM    808  O   LEU A  51      11.162  13.009 -51.310  1.00 61.29           O  
ANISOU  808  O   LEU A  51    10874   5850   6562    102    -26  -1162
ATOM    809  CB  LEU A  51      10.493  10.199 -51.163  1.00 58.63           C  
ANISOU  809  CB  LEU A  51     9789   5949   6539    151   -197  -1076
ATOM    810  CG  LEU A  51       9.855   9.038 -50.400  1.00 57.63           C  
ANISOU  810  CG  LEU A  51     9201   6088   6610    222   -280  -1048
ATOM    811  CD1 LEU A  51      10.682   7.768 -50.557  1.00 56.68           C  
ANISOU  811  CD1 LEU A  51     8904   6097   6535     43   -194  -1029
ATOM    812  CD2 LEU A  51       9.654   9.399 -48.933  1.00 56.98           C  
ANISOU  812  CD2 LEU A  51     8873   6156   6623    268   -213  -1088
ATOM    813  H   LEU A  51       9.117  10.620 -53.674  1.00  0.00           H  
ATOM    814  HA  LEU A  51       8.876  11.554 -50.866  1.00  0.00           H  
ATOM    815  HB3 LEU A  51      11.254  10.665 -50.537  1.00  0.00           H  
ATOM    816  HB2 LEU A  51      11.078   9.804 -51.994  1.00  0.00           H  
ATOM    817  HG  LEU A  51       8.873   8.852 -50.835  1.00  0.00           H  
ATOM    818 HD11 LEU A  51      10.209   6.955 -50.006  1.00  0.00           H  
ATOM    819 HD12 LEU A  51      10.744   7.503 -51.612  1.00  0.00           H  
ATOM    820 HD13 LEU A  51      11.685   7.936 -50.165  1.00  0.00           H  
ATOM    821 HD21 LEU A  51       9.199   8.558 -48.410  1.00  0.00           H  
ATOM    822 HD22 LEU A  51      10.618   9.629 -48.480  1.00  0.00           H  
ATOM    823 HD23 LEU A  51       9.001  10.269 -48.858  1.00  0.00           H  
ATOM    824  N   HIS A  52      10.059  13.044 -53.272  1.00 63.43           N  
ANISOU  824  N   HIS A  52    11575   5833   6693    335   -316  -1085
ATOM    825  CA  HIS A  52      10.753  14.228 -53.790  1.00 65.14           C  
ANISOU  825  CA  HIS A  52    12284   5773   6693    226   -187  -1116
ATOM    826  C   HIS A  52      12.276  14.027 -53.821  1.00 64.48           C  
ANISOU  826  C   HIS A  52    12222   5716   6563   -112     90  -1151
ATOM    827  O   HIS A  52      13.052  14.923 -53.475  1.00 64.97           O  
ANISOU  827  O   HIS A  52    12466   5686   6532   -273    270  -1206
ATOM    828  CB  HIS A  52      10.353  15.481 -53.003  1.00 66.14           C  
ANISOU  828  CB  HIS A  52    12536   5813   6781    355   -185  -1159
ATOM    829  CG  HIS A  52      10.638  16.767 -53.715  1.00 68.68           C  
ANISOU  829  CG  HIS A  52    13441   5793   6860    330   -136  -1177
ATOM    830  ND1 HIS A  52      11.773  17.514 -53.478  1.00 69.51           N  
ANISOU  830  ND1 HIS A  52    13769   5796   6846     70    109  -1233
ATOM    831  CD2 HIS A  52       9.926  17.450 -54.642  1.00 70.93           C  
ANISOU  831  CD2 HIS A  52    14147   5811   6992    531   -306  -1149
ATOM    832  CE1 HIS A  52      11.752  18.596 -54.234  1.00 71.77           C  
ANISOU  832  CE1 HIS A  52    14605   5756   6910     99    104  -1236
ATOM    833  NE2 HIS A  52      10.642  18.583 -54.949  1.00 72.82           N  
ANISOU  833  NE2 HIS A  52    14878   5777   7012    389   -149  -1184
ATOM    834  H   HIS A  52       9.354  12.621 -53.859  1.00  0.00           H  
ATOM    835  HA  HIS A  52      10.424  14.373 -54.819  1.00  0.00           H  
ATOM    836  HB3 HIS A  52      10.863  15.481 -52.040  1.00  0.00           H  
ATOM    837  HB2 HIS A  52       9.292  15.431 -52.759  1.00  0.00           H  
ATOM    838  HD1 HIS A  52      12.457  17.194 -52.807  1.00  0.00           H  
ATOM    839  HD2 HIS A  52       8.981  17.061 -54.991  1.00  0.00           H  
ATOM    840  HE1 HIS A  52      12.567  19.303 -54.188  1.00  0.00           H  
ATOM    841  N   LYS A  53      12.691  12.832 -54.230  1.00 63.49           N  
ANISOU  841  N   LYS A  53    11901   5719   6505   -219    119  -1123
ATOM    842  CA  LYS A  53      14.090  12.584 -54.527  1.00 63.58           C  
ANISOU  842  CA  LYS A  53    11960   5735   6463   -511    369  -1152
ATOM    843  C   LYS A  53      14.356  13.083 -55.941  1.00 65.22           C  
ANISOU  843  C   LYS A  53    12696   5638   6448   -571    407  -1136
ATOM    844  O   LYS A  53      13.463  13.092 -56.778  1.00 65.95           O  
ANISOU  844  O   LYS A  53    13018   5575   6462   -383    203  -1085
ATOM    845  CB  LYS A  53      14.432  11.093 -54.412  1.00 61.95           C  
ANISOU  845  CB  LYS A  53    11355   5775   6407   -577    393  -1129
ATOM    846  CG  LYS A  53      14.061  10.422 -53.082  1.00 61.38           C  
ANISOU  846  CG  LYS A  53    10776   5999   6548   -501    333  -1133
ATOM    847  CD  LYS A  53      14.874  10.948 -51.898  1.00 62.62           C  
ANISOU  847  CD  LYS A  53    10773   6271   6748   -651    508  -1202
ATOM    848  CE  LYS A  53      16.192  10.207 -51.725  1.00 62.42           C  
ANISOU  848  CE  LYS A  53    10532   6405   6778   -884    705  -1231
ATOM    849  NZ  LYS A  53      16.056   9.031 -50.830  1.00 61.40           N1+
ANISOU  849  NZ  LYS A  53     9941   6557   6832   -834    651  -1215
ATOM    850  H   LYS A  53      12.029  12.077 -54.339  1.00  0.00           H  
ATOM    851  HA  LYS A  53      14.708  13.147 -53.828  1.00  0.00           H  
ATOM    852  HB3 LYS A  53      15.496  10.952 -54.601  1.00  0.00           H  
ATOM    853  HB2 LYS A  53      13.960  10.551 -55.232  1.00  0.00           H  
ATOM    854  HG3 LYS A  53      14.202   9.345 -53.168  1.00  0.00           H  
ATOM    855  HG2 LYS A  53      12.999  10.570 -52.886  1.00  0.00           H  
ATOM    856  HD3 LYS A  53      14.285  10.858 -50.985  1.00  0.00           H  
ATOM    857  HD2 LYS A  53      15.071  12.011 -52.038  1.00  0.00           H  
ATOM    858  HE3 LYS A  53      16.940  10.888 -51.318  1.00  0.00           H  
ATOM    859  HE2 LYS A  53      16.555   9.881 -52.700  1.00  0.00           H  
ATOM    860  HZ1 LYS A  53      16.950   8.569 -50.742  1.00  0.00           H  
ATOM    861  HZ2 LYS A  53      15.744   9.335 -49.919  1.00  0.00           H  
ATOM    862  HZ3 LYS A  53      15.382   8.387 -51.219  1.00  0.00           H  
ATOM    863  N   ASN A  54      15.575  13.541 -56.188  1.00 66.06           N  
ANISOU  863  N   ASN A  54    13001   5651   6446   -837    667  -1181
ATOM    864  CA  ASN A  54      15.993  13.892 -57.536  1.00 67.94           C  
ANISOU  864  CA  ASN A  54    13736   5610   6468   -940    758  -1169
ATOM    865  C   ASN A  54      16.784  12.732 -58.112  1.00 67.43           C  
ANISOU  865  C   ASN A  54    13525   5653   6442  -1091    894  -1157
ATOM    866  O   ASN A  54      16.967  11.716 -57.454  1.00 65.66           O  
ANISOU  866  O   ASN A  54    12833   5707   6407  -1100    900  -1158
ATOM    867  CB  ASN A  54      16.801  15.200 -57.559  1.00 69.52           C  
ANISOU  867  CB  ASN A  54    14305   5607   6503  -1149    977  -1228
ATOM    868  CG  ASN A  54      18.087  15.124 -56.745  1.00 68.53           C  
ANISOU  868  CG  ASN A  54    13879   5680   6479  -1440   1247  -1300
ATOM    869  OD1 ASN A  54      18.822  14.143 -56.802  1.00 67.47           O  
ANISOU  869  OD1 ASN A  54    13456   5733   6449  -1570   1370  -1306
ATOM    870  ND2 ASN A  54      18.371  16.180 -55.998  1.00 69.00           N  
ANISOU  870  ND2 ASN A  54    14020   5694   6504  -1541   1332  -1359
ATOM    871  H   ASN A  54      16.235  13.653 -55.432  1.00  0.00           H  
ATOM    872  HA  ASN A  54      15.100  14.032 -58.145  1.00  0.00           H  
ATOM    873  HB3 ASN A  54      16.182  16.014 -57.183  1.00  0.00           H  
ATOM    874  HB2 ASN A  54      17.040  15.460 -58.590  1.00  0.00           H  
ATOM    875 HD22 ASN A  54      19.210  16.190 -55.436  1.00  0.00           H  
ATOM    876 HD21 ASN A  54      17.749  16.976 -55.991  1.00  0.00           H  
ATOM    877  N   GLU A  55      17.265  12.895 -59.333  1.00 69.31           N  
ANISOU  877  N   GLU A  55    14186   5659   6490  -1205   1014  -1147
ATOM    878  CA  GLU A  55      17.955  11.830 -60.038  1.00 69.22           C  
ANISOU  878  CA  GLU A  55    14108   5708   6485  -1323   1148  -1134
ATOM    879  C   GLU A  55      19.295  11.407 -59.424  1.00 68.25           C  
ANISOU  879  C   GLU A  55    13624   5816   6490  -1574   1438  -1197
ATOM    880  O   GLU A  55      19.683  10.242 -59.525  1.00 67.32           O  
ANISOU  880  O   GLU A  55    13235   5869   6474  -1596   1491  -1186
ATOM    881  CB  GLU A  55      18.112  12.245 -61.492  1.00 71.68           C  
ANISOU  881  CB  GLU A  55    15016   5683   6534  -1381   1219  -1113
ATOM    882  CG  GLU A  55      19.282  11.652 -62.223  1.00 73.74           C  
ANISOU  882  CG  GLU A  55    15334   5940   6742  -1608   1510  -1132
ATOM    883  CD  GLU A  55      19.566  12.416 -63.487  1.00 78.45           C  
ANISOU  883  CD  GLU A  55    16579   6176   7054  -1715   1643  -1127
ATOM    884  OE1 GLU A  55      19.836  11.768 -64.526  1.00 79.55           O  
ANISOU  884  OE1 GLU A  55    16922   6215   7087  -1752   1723  -1101
ATOM    885  OE2 GLU A  55      19.499  13.670 -63.442  1.00 80.48           O1-
ANISOU  885  OE2 GLU A  55    17168   6234   7177  -1758   1668  -1149
ATOM    886  H   GLU A  55      17.157  13.782 -59.804  1.00  0.00           H  
ATOM    887  HA  GLU A  55      17.303  10.957 -60.021  1.00  0.00           H  
ATOM    888  HB3 GLU A  55      18.164  13.332 -61.552  1.00  0.00           H  
ATOM    889  HB2 GLU A  55      17.195  12.013 -62.033  1.00  0.00           H  
ATOM    890  HG3 GLU A  55      19.067  10.612 -62.468  1.00  0.00           H  
ATOM    891  HG2 GLU A  55      20.162  11.675 -61.580  1.00  0.00           H  
ATOM    892  N   TRP A  56      19.991  12.344 -58.793  1.00 68.87           N  
ANISOU  892  N   TRP A  56    13705   5899   6562  -1756   1613  -1264
ATOM    893  CA  TRP A  56      21.278  12.049 -58.170  1.00 68.41           C  
ANISOU  893  CA  TRP A  56    13294   6067   6631  -1999   1870  -1333
ATOM    894  C   TRP A  56      21.138  11.214 -56.887  1.00 66.00           C  
ANISOU  894  C   TRP A  56    12400   6105   6573  -1904   1757  -1338
ATOM    895  O   TRP A  56      21.765  10.158 -56.759  1.00 64.99           O  
ANISOU  895  O   TRP A  56    11936   6187   6570  -1953   1844  -1346
ATOM    896  CB  TRP A  56      22.067  13.335 -57.895  1.00 70.10           C  
ANISOU  896  CB  TRP A  56    13704   6174   6756  -2248   2080  -1409
ATOM    897  CG  TRP A  56      23.453  13.066 -57.391  1.00 70.58           C  
ANISOU  897  CG  TRP A  56    13416   6459   6941  -2519   2345  -1486
ATOM    898  CD1 TRP A  56      24.585  12.925 -58.140  1.00 72.44           C  
ANISOU  898  CD1 TRP A  56    13730   6668   7128  -2759   2637  -1525
ATOM    899  CD2 TRP A  56      23.851  12.886 -56.029  1.00 70.01           C  
ANISOU  899  CD2 TRP A  56    12853   6681   7068  -2570   2337  -1538
ATOM    900  NE1 TRP A  56      25.664  12.674 -57.329  1.00 72.65           N  
ANISOU  900  NE1 TRP A  56    13314   6965   7323  -2950   2802  -1600
ATOM    901  CE2 TRP A  56      25.243  12.647 -56.028  1.00 71.21           C  
ANISOU  901  CE2 TRP A  56    12791   6979   7289  -2839   2611  -1608
ATOM    902  CE3 TRP A  56      23.165  12.902 -54.806  1.00 69.08           C  
ANISOU  902  CE3 TRP A  56    12460   6715   7071  -2411   2126  -1534
ATOM    903  CZ2 TRP A  56      25.964  12.425 -54.853  1.00 71.76           C  
ANISOU  903  CZ2 TRP A  56    12383   7340   7543  -2947   2651  -1673
ATOM    904  CZ3 TRP A  56      23.880  12.677 -53.636  1.00 69.11           C  
ANISOU  904  CZ3 TRP A  56    12022   6994   7242  -2525   2181  -1595
ATOM    905  CH2 TRP A  56      25.268  12.444 -53.670  1.00 70.50           C  
ANISOU  905  CH2 TRP A  56    11996   7310   7482  -2789   2427  -1664
ATOM    906  H   TRP A  56      19.633  13.287 -58.736  1.00  0.00           H  
ATOM    907  HA  TRP A  56      21.856  11.459 -58.881  1.00  0.00           H  
ATOM    908  HB3 TRP A  56      21.528  13.942 -57.167  1.00  0.00           H  
ATOM    909  HB2 TRP A  56      22.122  13.928 -58.808  1.00  0.00           H  
ATOM    910  HD1 TRP A  56      24.536  13.016 -59.215  1.00  0.00           H  
ATOM    911  HE1 TRP A  56      26.581  12.545 -57.733  1.00  0.00           H  
ATOM    912  HE3 TRP A  56      22.101  13.087 -54.786  1.00  0.00           H  
ATOM    913  HZ2 TRP A  56      27.028  12.247 -54.898  1.00  0.00           H  
ATOM    914  HZ3 TRP A  56      23.371  12.679 -52.683  1.00  0.00           H  
ATOM    915  HH2 TRP A  56      25.785  12.278 -52.737  1.00  0.00           H  
ATOM    916  N   ASN A  57      20.333  11.687 -55.937  1.00 65.11           N  
ANISOU  916  N   ASN A  57    12179   6039   6519  -1762   1573  -1336
ATOM    917  CA  ASN A  57      20.200  10.974 -54.667  1.00 63.12           C  
ANISOU  917  CA  ASN A  57    11407   6094   6481  -1684   1480  -1343
ATOM    918  C   ASN A  57      19.334   9.722 -54.773  1.00 61.31           C  
ANISOU  918  C   ASN A  57    10961   5982   6353  -1460   1276  -1270
ATOM    919  O   ASN A  57      19.452   8.807 -53.960  1.00 59.87           O  
ANISOU  919  O   ASN A  57    10356   6054   6336  -1430   1247  -1270
ATOM    920  CB  ASN A  57      19.774  11.896 -53.506  1.00 63.04           C  
ANISOU  920  CB  ASN A  57    11338   6111   6502  -1638   1399  -1377
ATOM    921  CG  ASN A  57      18.447  12.597 -53.748  1.00 63.74           C  
ANISOU  921  CG  ASN A  57    11727   5997   6495  -1404   1187  -1332
ATOM    922  OD1 ASN A  57      17.653  12.198 -54.595  1.00 64.45           O  
ANISOU  922  OD1 ASN A  57    11966   5982   6539  -1234   1036  -1268
ATOM    923  ND2 ASN A  57      18.206  13.655 -52.991  1.00 64.21           N  
ANISOU  923  ND2 ASN A  57    11877   5998   6523  -1388   1167  -1370
ATOM    924  H   ASN A  57      19.814  12.539 -56.093  1.00  0.00           H  
ATOM    925  HA  ASN A  57      21.201  10.623 -54.416  1.00  0.00           H  
ATOM    926  HB3 ASN A  57      20.550  12.641 -53.332  1.00  0.00           H  
ATOM    927  HB2 ASN A  57      19.714  11.315 -52.586  1.00  0.00           H  
ATOM    928 HD22 ASN A  57      17.343  14.168 -53.100  1.00  0.00           H  
ATOM    929 HD21 ASN A  57      18.885  13.950 -52.304  1.00  0.00           H  
ATOM    930  N   ALA A  58      18.488   9.667 -55.795  1.00 61.50           N  
ANISOU  930  N   ALA A  58    11290   5810   6267  -1314   1131  -1210
ATOM    931  CA  ALA A  58      17.735   8.453 -56.072  1.00 59.93           C  
ANISOU  931  CA  ALA A  58    10927   5698   6145  -1141    947  -1144
ATOM    932  C   ALA A  58      18.707   7.321 -56.326  1.00 59.16           C  
ANISOU  932  C   ALA A  58    10634   5737   6105  -1263   1109  -1150
ATOM    933  O   ALA A  58      18.487   6.193 -55.877  1.00 57.83           O  
ANISOU  933  O   ALA A  58    10131   5767   6075  -1179   1022  -1123
ATOM    934  CB  ALA A  58      16.828   8.641 -57.261  1.00 61.01           C  
ANISOU  934  CB  ALA A  58    11469   5581   6132   -998    775  -1087
ATOM    935  H   ALA A  58      18.362  10.473 -56.390  1.00  0.00           H  
ATOM    936  HA  ALA A  58      17.128   8.208 -55.201  1.00  0.00           H  
ATOM    937  HB1 ALA A  58      16.276   7.719 -57.447  1.00  0.00           H  
ATOM    938  HB2 ALA A  58      16.126   9.450 -57.059  1.00  0.00           H  
ATOM    939  HB3 ALA A  58      17.425   8.890 -58.138  1.00  0.00           H  
ATOM    940  N   TYR A  59      19.790   7.632 -57.033  1.00 60.12           N  
ANISOU  940  N   TYR A  59    10973   5751   6120  -1460   1357  -1188
ATOM    941  CA  TYR A  59      20.805   6.643 -57.350  1.00 59.70           C  
ANISOU  941  CA  TYR A  59    10755   5814   6112  -1572   1546  -1203
ATOM    942  C   TYR A  59      21.800   6.439 -56.213  1.00 59.08           C  
ANISOU  942  C   TYR A  59    10240   6008   6199  -1698   1694  -1267
ATOM    943  O   TYR A  59      21.994   5.316 -55.752  1.00 57.80           O  
ANISOU  943  O   TYR A  59     9729   6060   6173  -1643   1671  -1258
ATOM    944  CB  TYR A  59      21.535   7.022 -58.630  1.00 61.50           C  
ANISOU  944  CB  TYR A  59    11394   5815   6157  -1727   1768  -1218
ATOM    945  CG  TYR A  59      22.548   5.989 -59.080  1.00 61.48           C  
ANISOU  945  CG  TYR A  59    11250   5916   6192  -1819   1978  -1234
ATOM    946  CD1 TYR A  59      22.161   4.871 -59.827  1.00 60.92           C  
ANISOU  946  CD1 TYR A  59    11243   5811   6093  -1691   1890  -1176
ATOM    947  CD2 TYR A  59      23.895   6.131 -58.762  1.00 61.93           C  
ANISOU  947  CD2 TYR A  59    11111   6107   6315  -2031   2264  -1312
ATOM    948  CE1 TYR A  59      23.093   3.927 -60.235  1.00 61.46           C  
ANISOU  948  CE1 TYR A  59    11199   5964   6188  -1755   2094  -1193
ATOM    949  CE2 TYR A  59      24.830   5.194 -59.173  1.00 62.65           C  
ANISOU  949  CE2 TYR A  59    11056   6299   6448  -2092   2465  -1332
ATOM    950  CZ  TYR A  59      24.423   4.096 -59.903  1.00 62.27           C  
ANISOU  950  CZ  TYR A  59    11092   6205   6364  -1945   2384  -1271
ATOM    951  OH  TYR A  59      25.358   3.172 -60.303  1.00 63.34           O  
ANISOU  951  OH  TYR A  59    11100   6433   6535  -1987   2595  -1293
ATOM    952  H   TYR A  59      19.923   8.577 -57.364  1.00  0.00           H  
ATOM    953  HA  TYR A  59      20.300   5.693 -57.524  1.00  0.00           H  
ATOM    954  HB3 TYR A  59      22.034   7.981 -58.491  1.00  0.00           H  
ATOM    955  HB2 TYR A  59      20.808   7.186 -59.426  1.00  0.00           H  
ATOM    956  HD1 TYR A  59      21.124   4.733 -60.094  1.00  0.00           H  
ATOM    957  HD2 TYR A  59      24.227   6.982 -58.186  1.00  0.00           H  
ATOM    958  HE1 TYR A  59      22.776   3.068 -60.808  1.00  0.00           H  
ATOM    959  HE2 TYR A  59      25.872   5.325 -58.922  1.00  0.00           H  
ATOM    960  HH  TYR A  59      26.226   3.439 -59.991  1.00  0.00           H  
ATOM    961  N   TYR A  60      22.413   7.528 -55.756  1.00 60.19           N  
ANISOU  961  N   TYR A  60    10417   6133   6318  -1867   1831  -1334
ATOM    962  CA  TYR A  60      23.525   7.446 -54.808  1.00 60.26           C  
ANISOU  962  CA  TYR A  60    10050   6381   6463  -2026   1987  -1408
ATOM    963  C   TYR A  60      23.120   7.292 -53.350  1.00 58.53           C  
ANISOU  963  C   TYR A  60     9461   6380   6396  -1929   1821  -1414
ATOM    964  O   TYR A  60      23.972   7.049 -52.495  1.00 58.23           O  
ANISOU  964  O   TYR A  60     9084   6562   6481  -2029   1905  -1469
ATOM    965  CB  TYR A  60      24.477   8.634 -54.977  1.00 62.36           C  
ANISOU  965  CB  TYR A  60    10509   6542   6641  -2292   2223  -1486
ATOM    966  CG  TYR A  60      25.351   8.525 -56.194  1.00 64.99           C  
ANISOU  966  CG  TYR A  60    11059   6759   6876  -2450   2479  -1504
ATOM    967  CD1 TYR A  60      26.507   7.745 -56.179  1.00 66.56           C  
ANISOU  967  CD1 TYR A  60    10945   7158   7188  -2562   2678  -1550
ATOM    968  CD2 TYR A  60      25.020   9.195 -57.368  1.00 67.33           C  
ANISOU  968  CD2 TYR A  60    11883   6739   6961  -2477   2526  -1476
ATOM    969  CE1 TYR A  60      27.312   7.636 -57.309  1.00 69.02           C  
ANISOU  969  CE1 TYR A  60    11451   7364   7410  -2703   2941  -1571
ATOM    970  CE2 TYR A  60      25.814   9.096 -58.502  1.00 69.65           C  
ANISOU  970  CE2 TYR A  60    12406   6911   7148  -2628   2783  -1493
ATOM    971  CZ  TYR A  60      26.957   8.315 -58.468  1.00 70.65           C  
ANISOU  971  CZ  TYR A  60    12201   7247   7396  -2743   3001  -1541
ATOM    972  OH  TYR A  60      27.743   8.219 -59.595  1.00 72.85           O  
ANISOU  972  OH  TYR A  60    12704   7406   7568  -2889   3281  -1562
ATOM    973  H   TYR A  60      22.114   8.442 -56.063  1.00  0.00           H  
ATOM    974  HA  TYR A  60      24.092   6.553 -55.070  1.00  0.00           H  
ATOM    975  HB3 TYR A  60      25.103   8.726 -54.089  1.00  0.00           H  
ATOM    976  HB2 TYR A  60      23.899   9.557 -55.028  1.00  0.00           H  
ATOM    977  HD1 TYR A  60      26.789   7.215 -55.281  1.00  0.00           H  
ATOM    978  HD2 TYR A  60      24.131   9.806 -57.408  1.00  0.00           H  
ATOM    979  HE1 TYR A  60      28.204   7.028 -57.280  1.00  0.00           H  
ATOM    980  HE2 TYR A  60      25.539   9.626 -59.402  1.00  0.00           H  
ATOM    981  HH  TYR A  60      27.358   8.745 -60.300  1.00  0.00           H  
ATOM    982  N   GLU A  61      21.838   7.399 -53.076  1.00 57.65           N  
ANISOU  982  N   GLU A  61     9412   6215   6279  -1731   1589  -1360
ATOM    983  CA  GLU A  61      21.362   7.109 -51.747  1.00 56.19           C  
ANISOU  983  CA  GLU A  61     8887   6231   6231  -1621   1440  -1358
ATOM    984  C   GLU A  61      20.464   5.887 -51.638  1.00 54.40           C  
ANISOU  984  C   GLU A  61     8470   6107   6092  -1411   1252  -1285
ATOM    985  O   GLU A  61      20.190   5.432 -50.556  1.00 53.52           O  
ANISOU  985  O   GLU A  61     8055   6182   6099  -1335   1159  -1281
ATOM    986  CB  GLU A  61      20.695   8.329 -51.144  1.00 56.63           C  
ANISOU  986  CB  GLU A  61     9091   6188   6237  -1585   1353  -1375
ATOM    987  CG  GLU A  61      21.559   9.556 -51.176  1.00 58.73           C  
ANISOU  987  CG  GLU A  61     9564   6343   6409  -1810   1533  -1450
ATOM    988  CD  GLU A  61      20.970  10.661 -50.385  1.00 60.31           C  
ANISOU  988  CD  GLU A  61     9875   6471   6571  -1767   1449  -1473
ATOM    989  OE1 GLU A  61      19.774  10.887 -50.466  1.00 60.88           O  
ANISOU  989  OE1 GLU A  61    10089   6435   6607  -1559   1277  -1424
ATOM    990  OE2 GLU A  61      21.709  11.299 -49.666  1.00 60.75           O1-
ANISOU  990  OE2 GLU A  61     9868   6581   6634  -1939   1553  -1544
ATOM    991  H   GLU A  61      21.190   7.684 -53.796  1.00  0.00           H  
ATOM    992  HA  GLU A  61      22.243   6.903 -51.139  1.00  0.00           H  
ATOM    993  HB3 GLU A  61      20.410   8.114 -50.114  1.00  0.00           H  
ATOM    994  HB2 GLU A  61      19.762   8.529 -51.671  1.00  0.00           H  
ATOM    995  HG3 GLU A  61      21.691   9.880 -52.208  1.00  0.00           H  
ATOM    996  HG2 GLU A  61      22.546   9.315 -50.783  1.00  0.00           H  
ATOM    997  N   GLU A  62      20.022   5.353 -52.757  1.00 54.12           N  
ANISOU  997  N   GLU A  62     8630   5943   5989  -1332   1199  -1228
ATOM    998  CA  GLU A  62      19.202   4.164 -52.726  1.00 52.53           C  
ANISOU  998  CA  GLU A  62     8267   5829   5864  -1162   1024  -1162
ATOM    999  C   GLU A  62      19.656   3.071 -53.693  1.00 52.02           C  
ANISOU  999  C   GLU A  62     8248   5746   5772  -1177   1092  -1134
ATOM   1000  O   GLU A  62      20.223   2.092 -53.302  1.00 51.31           O  
ANISOU 1000  O   GLU A  62     7891   5829   5774  -1186   1147  -1138
ATOM   1001  CB  GLU A  62      17.723   4.505 -52.911  1.00 52.55           C  
ANISOU 1001  CB  GLU A  62     8424   5709   5832   -985    791  -1109
ATOM   1002  CG  GLU A  62      16.819   3.358 -52.535  1.00 52.44           C  
ANISOU 1002  CG  GLU A  62     8164   5832   5931   -834    607  -1052
ATOM   1003  CD  GLU A  62      15.370   3.723 -52.350  1.00 54.05           C  
ANISOU 1003  CD  GLU A  62     8393   5989   6155   -662    382  -1016
ATOM   1004  OE1 GLU A  62      15.057   4.879 -52.086  1.00 55.90           O  
ANISOU 1004  OE1 GLU A  62     8750   6140   6350   -632    365  -1041
ATOM   1005  OE2 GLU A  62      14.539   2.823 -52.448  1.00 53.86           O1-
ANISOU 1005  OE2 GLU A  62     8255   6017   6192   -555    223   -964
ATOM   1006  H   GLU A  62      20.256   5.775 -53.645  1.00  0.00           H  
ATOM   1007  HA  GLU A  62      19.299   3.748 -51.723  1.00  0.00           H  
ATOM   1008  HB3 GLU A  62      17.542   4.783 -53.949  1.00  0.00           H  
ATOM   1009  HB2 GLU A  62      17.474   5.377 -52.306  1.00  0.00           H  
ATOM   1010  HG3 GLU A  62      17.192   2.889 -51.625  1.00  0.00           H  
ATOM   1011  HG2 GLU A  62      16.900   2.574 -53.287  1.00  0.00           H  
ATOM   1012  N   VAL A  63      19.397   3.266 -54.961  1.00 52.35           N  
ANISOU 1012  N   VAL A  63     8655   5563   5673  -1169   1085  -1105
ATOM   1013  CA  VAL A  63      19.623   2.286 -55.978  1.00 51.93           C  
ANISOU 1013  CA  VAL A  63     8719   5449   5565  -1160   1125  -1072
ATOM   1014  C   VAL A  63      21.023   1.754 -56.096  1.00 52.13           C  
ANISOU 1014  C   VAL A  63     8619   5572   5616  -1290   1382  -1117
ATOM   1015  O   VAL A  63      21.215   0.613 -56.311  1.00 51.66           O  
ANISOU 1015  O   VAL A  63     8457   5582   5590  -1242   1391  -1094
ATOM   1016  CB  VAL A  63      19.241   2.867 -57.306  1.00 53.29           C  
ANISOU 1016  CB  VAL A  63     9367   5332   5549  -1157   1101  -1046
ATOM   1017  CG1 VAL A  63      19.628   1.923 -58.402  1.00 53.39           C  
ANISOU 1017  CG1 VAL A  63     9544   5261   5479  -1171   1182  -1022
ATOM   1018  CG2 VAL A  63      17.770   3.145 -57.320  1.00 52.70           C  
ANISOU 1018  CG2 VAL A  63     9393   5170   5459   -986    809   -994
ATOM   1019  H   VAL A  63      19.015   4.149 -55.268  1.00  0.00           H  
ATOM   1020  HA  VAL A  63      18.962   1.442 -55.781  1.00  0.00           H  
ATOM   1021  HB  VAL A  63      19.777   3.806 -57.446  1.00  0.00           H  
ATOM   1022 HG11 VAL A  63      19.348   2.350 -59.365  1.00  0.00           H  
ATOM   1023 HG12 VAL A  63      20.705   1.758 -58.377  1.00  0.00           H  
ATOM   1024 HG13 VAL A  63      19.113   0.973 -58.263  1.00  0.00           H  
ATOM   1025 HG21 VAL A  63      17.489   3.568 -58.285  1.00  0.00           H  
ATOM   1026 HG22 VAL A  63      17.223   2.217 -57.157  1.00  0.00           H  
ATOM   1027 HG23 VAL A  63      17.526   3.853 -56.528  1.00  0.00           H  
ATOM   1028  N   VAL A  64      22.018   2.577 -55.958  1.00 52.76           N  
ANISOU 1028  N   VAL A  64     8705   5661   5682  -1456   1593  -1186
ATOM   1029  CA  VAL A  64      23.342   2.059 -56.097  1.00 53.38           C  
ANISOU 1029  CA  VAL A  64     8631   5849   5800  -1572   1838  -1235
ATOM   1030  C   VAL A  64      23.744   1.009 -55.095  1.00 52.27           C  
ANISOU 1030  C   VAL A  64     8044   5985   5832  -1511   1816  -1244
ATOM   1031  O   VAL A  64      24.676   0.311 -55.320  1.00 52.87           O  
ANISOU 1031  O   VAL A  64     7994   6149   5944  -1545   1978  -1270
ATOM   1032  CB  VAL A  64      24.381   3.165 -56.037  1.00 54.87           C  
ANISOU 1032  CB  VAL A  64     8861   6024   5964  -1790   2074  -1317
ATOM   1033  CG1 VAL A  64      24.732   3.464 -54.617  1.00 54.06           C  
ANISOU 1033  CG1 VAL A  64     8386   6148   6008  -1838   2050  -1369
ATOM   1034  CG2 VAL A  64      25.628   2.737 -56.753  1.00 56.09           C  
ANISOU 1034  CG2 VAL A  64     9007   6200   6105  -1912   2357  -1360
ATOM   1035  H   VAL A  64      21.843   3.552 -55.758  1.00  0.00           H  
ATOM   1036  HA  VAL A  64      23.410   1.605 -57.086  1.00  0.00           H  
ATOM   1037  HB  VAL A  64      23.982   4.063 -56.509  1.00  0.00           H  
ATOM   1038 HG11 VAL A  64      25.478   4.258 -54.586  1.00  0.00           H  
ATOM   1039 HG12 VAL A  64      23.838   3.784 -54.081  1.00  0.00           H  
ATOM   1040 HG13 VAL A  64      25.136   2.568 -54.146  1.00  0.00           H  
ATOM   1041 HG21 VAL A  64      26.368   3.536 -56.705  1.00  0.00           H  
ATOM   1042 HG22 VAL A  64      26.030   1.841 -56.279  1.00  0.00           H  
ATOM   1043 HG23 VAL A  64      25.393   2.522 -57.796  1.00  0.00           H  
ATOM   1044  N   TYR A  65      23.061   0.883 -53.984  1.00 50.80           N  
ANISOU 1044  N   TYR A  65     7624   5932   5746  -1413   1623  -1225
ATOM   1045  CA  TYR A  65      23.472  -0.098 -53.012  1.00 49.97           C  
ANISOU 1045  CA  TYR A  65     7130   6073   5785  -1357   1601  -1233
ATOM   1046  C   TYR A  65      22.913  -1.467 -53.304  1.00 49.07           C  
ANISOU 1046  C   TYR A  65     6996   5968   5681  -1202   1481  -1164
ATOM   1047  O   TYR A  65      23.423  -2.440 -52.829  1.00 48.82           O  
ANISOU 1047  O   TYR A  65     6718   6098   5734  -1153   1504  -1168
ATOM   1048  CB  TYR A  65      23.126   0.358 -51.619  1.00 49.15           C  
ANISOU 1048  CB  TYR A  65     6791   6111   5774  -1341   1478  -1251
ATOM   1049  CG  TYR A  65      23.999   1.463 -51.193  1.00 50.63           C  
ANISOU 1049  CG  TYR A  65     6932   6337   5970  -1514   1621  -1333
ATOM   1050  CD1 TYR A  65      23.531   2.748 -51.117  1.00 51.06           C  
ANISOU 1050  CD1 TYR A  65     7188   6260   5954  -1575   1591  -1349
ATOM   1051  CD2 TYR A  65      25.311   1.232 -50.926  1.00 51.75           C  
ANISOU 1051  CD2 TYR A  65     6840   6637   6184  -1621   1788  -1400
ATOM   1052  CE1 TYR A  65      24.358   3.773 -50.749  1.00 52.77           C  
ANISOU 1052  CE1 TYR A  65     7388   6496   6166  -1758   1727  -1428
ATOM   1053  CE2 TYR A  65      26.143   2.237 -50.561  1.00 53.19           C  
ANISOU 1053  CE2 TYR A  65     6971   6861   6379  -1807   1916  -1482
ATOM   1054  CZ  TYR A  65      25.668   3.509 -50.477  1.00 53.92           C  
ANISOU 1054  CZ  TYR A  65     7285   6812   6392  -1887   1889  -1495
ATOM   1055  OH  TYR A  65      26.535   4.502 -50.126  1.00 55.83           O  
ANISOU 1055  OH  TYR A  65     7493   7083   6637  -2097   2022  -1581
ATOM   1056  H   TYR A  65      22.256   1.470 -53.817  1.00  0.00           H  
ATOM   1057  HA  TYR A  65      24.558  -0.173 -53.067  1.00  0.00           H  
ATOM   1058  HB3 TYR A  65      23.233  -0.477 -50.927  1.00  0.00           H  
ATOM   1059  HB2 TYR A  65      22.087   0.686 -51.592  1.00  0.00           H  
ATOM   1060  HD1 TYR A  65      22.498   2.961 -51.349  1.00  0.00           H  
ATOM   1061  HD2 TYR A  65      25.710   0.231 -51.003  1.00  0.00           H  
ATOM   1062  HE1 TYR A  65      23.972   4.779 -50.676  1.00  0.00           H  
ATOM   1063  HE2 TYR A  65      27.179   2.027 -50.338  1.00  0.00           H  
ATOM   1064  HH  TYR A  65      27.406   4.128 -49.974  1.00  0.00           H  
ATOM   1065  N   VAL A  66      21.872  -1.512 -54.107  1.00 48.64           N  
ANISOU 1065  N   VAL A  66     7219   5730   5532  -1129   1347  -1102
ATOM   1066  CA  VAL A  66      21.325  -2.751 -54.634  1.00 47.98           C  
ANISOU 1066  CA  VAL A  66     7196   5606   5426  -1013   1238  -1038
ATOM   1067  C   VAL A  66      22.302  -3.337 -55.653  1.00 48.95           C  
ANISOU 1067  C   VAL A  66     7457   5663   5477  -1053   1443  -1054
ATOM   1068  O   VAL A  66      22.609  -4.519 -55.605  1.00 48.48           O  
ANISOU 1068  O   VAL A  66     7275   5687   5457   -982   1460  -1039
ATOM   1069  CB  VAL A  66      19.925  -2.542 -55.264  1.00 47.80           C  
ANISOU 1069  CB  VAL A  66     7440   5402   5321   -935   1018   -975
ATOM   1070  CG1 VAL A  66      19.351  -3.855 -55.764  1.00 47.37           C  
ANISOU 1070  CG1 VAL A  66     7441   5312   5246   -839    891   -912
ATOM   1071  CG2 VAL A  66      18.996  -1.938 -54.265  1.00 46.83           C  
ANISOU 1071  CG2 VAL A  66     7165   5353   5277   -884    845   -967
ATOM   1072  H   VAL A  66      21.412  -0.657 -54.386  1.00  0.00           H  
ATOM   1073  HA  VAL A  66      21.226  -3.458 -53.810  1.00  0.00           H  
ATOM   1074  HB  VAL A  66      20.021  -1.859 -56.108  1.00  0.00           H  
ATOM   1075 HG11 VAL A  66      18.368  -3.679 -56.201  1.00  0.00           H  
ATOM   1076 HG12 VAL A  66      20.014  -4.278 -56.519  1.00  0.00           H  
ATOM   1077 HG13 VAL A  66      19.258  -4.552 -54.931  1.00  0.00           H  
ATOM   1078 HG21 VAL A  66      18.015  -1.796 -54.719  1.00  0.00           H  
ATOM   1079 HG22 VAL A  66      18.905  -2.602 -53.405  1.00  0.00           H  
ATOM   1080 HG23 VAL A  66      19.388  -0.974 -53.940  1.00  0.00           H  
ATOM   1081  N   LEU A  67      22.796  -2.489 -56.551  1.00 50.51           N  
ANISOU 1081  N   LEU A  67     7923   5705   5565  -1165   1610  -1087
ATOM   1082  CA  LEU A  67      23.766  -2.885 -57.582  1.00 52.11           C  
ANISOU 1082  CA  LEU A  67     8286   5828   5686  -1219   1849  -1111
ATOM   1083  C   LEU A  67      25.044  -3.497 -57.013  1.00 52.60           C  
ANISOU 1083  C   LEU A  67     8001   6113   5871  -1239   2041  -1168
ATOM   1084  O   LEU A  67      25.453  -4.592 -57.424  1.00 52.87           O  
ANISOU 1084  O   LEU A  67     8023   6166   5900  -1163   2117  -1157
ATOM   1085  CB  LEU A  67      24.125  -1.697 -58.467  1.00 53.65           C  
ANISOU 1085  CB  LEU A  67     8811   5829   5746  -1366   2020  -1145
ATOM   1086  CG  LEU A  67      23.262  -1.458 -59.696  1.00 54.28           C  
ANISOU 1086  CG  LEU A  67     9371   5617   5634  -1335   1920  -1090
ATOM   1087  CD1 LEU A  67      23.624  -0.119 -60.321  1.00 56.37           C  
ANISOU 1087  CD1 LEU A  67     9948   5700   5769  -1489   2083  -1129
ATOM   1088  CD2 LEU A  67      23.456  -2.581 -60.695  1.00 55.60           C  
ANISOU 1088  CD2 LEU A  67     9723   5691   5713  -1276   1987  -1061
ATOM   1089  H   LEU A  67      22.506  -1.521 -56.545  1.00  0.00           H  
ATOM   1090  HA  LEU A  67      23.291  -3.636 -58.213  1.00  0.00           H  
ATOM   1091  HB3 LEU A  67      25.168  -1.780 -58.773  1.00  0.00           H  
ATOM   1092  HB2 LEU A  67      24.143  -0.791 -57.861  1.00  0.00           H  
ATOM   1093  HG  LEU A  67      22.215  -1.434 -59.392  1.00  0.00           H  
ATOM   1094 HD11 LEU A  67      23.005   0.051 -61.202  1.00  0.00           H  
ATOM   1095 HD12 LEU A  67      23.453   0.678 -59.598  1.00  0.00           H  
ATOM   1096 HD13 LEU A  67      24.674  -0.125 -60.612  1.00  0.00           H  
ATOM   1097 HD21 LEU A  67      22.834  -2.400 -61.571  1.00  0.00           H  
ATOM   1098 HD22 LEU A  67      24.503  -2.623 -60.996  1.00  0.00           H  
ATOM   1099 HD23 LEU A  67      23.171  -3.528 -60.237  1.00  0.00           H  
ATOM   1100  N   GLU A  68      25.657  -2.782 -56.070  1.00 52.95           N  
ANISOU 1100  N   GLU A  68     7775   6322   6023  -1334   2109  -1231
ATOM   1101  CA  GLU A  68      26.828  -3.261 -55.358  1.00 53.80           C  
ANISOU 1101  CA  GLU A  68     7504   6669   6267  -1347   2247  -1292
ATOM   1102  C   GLU A  68      26.574  -4.592 -54.672  1.00 52.40           C  
ANISOU 1102  C   GLU A  68     7094   6638   6178  -1168   2093  -1250
ATOM   1103  O   GLU A  68      27.433  -5.461 -54.693  1.00 53.30           O  
ANISOU 1103  O   GLU A  68     7044   6862   6344  -1110   2213  -1274
ATOM   1104  CB  GLU A  68      27.291  -2.232 -54.337  1.00 54.20           C  
ANISOU 1104  CB  GLU A  68     7317   6864   6412  -1477   2271  -1359
ATOM   1105  CG  GLU A  68      28.129  -1.114 -54.929  1.00 57.92           C  
ANISOU 1105  CG  GLU A  68     7922   7257   6829  -1692   2519  -1431
ATOM   1106  CD  GLU A  68      28.408  -0.005 -53.937  1.00 60.80           C  
ANISOU 1106  CD  GLU A  68     8113   7727   7263  -1836   2508  -1493
ATOM   1107  OE1 GLU A  68      28.417  -0.269 -52.707  1.00 61.04           O  
ANISOU 1107  OE1 GLU A  68     7816   7959   7416  -1777   2370  -1504
ATOM   1108  OE2 GLU A  68      28.616   1.141 -54.390  1.00 62.84           O1-
ANISOU 1108  OE2 GLU A  68     8590   7850   7437  -2014   2637  -1531
ATOM   1109  H   GLU A  68      25.309  -1.866 -55.825  1.00  0.00           H  
ATOM   1110  HA  GLU A  68      27.630  -3.402 -56.083  1.00  0.00           H  
ATOM   1111  HB3 GLU A  68      27.858  -2.732 -53.552  1.00  0.00           H  
ATOM   1112  HB2 GLU A  68      26.423  -1.806 -53.834  1.00  0.00           H  
ATOM   1113  HG3 GLU A  68      27.619  -0.701 -55.800  1.00  0.00           H  
ATOM   1114  HG2 GLU A  68      29.073  -1.522 -55.291  1.00  0.00           H  
ATOM   1115  N   GLU A  69      25.396  -4.750 -54.076  1.00 50.68           N  
ANISOU 1115  N   GLU A  69     6870   6414   5972  -1079   1837  -1189
ATOM   1116  CA  GLU A  69      25.013  -6.011 -53.450  1.00 49.62           C  
ANISOU 1116  CA  GLU A  69     6567   6387   5900   -925   1685  -1141
ATOM   1117  C   GLU A  69      24.908  -7.139 -54.481  1.00 49.49           C  
ANISOU 1117  C   GLU A  69     6765   6244   5796   -831   1708  -1094
ATOM   1118  O   GLU A  69      25.446  -8.220 -54.272  1.00 49.32           O  
ANISOU 1118  O   GLU A  69     6601   6320   5817   -733   1747  -1094
ATOM   1119  CB  GLU A  69      23.702  -5.857 -52.675  1.00 48.29           C  
ANISOU 1119  CB  GLU A  69     6369   6222   5755   -875   1429  -1088
ATOM   1120  CG  GLU A  69      23.334  -7.054 -51.799  1.00 49.04           C  
ANISOU 1120  CG  GLU A  69     6265   6447   5922   -746   1283  -1045
ATOM   1121  CD  GLU A  69      23.997  -7.036 -50.416  1.00 51.85           C  
ANISOU 1121  CD  GLU A  69     6272   7033   6397   -741   1288  -1091
ATOM   1122  OE1 GLU A  69      25.141  -6.531 -50.278  1.00 54.53           O  
ANISOU 1122  OE1 GLU A  69     6472   7467   6779   -818   1446  -1165
ATOM   1123  OE2 GLU A  69      23.371  -7.536 -49.456  1.00 51.65           O1-
ANISOU 1123  OE2 GLU A  69     6114   7094   6419   -666   1131  -1054
ATOM   1124  H   GLU A  69      24.738  -3.985 -54.048  1.00  0.00           H  
ATOM   1125  HA  GLU A  69      25.793  -6.281 -52.738  1.00  0.00           H  
ATOM   1126  HB3 GLU A  69      22.890  -5.659 -53.375  1.00  0.00           H  
ATOM   1127  HB2 GLU A  69      23.751  -4.960 -52.058  1.00  0.00           H  
ATOM   1128  HG3 GLU A  69      23.601  -7.976 -52.316  1.00  0.00           H  
ATOM   1129  HG2 GLU A  69      22.251  -7.096 -51.680  1.00  0.00           H  
ATOM   1130  N   ILE A  70      24.228  -6.867 -55.592  1.00 49.62           N  
ANISOU 1130  N   ILE A  70     7142   6032   5679   -856   1678  -1056
ATOM   1131  CA  ILE A  70      24.112  -7.822 -56.699  1.00 50.08           C  
ANISOU 1131  CA  ILE A  70     7470   5933   5623   -788   1702  -1016
ATOM   1132  C   ILE A  70      25.481  -8.251 -57.215  1.00 51.69           C  
ANISOU 1132  C   ILE A  70     7649   6172   5820   -790   1986  -1070
ATOM   1133  O   ILE A  70      25.746  -9.441 -57.332  1.00 51.68           O  
ANISOU 1133  O   ILE A  70     7626   6193   5816   -675   2008  -1053
ATOM   1134  CB  ILE A  70      23.259  -7.271 -57.873  1.00 50.42           C  
ANISOU 1134  CB  ILE A  70     7936   5713   5507   -832   1629   -977
ATOM   1135  CG1 ILE A  70      21.801  -7.101 -57.442  1.00 48.84           C  
ANISOU 1135  CG1 ILE A  70     7748   5485   5324   -790   1325   -918
ATOM   1136  CG2 ILE A  70      23.322  -8.216 -59.071  1.00 50.84           C  
ANISOU 1136  CG2 ILE A  70     8297   5594   5425   -778   1686   -947
ATOM   1137  CD1 ILE A  70      20.963  -6.270 -58.389  1.00 48.46           C  
ANISOU 1137  CD1 ILE A  70     8061   5207   5143   -828   1222   -891
ATOM   1138  H   ILE A  70      23.767  -5.974 -55.696  1.00  0.00           H  
ATOM   1139  HA  ILE A  70      23.611  -8.711 -56.316  1.00  0.00           H  
ATOM   1140  HB  ILE A  70      23.654  -6.299 -58.170  1.00  0.00           H  
ATOM   1141 HG13 ILE A  70      21.768  -6.658 -56.447  1.00  0.00           H  
ATOM   1142 HG12 ILE A  70      21.343  -8.083 -57.322  1.00  0.00           H  
ATOM   1143 HG21 ILE A  70      22.718  -7.813 -59.884  1.00  0.00           H  
ATOM   1144 HG22 ILE A  70      24.356  -8.316 -59.402  1.00  0.00           H  
ATOM   1145 HG23 ILE A  70      22.937  -9.194 -58.783  1.00  0.00           H  
ATOM   1146 HD11 ILE A  70      19.944  -6.200 -58.008  1.00  0.00           H  
ATOM   1147 HD12 ILE A  70      21.389  -5.270 -58.470  1.00  0.00           H  
ATOM   1148 HD13 ILE A  70      20.951  -6.740 -59.372  1.00  0.00           H  
ATOM   1149  N   GLU A  71      26.342  -7.271 -57.488  1.00 53.17           N  
ANISOU 1149  N   GLU A  71     7832   6365   6007   -921   2207  -1138
ATOM   1150  CA  GLU A  71      27.678  -7.517 -58.030  1.00 55.52           C  
ANISOU 1150  CA  GLU A  71     8088   6702   6307   -945   2512  -1201
ATOM   1151  C   GLU A  71      28.498  -8.373 -57.068  1.00 55.19           C  
ANISOU 1151  C   GLU A  71     7632   6917   6422   -837   2543  -1236
ATOM   1152  O   GLU A  71      29.134  -9.334 -57.475  1.00 56.22           O  
ANISOU 1152  O   GLU A  71     7754   7062   6543   -732   2675  -1245
ATOM   1153  CB  GLU A  71      28.389  -6.189 -58.312  1.00 57.07           C  
ANISOU 1153  CB  GLU A  71     8311   6879   6492  -1142   2730  -1273
ATOM   1154  CG  GLU A  71      28.806  -6.010 -59.755  1.00 61.45           C  
ANISOU 1154  CG  GLU A  71     9237   7222   6890  -1217   2978  -1287
ATOM   1155  CD  GLU A  71      29.404  -4.627 -60.051  1.00 66.86           C  
ANISOU 1155  CD  GLU A  71    10000   7859   7544  -1439   3193  -1353
ATOM   1156  OE1 GLU A  71      30.385  -4.229 -59.368  1.00 69.11           O  
ANISOU 1156  OE1 GLU A  71     9936   8353   7971  -1536   3341  -1432
ATOM   1157  OE2 GLU A  71      28.902  -3.944 -60.982  1.00 68.06           O1-
ANISOU 1157  OE2 GLU A  71    10578   7758   7524  -1522   3209  -1327
ATOM   1158  H   GLU A  71      26.082  -6.309 -57.321  1.00  0.00           H  
ATOM   1159  HA  GLU A  71      27.574  -8.059 -58.970  1.00  0.00           H  
ATOM   1160  HB3 GLU A  71      29.265  -6.105 -57.669  1.00  0.00           H  
ATOM   1161  HB2 GLU A  71      27.742  -5.363 -58.018  1.00  0.00           H  
ATOM   1162  HG3 GLU A  71      27.946  -6.179 -60.404  1.00  0.00           H  
ATOM   1163  HG2 GLU A  71      29.529  -6.781 -60.021  1.00  0.00           H  
ATOM   1164  N   TYR A  72      28.442  -8.031 -55.787  1.00 54.02           N  
ANISOU 1164  N   TYR A  72     7163   6959   6404   -850   2410  -1252
ATOM   1165  CA  TYR A  72      29.146  -8.761 -54.746  1.00 54.06           C  
ANISOU 1165  CA  TYR A  72     6781   7208   6552   -742   2393  -1283
ATOM   1166  C   TYR A  72      28.659 -10.206 -54.589  1.00 53.33           C  
ANISOU 1166  C   TYR A  72     6719   7103   6439   -543   2244  -1215
ATOM   1167  O   TYR A  72      29.472 -11.121 -54.469  1.00 54.05           O  
ANISOU 1167  O   TYR A  72     6656   7300   6580   -415   2333  -1238
ATOM   1168  CB  TYR A  72      29.042  -7.994 -53.425  1.00 53.01           C  
ANISOU 1168  CB  TYR A  72     6365   7245   6532   -812   2257  -1309
ATOM   1169  CG  TYR A  72      29.821  -8.574 -52.269  1.00 53.41           C  
ANISOU 1169  CG  TYR A  72     6017   7553   6725   -717   2223  -1349
ATOM   1170  CD1 TYR A  72      31.208  -8.657 -52.307  1.00 55.47           C  
ANISOU 1170  CD1 TYR A  72     6033   7968   7074   -724   2430  -1434
ATOM   1171  CD2 TYR A  72      29.162  -9.019 -51.117  1.00 52.17           C  
ANISOU 1171  CD2 TYR A  72     5725   7485   6613   -620   1982  -1305
ATOM   1172  CE1 TYR A  72      31.924  -9.185 -51.243  1.00 56.35           C  
ANISOU 1172  CE1 TYR A  72     5778   8318   7316   -620   2371  -1472
ATOM   1173  CE2 TYR A  72      29.871  -9.542 -50.041  1.00 52.82           C  
ANISOU 1173  CE2 TYR A  72     5474   7789   6807   -525   1933  -1340
ATOM   1174  CZ  TYR A  72      31.249  -9.625 -50.112  1.00 55.34           C  
ANISOU 1174  CZ  TYR A  72     5556   8259   7212   -518   2114  -1423
ATOM   1175  OH  TYR A  72      31.933 -10.146 -49.040  1.00 56.63           O  
ANISOU 1175  OH  TYR A  72     5392   8642   7484   -406   2035  -1458
ATOM   1176  H   TYR A  72      27.893  -7.233 -55.501  1.00  0.00           H  
ATOM   1177  HA  TYR A  72      30.199  -8.797 -55.024  1.00  0.00           H  
ATOM   1178  HB3 TYR A  72      27.993  -7.904 -53.143  1.00  0.00           H  
ATOM   1179  HB2 TYR A  72      29.350  -6.960 -53.584  1.00  0.00           H  
ATOM   1180  HD1 TYR A  72      31.746  -8.307 -53.175  1.00  0.00           H  
ATOM   1181  HD2 TYR A  72      28.086  -8.959 -51.054  1.00  0.00           H  
ATOM   1182  HE1 TYR A  72      33.001  -9.252 -51.297  1.00  0.00           H  
ATOM   1183  HE2 TYR A  72      29.345  -9.879 -49.160  1.00  0.00           H  
ATOM   1184  HH  TYR A  72      31.310 -10.396 -48.354  1.00  0.00           H  
ATOM   1185  N   MET A  73      27.339 -10.405 -54.596  1.00 52.00           N  
ANISOU 1185  N   MET A  73     6753   6805   6200   -517   2019  -1134
ATOM   1186  CA  MET A  73      26.749 -11.735 -54.428  1.00 51.47           C  
ANISOU 1186  CA  MET A  73     6745   6708   6104   -362   1863  -1066
ATOM   1187  C   MET A  73      27.019 -12.662 -55.608  1.00 52.34           C  
ANISOU 1187  C   MET A  73     7125   6662   6099   -279   1987  -1049
ATOM   1188  O   MET A  73      27.341 -13.832 -55.407  1.00 52.56           O  
ANISOU 1188  O   MET A  73     7100   6734   6135   -129   1986  -1036
ATOM   1189  CB  MET A  73      25.247 -11.657 -54.149  1.00 49.93           C  
ANISOU 1189  CB  MET A  73     6674   6425   5873   -383   1598   -991
ATOM   1190  CG  MET A  73      24.921 -10.910 -52.892  1.00 50.70           C  
ANISOU 1190  CG  MET A  73     6512   6673   6076   -434   1475  -1003
ATOM   1191  SD  MET A  73      23.718 -11.744 -51.854  1.00 52.94           S  
ANISOU 1191  SD  MET A  73     6721   7004   6392   -350   1203   -927
ATOM   1192  CE  MET A  73      23.566 -10.595 -50.513  1.00 51.26           C  
ANISOU 1192  CE  MET A  73     6233   6957   6287   -426   1131   -962
ATOM   1193  H   MET A  73      26.711  -9.624 -54.720  1.00  0.00           H  
ATOM   1194  HA  MET A  73      27.216 -12.185 -53.552  1.00  0.00           H  
ATOM   1195  HB3 MET A  73      24.837 -12.665 -54.088  1.00  0.00           H  
ATOM   1196  HB2 MET A  73      24.746 -11.182 -54.993  1.00  0.00           H  
ATOM   1197  HG3 MET A  73      24.552  -9.917 -53.147  1.00  0.00           H  
ATOM   1198  HG2 MET A  73      25.836 -10.743 -52.323  1.00  0.00           H  
ATOM   1199  HE1 MET A  73      22.850 -10.978 -49.785  1.00  0.00           H  
ATOM   1200  HE2 MET A  73      24.536 -10.465 -50.034  1.00  0.00           H  
ATOM   1201  HE3 MET A  73      23.218  -9.635 -50.894  1.00  0.00           H  
ATOM   1202  N   ILE A  74      26.876 -12.141 -56.826  1.00 52.86           N  
ANISOU 1202  N   ILE A  74     7508   6531   6044   -369   2091  -1049
ATOM   1203  CA  ILE A  74      27.178 -12.903 -58.032  1.00 54.05           C  
ANISOU 1203  CA  ILE A  74     7959   6512   6064   -304   2236  -1040
ATOM   1204  C   ILE A  74      28.597 -13.452 -57.918  1.00 55.95           C  
ANISOU 1204  C   ILE A  74     7975   6903   6382   -204   2480  -1107
ATOM   1205  O   ILE A  74      28.864 -14.616 -58.208  1.00 56.78           O  
ANISOU 1205  O   ILE A  74     8164   6968   6441    -52   2525  -1092
ATOM   1206  CB  ILE A  74      27.051 -12.031 -59.310  1.00 54.89           C  
ANISOU 1206  CB  ILE A  74     8424   6401   6029   -436   2358  -1047
ATOM   1207  CG1 ILE A  74      25.577 -11.772 -59.641  1.00 52.92           C  
ANISOU 1207  CG1 ILE A  74     8460   5969   5679   -484   2090   -973
ATOM   1208  CG2 ILE A  74      27.785 -12.683 -60.505  1.00 56.35           C  
ANISOU 1208  CG2 ILE A  74     8870   6446   6092   -379   2607  -1067
ATOM   1209  CD1 ILE A  74      25.356 -10.785 -60.766  1.00 51.88           C  
ANISOU 1209  CD1 ILE A  74     8686   5621   5404   -607   2161   -977
ATOM   1210  H   ILE A  74      26.550 -11.191 -56.934  1.00  0.00           H  
ATOM   1211  HA  ILE A  74      26.482 -13.738 -58.105  1.00  0.00           H  
ATOM   1212  HB  ILE A  74      27.524 -11.070 -59.109  1.00  0.00           H  
ATOM   1213 HG13 ILE A  74      25.062 -11.421 -58.747  1.00  0.00           H  
ATOM   1214 HG12 ILE A  74      25.091 -12.716 -59.888  1.00  0.00           H  
ATOM   1215 HG21 ILE A  74      27.679 -12.050 -61.386  1.00  0.00           H  
ATOM   1216 HG22 ILE A  74      28.842 -12.796 -60.265  1.00  0.00           H  
ATOM   1217 HG23 ILE A  74      27.352 -13.663 -60.708  1.00  0.00           H  
ATOM   1218 HD11 ILE A  74      24.287 -10.660 -60.935  1.00  0.00           H  
ATOM   1219 HD12 ILE A  74      25.796  -9.824 -60.499  1.00  0.00           H  
ATOM   1220 HD13 ILE A  74      25.826 -11.159 -61.676  1.00  0.00           H  
ATOM   1221  N   GLN A  75      29.490 -12.600 -57.443  1.00 56.83           N  
ANISOU 1221  N   GLN A  75     7787   7192   6614   -287   2626  -1183
ATOM   1222  CA  GLN A  75      30.902 -12.891 -57.390  1.00 59.24           C  
ANISOU 1222  CA  GLN A  75     7837   7659   7013   -218   2875  -1263
ATOM   1223  C   GLN A  75      31.288 -13.897 -56.302  1.00 58.87           C  
ANISOU 1223  C   GLN A  75     7469   7814   7084    -26   2769  -1265
ATOM   1224  O   GLN A  75      32.181 -14.725 -56.498  1.00 60.48           O  
ANISOU 1224  O   GLN A  75     7588   8080   7313    129   2924  -1300
ATOM   1225  CB  GLN A  75      31.635 -11.582 -57.166  1.00 60.39           C  
ANISOU 1225  CB  GLN A  75     7755   7934   7255   -403   3031  -1345
ATOM   1226  CG  GLN A  75      33.107 -11.648 -57.430  1.00 64.99           C  
ANISOU 1226  CG  GLN A  75     8113   8657   7924   -388   3343  -1440
ATOM   1227  CD  GLN A  75      33.883 -10.817 -56.438  1.00 68.37           C  
ANISOU 1227  CD  GLN A  75     8101   9345   8531   -498   3371  -1522
ATOM   1228  OE1 GLN A  75      33.473  -9.725 -56.055  1.00 67.97           O  
ANISOU 1228  OE1 GLN A  75     8040   9293   8492   -677   3282  -1526
ATOM   1229  NE2 GLN A  75      35.009 -11.337 -56.007  1.00 70.83           N  
ANISOU 1229  NE2 GLN A  75     8051   9879   8981   -386   3484  -1590
ATOM   1230  H   GLN A  75      29.194 -11.699 -57.096  1.00  0.00           H  
ATOM   1231  HA  GLN A  75      31.206 -13.295 -58.356  1.00  0.00           H  
ATOM   1232  HB3 GLN A  75      31.466 -11.244 -56.144  1.00  0.00           H  
ATOM   1233  HB2 GLN A  75      31.190 -10.808 -57.791  1.00  0.00           H  
ATOM   1234  HG3 GLN A  75      33.311 -11.292 -58.440  1.00  0.00           H  
ATOM   1235  HG2 GLN A  75      33.440 -12.685 -57.374  1.00  0.00           H  
ATOM   1236 HE22 GLN A  75      35.576 -10.832 -55.341  1.00  0.00           H  
ATOM   1237 HE21 GLN A  75      35.308 -12.242 -56.341  1.00  0.00           H  
ATOM   1238  N   LYS A  76      30.613 -13.818 -55.162  1.00 56.92           N  
ANISOU 1238  N   LYS A  76     7061   7663   6902    -27   2510  -1229
ATOM   1239  CA  LYS A  76      30.943 -14.631 -53.997  1.00 56.60           C  
ANISOU 1239  CA  LYS A  76     6726   7814   6965    138   2388  -1231
ATOM   1240  C   LYS A  76      30.088 -15.888 -53.855  1.00 55.39           C  
ANISOU 1240  C   LYS A  76     6773   7548   6725    289   2195  -1143
ATOM   1241  O   LYS A  76      30.385 -16.739 -53.023  1.00 55.47           O  
ANISOU 1241  O   LYS A  76     6611   7678   6789    451   2110  -1138
ATOM   1242  CB  LYS A  76      30.810 -13.789 -52.727  1.00 55.70           C  
ANISOU 1242  CB  LYS A  76     6315   7880   6969     41   2236  -1252
ATOM   1243  CG  LYS A  76      31.873 -12.718 -52.546  1.00 57.83           C  
ANISOU 1243  CG  LYS A  76     6300   8318   7355    -91   2406  -1352
ATOM   1244  CD  LYS A  76      33.166 -13.299 -52.008  1.00 61.07           C  
ANISOU 1244  CD  LYS A  76     6354   8956   7892     55   2493  -1423
ATOM   1245  CE  LYS A  76      34.155 -12.199 -51.674  1.00 63.58           C  
ANISOU 1245  CE  LYS A  76     6348   9466   8342   -105   2623  -1527
ATOM   1246  NZ  LYS A  76      35.280 -12.706 -50.828  1.00 65.52           N1+
ANISOU 1246  NZ  LYS A  76     6181   9975   8737     40   2618  -1595
ATOM   1247  H   LYS A  76      29.838 -13.176 -55.078  1.00  0.00           H  
ATOM   1248  HA  LYS A  76      31.984 -14.941 -54.087  1.00  0.00           H  
ATOM   1249  HB3 LYS A  76      30.809 -14.446 -51.857  1.00  0.00           H  
ATOM   1250  HB2 LYS A  76      29.824 -13.325 -52.704  1.00  0.00           H  
ATOM   1251  HG3 LYS A  76      31.506 -11.954 -51.860  1.00  0.00           H  
ATOM   1252  HG2 LYS A  76      32.064 -12.232 -53.502  1.00  0.00           H  
ATOM   1253  HD3 LYS A  76      33.602 -13.965 -52.752  1.00  0.00           H  
ATOM   1254  HD2 LYS A  76      32.956 -13.883 -51.112  1.00  0.00           H  
ATOM   1255  HE3 LYS A  76      33.640 -11.395 -51.148  1.00  0.00           H  
ATOM   1256  HE2 LYS A  76      34.556 -11.779 -52.597  1.00  0.00           H  
ATOM   1257  HZ1 LYS A  76      35.917 -11.949 -50.626  1.00  0.00           H  
ATOM   1258  HZ2 LYS A  76      34.912 -13.076 -49.963  1.00  0.00           H  
ATOM   1259  HZ3 LYS A  76      35.772 -13.436 -51.323  1.00  0.00           H  
ATOM   1260  N   LEU A  77      29.039 -16.003 -54.669  1.00 54.40           N  
ANISOU 1260  N   LEU A  77     7018   7190   6460    231   2121  -1075
ATOM   1261  CA  LEU A  77      28.077 -17.100 -54.562  1.00 53.22           C  
ANISOU 1261  CA  LEU A  77     7079   6920   6224    322   1921   -990
ATOM   1262  C   LEU A  77      28.688 -18.504 -54.539  1.00 54.29           C  
ANISOU 1262  C   LEU A  77     7239   7059   6331    543   1972   -986
ATOM   1263  O   LEU A  77      28.384 -19.267 -53.628  1.00 53.58           O  
ANISOU 1263  O   LEU A  77     7073   7025   6260    642   1805   -947
ATOM   1264  CB  LEU A  77      26.999 -17.017 -55.653  1.00 52.79           C  
ANISOU 1264  CB  LEU A  77     7431   6608   6020    222   1855   -932
ATOM   1265  CG  LEU A  77      25.529 -17.233 -55.266  1.00 51.17           C  
ANISOU 1265  CG  LEU A  77     7342   6323   5778    167   1570   -851
ATOM   1266  CD1 LEU A  77      24.748 -17.712 -56.458  1.00 50.88           C  
ANISOU 1266  CD1 LEU A  77     7727   6028   5578    139   1517   -798
ATOM   1267  CD2 LEU A  77      25.305 -18.200 -54.114  1.00 50.29           C  
ANISOU 1267  CD2 LEU A  77     7078   6314   5715    276   1417   -815
ATOM   1268  H   LEU A  77      28.885 -15.317 -55.394  1.00  0.00           H  
ATOM   1269  HA  LEU A  77      27.564 -16.970 -53.609  1.00  0.00           H  
ATOM   1270  HB3 LEU A  77      27.258 -17.701 -56.461  1.00  0.00           H  
ATOM   1271  HB2 LEU A  77      27.093 -16.064 -56.174  1.00  0.00           H  
ATOM   1272  HG  LEU A  77      25.120 -16.267 -54.970  1.00  0.00           H  
ATOM   1273 HD11 LEU A  77      23.706 -17.862 -56.174  1.00  0.00           H  
ATOM   1274 HD12 LEU A  77      24.804 -16.968 -57.252  1.00  0.00           H  
ATOM   1275 HD13 LEU A  77      25.167 -18.654 -56.813  1.00  0.00           H  
ATOM   1276 HD21 LEU A  77      24.237 -18.287 -53.915  1.00  0.00           H  
ATOM   1277 HD22 LEU A  77      25.706 -19.179 -54.377  1.00  0.00           H  
ATOM   1278 HD23 LEU A  77      25.811 -17.828 -53.223  1.00  0.00           H  
ATOM   1279  N   PRO A  78      29.549 -18.855 -55.531  1.00 56.03           N  
ANISOU 1279  N   PRO A  78     7584   7209   6497    628   2210  -1026
ATOM   1280  CA  PRO A  78      30.063 -20.239 -55.561  1.00 57.17           C  
ANISOU 1280  CA  PRO A  78     7795   7329   6598    863   2255  -1018
ATOM   1281  C   PRO A  78      30.793 -20.613 -54.276  1.00 57.46           C  
ANISOU 1281  C   PRO A  78     7450   7608   6772   1020   2200  -1050
ATOM   1282  O   PRO A  78      30.711 -21.750 -53.817  1.00 57.54           O  
ANISOU 1282  O   PRO A  78     7522   7597   6743   1195   2093  -1011
ATOM   1283  CB  PRO A  78      31.043 -20.233 -56.737  1.00 59.21           C  
ANISOU 1283  CB  PRO A  78     8161   7524   6811    914   2567  -1079
ATOM   1284  CG  PRO A  78      30.642 -19.083 -57.568  1.00 58.85           C  
ANISOU 1284  CG  PRO A  78     8279   7366   6714    686   2638  -1085
ATOM   1285  CD  PRO A  78      30.141 -18.047 -56.610  1.00 57.18           C  
ANISOU 1285  CD  PRO A  78     7815   7296   6616    527   2464  -1082
ATOM   1286  HA  PRO A  78      29.250 -20.940 -55.751  1.00  0.00           H  
ATOM   1287  HB3 PRO A  78      30.925 -21.152 -57.311  1.00  0.00           H  
ATOM   1288  HB2 PRO A  78      32.055 -20.074 -56.364  1.00  0.00           H  
ATOM   1289  HG3 PRO A  78      29.832 -19.382 -58.233  1.00  0.00           H  
ATOM   1290  HG2 PRO A  78      31.514 -18.696 -58.096  1.00  0.00           H  
ATOM   1291  HD2 PRO A  78      30.987 -17.484 -56.215  1.00  0.00           H  
ATOM   1292  HD3 PRO A  78      29.358 -17.461 -57.091  1.00  0.00           H  
ATOM   1293  N   GLU A  79      31.484 -19.633 -53.710  1.00 57.64           N  
ANISOU 1293  N   GLU A  79     7105   7850   6947    947   2262  -1120
ATOM   1294  CA  GLU A  79      32.250 -19.785 -52.493  1.00 58.44           C  
ANISOU 1294  CA  GLU A  79     6817   8199   7188   1073   2201  -1163
ATOM   1295  C   GLU A  79      31.338 -19.918 -51.270  1.00 56.14           C  
ANISOU 1295  C   GLU A  79     6479   7946   6904   1050   1910  -1100
ATOM   1296  O   GLU A  79      31.595 -20.729 -50.381  1.00 56.58           O  
ANISOU 1296  O   GLU A  79     6422   8091   6983   1226   1797  -1090
ATOM   1297  CB  GLU A  79      33.165 -18.573 -52.365  1.00 59.70           C  
ANISOU 1297  CB  GLU A  79     6630   8559   7495    948   2350  -1260
ATOM   1298  CG  GLU A  79      34.095 -18.551 -51.184  1.00 62.75           C  
ANISOU 1298  CG  GLU A  79     6578   9223   8040   1052   2296  -1323
ATOM   1299  CD  GLU A  79      34.834 -17.221 -51.082  1.00 67.01           C  
ANISOU 1299  CD  GLU A  79     6804   9941   8717    864   2424  -1417
ATOM   1300  OE1 GLU A  79      35.277 -16.687 -52.135  1.00 69.23           O  
ANISOU 1300  OE1 GLU A  79     7144  10169   8991    757   2675  -1464
ATOM   1301  OE2 GLU A  79      34.967 -16.711 -49.946  1.00 67.18           O1-
ANISOU 1301  OE2 GLU A  79     6539  10145   8841    813   2275  -1444
ATOM   1302  H   GLU A  79      31.495 -18.715 -54.130  1.00  0.00           H  
ATOM   1303  HA  GLU A  79      32.864 -20.682 -52.573  1.00  0.00           H  
ATOM   1304  HB3 GLU A  79      32.561 -17.666 -52.363  1.00  0.00           H  
ATOM   1305  HB2 GLU A  79      33.746 -18.463 -53.281  1.00  0.00           H  
ATOM   1306  HG3 GLU A  79      34.818 -19.362 -51.276  1.00  0.00           H  
ATOM   1307  HG2 GLU A  79      33.525 -18.720 -50.270  1.00  0.00           H  
ATOM   1308  N   TRP A  80      30.275 -19.120 -51.224  1.00 53.79           N  
ANISOU 1308  N   TRP A  80     6279   7577   6581    840   1796  -1060
ATOM   1309  CA  TRP A  80      29.318 -19.185 -50.120  1.00 51.56           C  
ANISOU 1309  CA  TRP A  80     5967   7322   6303    800   1547  -1002
ATOM   1310  C   TRP A  80      28.490 -20.471 -50.143  1.00 51.17           C  
ANISOU 1310  C   TRP A  80     6209   7105   6129    897   1414   -914
ATOM   1311  O   TRP A  80      28.201 -21.048 -49.104  1.00 50.66           O  
ANISOU 1311  O   TRP A  80     6089   7093   6066    969   1255   -878
ATOM   1312  CB  TRP A  80      28.374 -17.974 -50.131  1.00 49.68           C  
ANISOU 1312  CB  TRP A  80     5756   7045   6073    564   1475   -986
ATOM   1313  CG  TRP A  80      29.011 -16.649 -49.814  1.00 47.98           C  
ANISOU 1313  CG  TRP A  80     5263   6993   5973    440   1558  -1064
ATOM   1314  CD1 TRP A  80      30.198 -16.437 -49.190  1.00 48.29           C  
ANISOU 1314  CD1 TRP A  80     4974   7245   6129    499   1628  -1142
ATOM   1315  CD2 TRP A  80      28.453 -15.355 -50.065  1.00 45.46           C  
ANISOU 1315  CD2 TRP A  80     4982   6632   5660    232   1560  -1073
ATOM   1316  NE1 TRP A  80      30.432 -15.091 -49.053  1.00 47.64           N  
ANISOU 1316  NE1 TRP A  80     4726   7252   6121    318   1684  -1201
ATOM   1317  CE2 TRP A  80      29.373 -14.403 -49.581  1.00 46.09           C  
ANISOU 1317  CE2 TRP A  80     4765   6894   5853    158   1648  -1158
ATOM   1318  CE3 TRP A  80      27.262 -14.907 -50.652  1.00 43.50           C  
ANISOU 1318  CE3 TRP A  80     4991   6206   5330    106   1486  -1019
ATOM   1319  CZ2 TRP A  80      29.146 -13.026 -49.672  1.00 45.64           C  
ANISOU 1319  CZ2 TRP A  80     4694   6831   5818    -40   1678  -1188
ATOM   1320  CZ3 TRP A  80      27.038 -13.547 -50.747  1.00 42.75           C  
ANISOU 1320  CZ3 TRP A  80     4873   6110   5261    -65   1509  -1048
ATOM   1321  CH2 TRP A  80      27.973 -12.620 -50.260  1.00 43.79           C  
ANISOU 1321  CH2 TRP A  80     4737   6407   5492   -139   1610  -1130
ATOM   1322  H   TRP A  80      30.114 -18.450 -51.962  1.00  0.00           H  
ATOM   1323  HA  TRP A  80      29.880 -19.164 -49.186  1.00  0.00           H  
ATOM   1324  HB3 TRP A  80      27.551 -18.153 -49.439  1.00  0.00           H  
ATOM   1325  HB2 TRP A  80      27.879 -17.913 -51.100  1.00  0.00           H  
ATOM   1326  HD1 TRP A  80      30.804 -17.276 -48.882  1.00  0.00           H  
ATOM   1327  HE1 TRP A  80      31.284 -14.768 -48.616  1.00  0.00           H  
ATOM   1328  HE3 TRP A  80      26.540 -15.621 -51.020  1.00  0.00           H  
ATOM   1329  HZ2 TRP A  80      29.879 -12.331 -49.288  1.00  0.00           H  
ATOM   1330  HZ3 TRP A  80      26.130 -13.180 -51.202  1.00  0.00           H  
ATOM   1331  HH2 TRP A  80      27.753 -11.567 -50.356  1.00  0.00           H  
ATOM   1332  N   ALA A  81      28.118 -20.917 -51.335  1.00 51.64           N  
ANISOU 1332  N   ALA A  81     6600   6953   6069    887   1481   -882
ATOM   1333  CA  ALA A  81      27.249 -22.079 -51.490  1.00 51.50           C  
ANISOU 1333  CA  ALA A  81     6898   6750   5920    936   1353   -800
ATOM   1334  C   ALA A  81      27.978 -23.387 -51.276  1.00 53.31           C  
ANISOU 1334  C   ALA A  81     7177   6973   6105   1184   1386   -799
ATOM   1335  O   ALA A  81      27.352 -24.393 -50.953  1.00 53.21           O  
ANISOU 1335  O   ALA A  81     7363   6852   6001   1237   1251   -734
ATOM   1336  CB  ALA A  81      26.594 -22.070 -52.852  1.00 51.40           C  
ANISOU 1336  CB  ALA A  81     7242   6505   5784    831   1393   -770
ATOM   1337  H   ALA A  81      28.437 -20.449 -52.171  1.00  0.00           H  
ATOM   1338  HA  ALA A  81      26.461 -22.009 -50.740  1.00  0.00           H  
ATOM   1339  HB1 ALA A  81      25.949 -22.943 -52.951  1.00  0.00           H  
ATOM   1340  HB2 ALA A  81      25.998 -21.164 -52.963  1.00  0.00           H  
ATOM   1341  HB3 ALA A  81      27.362 -22.096 -53.625  1.00  0.00           H  
ATOM   1342  N   ALA A  82      29.296 -23.369 -51.470  1.00 55.34           N  
ANISOU 1342  N   ALA A  82     7257   7343   6426   1335   1571   -873
ATOM   1343  CA  ALA A  82      30.137 -24.551 -51.293  1.00 57.50           C  
ANISOU 1343  CA  ALA A  82     7548   7629   6671   1612   1618   -885
ATOM   1344  C   ALA A  82      30.034 -25.101 -49.881  1.00 57.51           C  
ANISOU 1344  C   ALA A  82     7417   7735   6698   1717   1420   -855
ATOM   1345  O   ALA A  82      29.937 -24.346 -48.908  1.00 56.34           O  
ANISOU 1345  O   ALA A  82     6996   7756   6654   1623   1316   -869
ATOM   1346  CB  ALA A  82      31.589 -24.234 -51.629  1.00 59.32           C  
ANISOU 1346  CB  ALA A  82     7517   8015   7006   1741   1850   -983
ATOM   1347  H   ALA A  82      29.753 -22.514 -51.751  1.00  0.00           H  
ATOM   1348  HA  ALA A  82      29.790 -25.320 -51.983  1.00  0.00           H  
ATOM   1349  HB1 ALA A  82      32.198 -25.127 -51.491  1.00  0.00           H  
ATOM   1350  HB2 ALA A  82      31.659 -23.904 -52.666  1.00  0.00           H  
ATOM   1351  HB3 ALA A  82      31.950 -23.443 -50.972  1.00  0.00           H  
ATOM   1352  N   ASP A  83      30.045 -26.425 -49.781  1.00 59.09           N  
ANISOU 1352  N   ASP A  83     7847   7816   6788   1912   1371   -813
ATOM   1353  CA  ASP A  83      30.099 -27.091 -48.492  1.00 59.97           C  
ANISOU 1353  CA  ASP A  83     7882   8006   6899   2054   1201   -786
ATOM   1354  C   ASP A  83      31.293 -26.579 -47.691  1.00 61.29           C  
ANISOU 1354  C   ASP A  83     7610   8451   7227   2185   1224   -868
ATOM   1355  O   ASP A  83      32.391 -26.424 -48.229  1.00 63.03           O  
ANISOU 1355  O   ASP A  83     7659   8766   7523   2311   1401   -944
ATOM   1356  CB  ASP A  83      30.166 -28.607 -48.678  1.00 61.48           C  
ANISOU 1356  CB  ASP A  83     8410   8011   6937   2279   1187   -741
ATOM   1357  CG  ASP A  83      28.863 -29.189 -49.199  1.00 61.21           C  
ANISOU 1357  CG  ASP A  83     8807   7710   6740   2121   1106   -654
ATOM   1358  OD1 ASP A  83      27.851 -28.464 -49.232  1.00 60.90           O  
ANISOU 1358  OD1 ASP A  83     8769   7651   6719   1853   1029   -623
ATOM   1359  OD2 ASP A  83      28.837 -30.377 -49.574  1.00 63.32           O1-
ANISOU 1359  OD2 ASP A  83     9414   7785   6861   2264   1114   -617
ATOM   1360  H   ASP A  83      30.015 -26.995 -50.614  1.00  0.00           H  
ATOM   1361  HA  ASP A  83      29.188 -26.852 -47.943  1.00  0.00           H  
ATOM   1362  HB3 ASP A  83      30.419 -29.078 -47.728  1.00  0.00           H  
ATOM   1363  HB2 ASP A  83      30.974 -28.852 -49.368  1.00  0.00           H  
ATOM   1364  N   GLU A  84      31.058 -26.297 -46.414  1.00 60.76           N  
ANISOU 1364  N   GLU A  84     7363   8514   7210   2144   1047   -856
ATOM   1365  CA  GLU A  84      32.065 -25.698 -45.563  1.00 62.25           C  
ANISOU 1365  CA  GLU A  84     7134   8969   7548   2225   1026   -933
ATOM   1366  C   GLU A  84      32.637 -26.737 -44.600  1.00 63.92           C  
ANISOU 1366  C   GLU A  84     7329   9233   7726   2514    895   -925
ATOM   1367  O   GLU A  84      31.963 -27.144 -43.659  1.00 63.01           O  
ANISOU 1367  O   GLU A  84     7342   9068   7531   2502    712   -862
ATOM   1368  CB  GLU A  84      31.469 -24.511 -44.799  1.00 60.55           C  
ANISOU 1368  CB  GLU A  84     6729   8869   7410   1972    920   -935
ATOM   1369  CG  GLU A  84      32.477 -23.681 -43.999  1.00 63.02           C  
ANISOU 1369  CG  GLU A  84     6609   9456   7881   1996    899  -1025
ATOM   1370  CD  GLU A  84      31.814 -22.726 -43.007  1.00 64.07           C  
ANISOU 1370  CD  GLU A  84     6619   9674   8051   1785    757  -1016
ATOM   1371  OE1 GLU A  84      30.755 -22.132 -43.334  1.00 63.02           O  
ANISOU 1371  OE1 GLU A  84     6626   9433   7885   1555    763   -974
ATOM   1372  OE2 GLU A  84      32.359 -22.564 -41.889  1.00 65.69           O1-
ANISOU 1372  OE2 GLU A  84     6591  10054   8316   1858    633  -1052
ATOM   1373  H   GLU A  84      30.155 -26.500 -46.010  1.00  0.00           H  
ATOM   1374  HA  GLU A  84      32.875 -25.330 -46.194  1.00  0.00           H  
ATOM   1375  HB3 GLU A  84      30.686 -24.869 -44.131  1.00  0.00           H  
ATOM   1376  HB2 GLU A  84      30.941 -23.862 -45.497  1.00  0.00           H  
ATOM   1377  HG3 GLU A  84      33.103 -23.112 -44.686  1.00  0.00           H  
ATOM   1378  HG2 GLU A  84      33.151 -24.349 -43.463  1.00  0.00           H  
ATOM   1379  N   PRO A  85      33.892 -27.169 -44.831  1.00 66.59           N  
ANISOU 1379  N   PRO A  85     7512   9669   8121   2782    992   -992
ATOM   1380  CA  PRO A  85      34.526 -28.145 -43.944  1.00 68.69           C  
ANISOU 1380  CA  PRO A  85     7755   9988   8356   3095    857   -991
ATOM   1381  C   PRO A  85      34.818 -27.524 -42.583  1.00 68.89           C  
ANISOU 1381  C   PRO A  85     7455  10241   8480   3073    672  -1024
ATOM   1382  O   PRO A  85      35.199 -26.348 -42.509  1.00 68.55           O  
ANISOU 1382  O   PRO A  85     7068  10390   8587   2914    717  -1095
ATOM   1383  CB  PRO A  85      35.831 -28.497 -44.673  1.00 71.37           C  
ANISOU 1383  CB  PRO A  85     7936  10410   8771   3362   1039  -1072
ATOM   1384  CG  PRO A  85      35.681 -27.945 -46.058  1.00 70.71           C  
ANISOU 1384  CG  PRO A  85     7922  10242   8703   3179   1284  -1093
ATOM   1385  CD  PRO A  85      34.806 -26.746 -45.901  1.00 67.93           C  
ANISOU 1385  CD  PRO A  85     7507   9913   8390   2814   1236  -1075
ATOM   1386  HA  PRO A  85      33.897 -29.029 -43.835  1.00  0.00           H  
ATOM   1387  HB3 PRO A  85      35.936 -29.581 -44.725  1.00  0.00           H  
ATOM   1388  HB2 PRO A  85      36.667 -28.005 -44.176  1.00  0.00           H  
ATOM   1389  HG3 PRO A  85      35.178 -28.679 -46.687  1.00  0.00           H  
ATOM   1390  HG2 PRO A  85      36.657 -27.634 -46.431  1.00  0.00           H  
ATOM   1391  HD2 PRO A  85      35.407 -25.907 -45.549  1.00  0.00           H  
ATOM   1392  HD3 PRO A  85      34.238 -26.594 -46.819  1.00  0.00           H  
ATOM   1393  N   VAL A  86      34.616 -28.303 -41.521  1.00 69.74           N  
ANISOU 1393  N   VAL A  86     7703  10308   8486   3221    467   -972
ATOM   1394  CA  VAL A  86      34.796 -27.807 -40.155  1.00 70.32           C  
ANISOU 1394  CA  VAL A  86     7538  10564   8615   3204    268   -993
ATOM   1395  C   VAL A  86      35.841 -28.599 -39.376  1.00 73.58           C  
ANISOU 1395  C   VAL A  86     7843  11085   9028   3568    128  -1026
ATOM   1396  O   VAL A  86      36.262 -29.673 -39.802  1.00 75.28           O  
ANISOU 1396  O   VAL A  86     8233  11199   9173   3846    171  -1014
ATOM   1397  CB  VAL A  86      33.459 -27.753 -39.350  1.00 68.05           C  
ANISOU 1397  CB  VAL A  86     7501  10149   8205   2990    122   -902
ATOM   1398  CG1 VAL A  86      32.496 -26.729 -39.954  1.00 65.43           C  
ANISOU 1398  CG1 VAL A  86     7180   9769   7911   2633    227   -887
ATOM   1399  CG2 VAL A  86      32.811 -29.125 -39.253  1.00 68.06           C  
ANISOU 1399  CG2 VAL A  86     7956   9899   8003   3116     56   -804
ATOM   1400  H   VAL A  86      34.331 -29.264 -41.646  1.00  0.00           H  
ATOM   1401  HA  VAL A  86      35.163 -26.784 -40.233  1.00  0.00           H  
ATOM   1402  HB  VAL A  86      33.696 -27.427 -38.337  1.00  0.00           H  
ATOM   1403 HG11 VAL A  86      31.573 -26.712 -39.374  1.00  0.00           H  
ATOM   1404 HG12 VAL A  86      32.956 -25.741 -39.934  1.00  0.00           H  
ATOM   1405 HG13 VAL A  86      32.272 -27.004 -40.985  1.00  0.00           H  
ATOM   1406 HG21 VAL A  86      31.883 -29.050 -38.686  1.00  0.00           H  
ATOM   1407 HG22 VAL A  86      32.595 -29.497 -40.255  1.00  0.00           H  
ATOM   1408 HG23 VAL A  86      33.489 -29.813 -38.749  1.00  0.00           H  
ATOM   1409  N   GLU A  87      36.237 -28.054 -38.228  1.00 74.77           N  
ANISOU 1409  N   GLU A  87     7725  11434   9250   3569    -48  -1067
ATOM   1410  CA  GLU A  87      37.264 -28.642 -37.370  1.00 78.35           C  
ANISOU 1410  CA  GLU A  87     8028  12023   9717   3905   -224  -1108
ATOM   1411  C   GLU A  87      36.905 -30.064 -36.937  1.00 79.32           C  
ANISOU 1411  C   GLU A  87     8588  11925   9627   4152   -351  -1017
ATOM   1412  O   GLU A  87      35.794 -30.326 -36.475  1.00 77.53           O  
ANISOU 1412  O   GLU A  87     8702  11513   9241   4002   -427   -923
ATOM   1413  CB  GLU A  87      37.484 -27.750 -36.144  1.00 78.50           C  
ANISOU 1413  CB  GLU A  87     7760  12252   9812   3799   -420  -1154
ATOM   1414  CG  GLU A  87      38.869 -27.852 -35.519  1.00 83.06           C  
ANISOU 1414  CG  GLU A  87     7978  13078  10505   4089   -568  -1248
ATOM   1415  CD  GLU A  87      39.062 -26.923 -34.325  1.00 84.90           C  
ANISOU 1415  CD  GLU A  87     7947  13509  10801   3956   -774  -1296
ATOM   1416  OE1 GLU A  87      38.087 -26.300 -33.858  1.00 83.40           O  
ANISOU 1416  OE1 GLU A  87     7899  13247  10543   3669   -810  -1248
ATOM   1417  OE2 GLU A  87      40.208 -26.818 -33.847  1.00 88.19           O1-
ANISOU 1417  OE2 GLU A  87     8012  14159  11338   4144   -904  -1387
ATOM   1418  H   GLU A  87      35.823 -27.190 -37.910  1.00  0.00           H  
ATOM   1419  HA  GLU A  87      38.196 -28.683 -37.933  1.00  0.00           H  
ATOM   1420  HB3 GLU A  87      36.730 -27.980 -35.391  1.00  0.00           H  
ATOM   1421  HB2 GLU A  87      37.285 -26.712 -36.412  1.00  0.00           H  
ATOM   1422  HG3 GLU A  87      39.624 -27.632 -36.274  1.00  0.00           H  
ATOM   1423  HG2 GLU A  87      39.052 -28.881 -35.210  1.00  0.00           H  
ATOM   1424  N   LYS A  88      37.855 -30.977 -37.105  1.00 82.52           N  
ANISOU 1424  N   LYS A  88     8981  12346  10028   4530   -362  -1047
ATOM   1425  CA  LYS A  88      37.673 -32.363 -36.690  1.00 84.16           C  
ANISOU 1425  CA  LYS A  88     9611  12341  10026   4806   -487   -968
ATOM   1426  C   LYS A  88      38.129 -32.578 -35.250  1.00 86.21           C  
ANISOU 1426  C   LYS A  88     9806  12708  10243   5007   -778   -975
ATOM   1427  O   LYS A  88      38.653 -31.662 -34.609  1.00 86.60           O  
ANISOU 1427  O   LYS A  88     9458  13009  10436   4941   -885  -1049
ATOM   1428  CB  LYS A  88      38.453 -33.300 -37.607  1.00 86.64           C  
ANISOU 1428  CB  LYS A  88     9992  12592  10335   5149   -354   -995
ATOM   1429  CG  LYS A  88      37.949 -33.345 -39.022  1.00 85.31           C  
ANISOU 1429  CG  LYS A  88    10012  12253  10148   4992    -83   -973
ATOM   1430  CD  LYS A  88      38.781 -34.280 -39.847  1.00 87.82           C  
ANISOU 1430  CD  LYS A  88    10407  12510  10452   5356     50  -1005
ATOM   1431  CE  LYS A  88      38.338 -34.261 -41.287  1.00 86.77           C  
ANISOU 1431  CE  LYS A  88    10463  12210  10294   5194    325   -991
ATOM   1432  NZ  LYS A  88      38.845 -35.454 -42.007  1.00 88.95           N1+
ANISOU 1432  NZ  LYS A  88    11003  12323  10470   5550    437   -990
ATOM   1433  H   LYS A  88      38.734 -30.719 -37.531  1.00  0.00           H  
ATOM   1434  HA  LYS A  88      36.614 -32.611 -36.760  1.00  0.00           H  
ATOM   1435  HB3 LYS A  88      38.443 -34.306 -37.188  1.00  0.00           H  
ATOM   1436  HB2 LYS A  88      39.504 -33.013 -37.607  1.00  0.00           H  
ATOM   1437  HG3 LYS A  88      37.990 -32.345 -39.454  1.00  0.00           H  
ATOM   1438  HG2 LYS A  88      36.912 -33.681 -39.027  1.00  0.00           H  
ATOM   1439  HD3 LYS A  88      38.689 -35.292 -39.452  1.00  0.00           H  
ATOM   1440  HD2 LYS A  88      39.828 -33.984 -39.786  1.00  0.00           H  
ATOM   1441  HE3 LYS A  88      38.713 -33.359 -41.770  1.00  0.00           H  
ATOM   1442  HE2 LYS A  88      37.249 -34.246 -41.332  1.00  0.00           H  
ATOM   1443  HZ1 LYS A  88      38.538 -35.423 -42.969  1.00  0.00           H  
ATOM   1444  HZ2 LYS A  88      39.855 -35.463 -41.976  1.00  0.00           H  
ATOM   1445  HZ3 LYS A  88      38.488 -36.290 -41.567  1.00  0.00           H  
ATOM   1446  N   THR A  89      37.912 -33.791 -34.749  1.00 87.75           N  
ANISOU 1446  N   THR A  89    10422  12695  10226   5242   -909   -898
ATOM   1447  CA  THR A  89      38.434 -34.207 -33.451  1.00 90.39           C  
ANISOU 1447  CA  THR A  89    10766  13093  10484   5505  -1194   -900
ATOM   1448  C   THR A  89      39.313 -35.442 -33.635  1.00 93.77           C  
ANISOU 1448  C   THR A  89    11329  13455  10846   5991  -1241   -910
ATOM   1449  O   THR A  89      39.270 -36.081 -34.691  1.00 94.14           O  
ANISOU 1449  O   THR A  89    11569  13345  10854   6086  -1049   -892
ATOM   1450  CB  THR A  89      37.310 -34.513 -32.426  1.00 89.07           C  
ANISOU 1450  CB  THR A  89    11037  12721  10087   5342  -1342   -792
ATOM   1451  OG1 THR A  89      36.418 -35.500 -32.959  1.00 88.92           O  
ANISOU 1451  OG1 THR A  89    11541  12374   9869   5310  -1232   -690
ATOM   1452  CG2 THR A  89      36.535 -33.242 -32.064  1.00 86.59           C  
ANISOU 1452  CG2 THR A  89    10551  12502   9847   4906  -1322   -793
ATOM   1453  H   THR A  89      37.368 -34.463 -35.271  1.00  0.00           H  
ATOM   1454  HA  THR A  89      39.051 -33.401 -33.054  1.00  0.00           H  
ATOM   1455  HB  THR A  89      37.766 -34.911 -31.520  1.00  0.00           H  
ATOM   1456  HG1 THR A  89      35.726 -35.684 -32.320  1.00  0.00           H  
ATOM   1457 HG21 THR A  89      35.753 -33.485 -31.344  1.00  0.00           H  
ATOM   1458 HG22 THR A  89      37.217 -32.512 -31.627  1.00  0.00           H  
ATOM   1459 HG23 THR A  89      36.083 -32.823 -32.963  1.00  0.00           H  
ATOM   1460  N   PRO A  90      40.124 -35.781 -32.615  1.00 96.54           N  
ANISOU 1460  N   PRO A  90    11586  13919  11175   6314  -1504   -941
ATOM   1461  CA  PRO A  90      40.959 -36.990 -32.661  1.00100.22           C  
ANISOU 1461  CA  PRO A  90    12201  14316  11564   6820  -1584   -948
ATOM   1462  C   PRO A  90      40.194 -38.278 -33.003  1.00100.31           C  
ANISOU 1462  C   PRO A  90    12877  13936  11300   6913  -1516   -833
ATOM   1463  O   PRO A  90      40.808 -39.258 -33.422  1.00102.95           O  
ANISOU 1463  O   PRO A  90    13361  14176  11578   7303  -1494   -840
ATOM   1464  CB  PRO A  90      41.523 -37.077 -31.240  1.00102.36           C  
ANISOU 1464  CB  PRO A  90    12395  14709  11787   7049  -1934   -967
ATOM   1465  CG  PRO A  90      41.558 -35.666 -30.763  1.00100.68           C  
ANISOU 1465  CG  PRO A  90    11727  14770  11757   6723  -1988  -1033
ATOM   1466  CD  PRO A  90      40.404 -34.960 -31.419  1.00 96.68           C  
ANISOU 1466  CD  PRO A  90    11311  14161  11261   6235  -1742   -986
ATOM   1467  HA  PRO A  90      41.773 -36.847 -33.371  1.00  0.00           H  
ATOM   1468  HB3 PRO A  90      42.539 -37.471 -31.278  1.00  0.00           H  
ATOM   1469  HB2 PRO A  90      40.840 -37.653 -30.615  1.00  0.00           H  
ATOM   1470  HG3 PRO A  90      42.493 -35.201 -31.076  1.00  0.00           H  
ATOM   1471  HG2 PRO A  90      41.427 -35.646 -29.681  1.00  0.00           H  
ATOM   1472  HD2 PRO A  90      39.541 -34.986 -30.754  1.00  0.00           H  
ATOM   1473  HD3 PRO A  90      40.721 -33.965 -31.731  1.00  0.00           H  
ATOM   1474  N   GLN A  91      38.872 -38.265 -32.837  1.00 97.76           N  
ANISOU 1474  N   GLN A  91    12941  13388  10813   6554  -1477   -732
ATOM   1475  CA  GLN A  91      38.043 -39.454 -33.059  1.00 98.22           C  
ANISOU 1475  CA  GLN A  91    13651  13068  10600   6580  -1428   -619
ATOM   1476  C   GLN A  91      37.314 -39.428 -34.402  1.00 96.19           C  
ANISOU 1476  C   GLN A  91    13535  12657  10355   6316  -1139   -592
ATOM   1477  O   GLN A  91      36.802 -40.455 -34.855  1.00 96.63           O  
ANISOU 1477  O   GLN A  91    14096  12409  10212   6368  -1067   -517
ATOM   1478  CB  GLN A  91      37.029 -39.633 -31.921  1.00 97.10           C  
ANISOU 1478  CB  GLN A  91    13903  12752  10241   6372  -1585   -520
ATOM   1479  CG  GLN A  91      37.646 -39.853 -30.536  1.00100.40           C  
ANISOU 1479  CG  GLN A  91    14324  13248  10574   6650  -1892   -529
ATOM   1480  CD  GLN A  91      38.095 -38.558 -29.868  1.00101.16           C  
ANISOU 1480  CD  GLN A  91    13869  13688  10878   6520  -2013   -613
ATOM   1481  OE1 GLN A  91      37.420 -37.527 -29.954  1.00 98.93           O  
ANISOU 1481  OE1 GLN A  91    13396  13494  10700   6107  -1908   -618
ATOM   1482  NE2 GLN A  91      39.240 -38.610 -29.198  1.00104.36           N  
ANISOU 1482  NE2 GLN A  91    14024  14285  11343   6879  -2243   -683
ATOM   1483  H   GLN A  91      38.408 -37.416 -32.549  1.00  0.00           H  
ATOM   1484  HA  GLN A  91      38.702 -40.323 -33.056  1.00  0.00           H  
ATOM   1485  HB3 GLN A  91      36.366 -40.465 -32.157  1.00  0.00           H  
ATOM   1486  HB2 GLN A  91      36.368 -38.767 -31.888  1.00  0.00           H  
ATOM   1487  HG3 GLN A  91      38.496 -40.530 -30.622  1.00  0.00           H  
ATOM   1488  HG2 GLN A  91      36.925 -40.360 -29.895  1.00  0.00           H  
ATOM   1489 HE22 GLN A  91      39.591 -37.785 -28.733  1.00  0.00           H  
ATOM   1490 HE21 GLN A  91      39.760 -39.475 -29.153  1.00  0.00           H  
ATOM   1491  N   THR A  92      37.267 -38.254 -35.028  1.00 94.20           N  
ANISOU 1491  N   THR A  92    12862  12606  10325   6029   -984   -652
ATOM   1492  CA  THR A  92      36.571 -38.082 -36.301  1.00 92.22           C  
ANISOU 1492  CA  THR A  92    12718  12228  10094   5758   -727   -632
ATOM   1493  C   THR A  92      37.539 -37.813 -37.450  1.00 93.19           C  
ANISOU 1493  C   THR A  92    12498  12501  10407   5916   -527   -730
ATOM   1494  O   THR A  92      37.180 -37.160 -38.437  1.00 91.37           O  
ANISOU 1494  O   THR A  92    12158  12284  10274   5646   -320   -748
ATOM   1495  CB  THR A  92      35.519 -36.955 -36.229  1.00 88.75           C  
ANISOU 1495  CB  THR A  92    12157  11840   9723   5257   -679   -610
ATOM   1496  OG1 THR A  92      36.122 -35.764 -35.709  1.00 88.75           O  
ANISOU 1496  OG1 THR A  92    11619  12166   9935   5191   -746   -696
ATOM   1497  CG2 THR A  92      34.357 -37.368 -35.345  1.00 88.14           C  
ANISOU 1497  CG2 THR A  92    12502  11554   9435   5064   -803   -503
ATOM   1498  H   THR A  92      37.721 -37.448 -34.624  1.00  0.00           H  
ATOM   1499  HA  THR A  92      36.046 -39.012 -36.520  1.00  0.00           H  
ATOM   1500  HB  THR A  92      35.146 -36.754 -37.233  1.00  0.00           H  
ATOM   1501  HG1 THR A  92      35.465 -35.065 -35.665  1.00  0.00           H  
ATOM   1502 HG21 THR A  92      33.625 -36.561 -35.306  1.00  0.00           H  
ATOM   1503 HG22 THR A  92      33.889 -38.263 -35.754  1.00  0.00           H  
ATOM   1504 HG23 THR A  92      34.721 -37.577 -34.339  1.00  0.00           H  
ATOM   1505  N   GLN A  93      38.760 -38.328 -37.319  1.00 96.19           N  
ANISOU 1505  N   GLN A  93    12720  12992  10836   6361   -588   -793
ATOM   1506  CA  GLN A  93      39.806 -38.121 -38.320  1.00 97.55           C  
ANISOU 1506  CA  GLN A  93    12533  13332  11198   6553   -391   -896
ATOM   1507  C   GLN A  93      39.433 -38.681 -39.679  1.00 96.79           C  
ANISOU 1507  C   GLN A  93    12776  12989  11010   6528   -131   -866
ATOM   1508  O   GLN A  93      39.652 -38.033 -40.703  1.00 96.08           O  
ANISOU 1508  O   GLN A  93    12440  12996  11070   6394    102   -926
ATOM   1509  CB  GLN A  93      41.131 -38.750 -37.880  1.00101.93           C  
ANISOU 1509  CB  GLN A  93    12900  14027  11802   7080   -519   -963
ATOM   1510  CG  GLN A  93      41.691 -38.236 -36.582  1.00103.22           C  
ANISOU 1510  CG  GLN A  93    12699  14455  12065   7159   -796  -1009
ATOM   1511  CD  GLN A  93      42.102 -36.800 -36.613  1.00102.53           C  
ANISOU 1511  CD  GLN A  93    11991  14710  12255   6902   -745  -1108
ATOM   1512  OE1 GLN A  93      41.330 -35.957 -37.045  1.00 99.09           O  
ANISOU 1512  OE1 GLN A  93    11527  14259  11862   6477   -602  -1090
ATOM   1513  NE2 GLN A  93      43.309 -36.522 -36.111  1.00105.54           N  
ANISOU 1513  NE2 GLN A  93    11884  15398  12819   7160   -878  -1212
ATOM   1514  H   GLN A  93      38.989 -38.883 -36.507  1.00  0.00           H  
ATOM   1515  HA  GLN A  93      39.962 -37.048 -38.428  1.00  0.00           H  
ATOM   1516  HB3 GLN A  93      41.872 -38.619 -38.669  1.00  0.00           H  
ATOM   1517  HB2 GLN A  93      41.013 -39.832 -37.818  1.00  0.00           H  
ATOM   1518  HG3 GLN A  93      42.543 -38.849 -36.288  1.00  0.00           H  
ATOM   1519  HG2 GLN A  93      40.959 -38.385 -35.789  1.00  0.00           H  
ATOM   1520 HE22 GLN A  93      43.645 -35.570 -36.103  1.00  0.00           H  
ATOM   1521 HE21 GLN A  93      43.885 -37.264 -35.740  1.00  0.00           H  
ATOM   1522  N   GLN A  94      38.877 -39.890 -39.675  1.00 96.87           N  
ANISOU 1522  N   GLN A  94    13376  12669  10761   6650   -174   -774
ATOM   1523  CA  GLN A  94      38.524 -40.589 -40.907  1.00 96.55           C  
ANISOU 1523  CA  GLN A  94    13738  12355  10593   6657     43   -741
ATOM   1524  C   GLN A  94      37.241 -40.035 -41.519  1.00 92.63           C  
ANISOU 1524  C   GLN A  94    13416  11722  10058   6150    156   -683
ATOM   1525  O   GLN A  94      36.901 -40.346 -42.660  1.00 92.42           O  
ANISOU 1525  O   GLN A  94    13657  11501   9957   6075    347   -667
ATOM   1526  CB  GLN A  94      38.374 -42.094 -40.648  1.00 98.69           C  
ANISOU 1526  CB  GLN A  94    14609  12305  10585   6957    -57   -663
ATOM   1527  CG  GLN A  94      39.428 -42.708 -39.714  1.00102.24           C  
ANISOU 1527  CG  GLN A  94    14969  12855  11024   7453   -257   -696
ATOM   1528  CD  GLN A  94      40.863 -42.600 -40.235  1.00105.61           C  
ANISOU 1528  CD  GLN A  94    14942  13527  11659   7844   -141   -819
ATOM   1529  OE1 GLN A  94      41.135 -41.951 -41.251  1.00105.15           O  
ANISOU 1529  OE1 GLN A  94    14588  13593  11770   7723    105   -887
ATOM   1530  NE2 GLN A  94      41.788 -43.239 -39.530  1.00108.64           N  
ANISOU 1530  NE2 GLN A  94    15269  13981  12027   8318   -317   -850
ATOM   1531  H   GLN A  94      38.686 -40.355 -38.799  1.00  0.00           H  
ATOM   1532  HA  GLN A  94      39.333 -40.446 -41.624  1.00  0.00           H  
ATOM   1533  HB3 GLN A  94      38.382 -42.626 -41.599  1.00  0.00           H  
ATOM   1534  HB2 GLN A  94      37.379 -42.294 -40.249  1.00  0.00           H  
ATOM   1535  HG3 GLN A  94      39.186 -43.756 -39.536  1.00  0.00           H  
ATOM   1536  HG2 GLN A  94      39.363 -42.234 -38.734  1.00  0.00           H  
ATOM   1537 HE22 GLN A  94      42.755 -43.208 -39.820  1.00  0.00           H  
ATOM   1538 HE21 GLN A  94      41.525 -43.757 -38.703  1.00  0.00           H  
ATOM   1539  N   ASP A  95      36.546 -39.197 -40.759  1.00 89.60           N  
ANISOU 1539  N   ASP A  95    12876  11444   9726   5812     33   -656
ATOM   1540  CA  ASP A  95      35.231 -38.721 -41.146  1.00 85.81           C  
ANISOU 1540  CA  ASP A  95    12571  10832   9199   5347     94   -593
ATOM   1541  C   ASP A  95      35.278 -37.430 -41.951  1.00 83.25           C  
ANISOU 1541  C   ASP A  95    11842  10701   9089   5081    267   -660
ATOM   1542  O   ASP A  95      36.276 -36.709 -41.950  1.00 84.17           O  
ANISOU 1542  O   ASP A  95    11477  11095   9410   5192    315   -756
ATOM   1543  CB  ASP A  95      34.358 -38.527 -39.901  1.00 84.43           C  
ANISOU 1543  CB  ASP A  95    12480  10646   8952   5120   -113   -524
ATOM   1544  CG  ASP A  95      34.248 -39.784 -39.058  1.00 87.25           C  
ANISOU 1544  CG  ASP A  95    13284  10792   9075   5352   -282   -451
ATOM   1545  OD1 ASP A  95      34.412 -40.894 -39.607  1.00 90.44           O  
ANISOU 1545  OD1 ASP A  95    14074  10964   9323   5584   -226   -426
ATOM   1546  OD2 ASP A  95      33.990 -39.662 -37.840  1.00 88.16           O1-
ANISOU 1546  OD2 ASP A  95    13391  10956   9147   5300   -468   -420
ATOM   1547  H   ASP A  95      36.930 -38.872 -39.883  1.00  0.00           H  
ATOM   1548  HA  ASP A  95      34.766 -39.487 -41.766  1.00  0.00           H  
ATOM   1549  HB3 ASP A  95      33.361 -38.206 -40.204  1.00  0.00           H  
ATOM   1550  HB2 ASP A  95      34.767 -37.719 -39.294  1.00  0.00           H  
ATOM   1551  N   GLU A  96      34.183 -37.166 -42.651  1.00 79.94           N  
ANISOU 1551  N   GLU A  96    11636  10124   8615   4728    357   -610
ATOM   1552  CA  GLU A  96      33.930 -35.875 -43.271  1.00 76.85           C  
ANISOU 1552  CA  GLU A  96    10933   9876   8390   4409    482   -652
ATOM   1553  C   GLU A  96      32.996 -35.070 -42.371  1.00 72.93           C  
ANISOU 1553  C   GLU A  96    10327   9456   7927   4075    337   -612
ATOM   1554  O   GLU A  96      31.924 -35.542 -42.000  1.00 71.65           O  
ANISOU 1554  O   GLU A  96    10507   9104   7614   3912    239   -524
ATOM   1555  CB  GLU A  96      33.263 -36.072 -44.626  1.00 76.43           C  
ANISOU 1555  CB  GLU A  96    11202   9591   8246   4237    653   -622
ATOM   1556  CG  GLU A  96      34.180 -36.036 -45.822  1.00 79.60           C  
ANISOU 1556  CG  GLU A  96    11508  10020   8716   4409    888   -698
ATOM   1557  CD  GLU A  96      33.414 -36.289 -47.104  1.00 81.03           C  
ANISOU 1557  CD  GLU A  96    12081   9937   8768   4226   1027   -658
ATOM   1558  OE1 GLU A  96      33.272 -37.476 -47.478  1.00 82.68           O  
ANISOU 1558  OE1 GLU A  96    12743   9886   8785   4385   1040   -614
ATOM   1559  OE2 GLU A  96      32.945 -35.307 -47.728  1.00 79.73           O1-
ANISOU 1559  OE2 GLU A  96    11794   9814   8685   3925   1112   -672
ATOM   1560  H   GLU A  96      33.478 -37.879 -42.773  1.00  0.00           H  
ATOM   1561  HA  GLU A  96      34.870 -35.338 -43.399  1.00  0.00           H  
ATOM   1562  HB3 GLU A  96      32.478 -35.327 -44.752  1.00  0.00           H  
ATOM   1563  HB2 GLU A  96      32.713 -37.013 -44.623  1.00  0.00           H  
ATOM   1564  HG3 GLU A  96      34.956 -36.793 -45.707  1.00  0.00           H  
ATOM   1565  HG2 GLU A  96      34.667 -35.062 -45.877  1.00  0.00           H  
ATOM   1566  N   LEU A  97      33.412 -33.864 -42.010  1.00 70.57           N  
ANISOU 1566  N   LEU A  97     9555   9434   7825   3973    331   -680
ATOM   1567  CA  LEU A  97      32.563 -32.972 -41.234  1.00 66.52           C  
ANISOU 1567  CA  LEU A  97     8919   9002   7355   3657    221   -653
ATOM   1568  C   LEU A  97      32.432 -31.657 -41.958  1.00 63.89           C  
ANISOU 1568  C   LEU A  97     8299   8795   7182   3386    358   -705
ATOM   1569  O   LEU A  97      33.421 -30.939 -42.155  1.00 64.57           O  
ANISOU 1569  O   LEU A  97     8001   9097   7434   3455    441   -796
ATOM   1570  CB  LEU A  97      33.123 -32.727 -39.832  1.00 67.20           C  
ANISOU 1570  CB  LEU A  97     8747   9290   7496   3782     34   -682
ATOM   1571  CG  LEU A  97      33.020 -33.793 -38.747  1.00 67.84           C  
ANISOU 1571  CG  LEU A  97     9117   9255   7403   3980   -158   -619
ATOM   1572  CD1 LEU A  97      34.102 -34.825 -38.922  1.00 70.53           C  
ANISOU 1572  CD1 LEU A  97     9535   9565   7696   4408   -160   -646
ATOM   1573  CD2 LEU A  97      33.179 -33.110 -37.411  1.00 67.64           C  
ANISOU 1573  CD2 LEU A  97     8828   9430   7441   3940   -335   -641
ATOM   1574  H   LEU A  97      34.334 -33.548 -42.273  1.00  0.00           H  
ATOM   1575  HA  LEU A  97      31.574 -33.421 -41.142  1.00  0.00           H  
ATOM   1576  HB3 LEU A  97      32.714 -31.793 -39.448  1.00  0.00           H  
ATOM   1577  HB2 LEU A  97      34.163 -32.412 -39.918  1.00  0.00           H  
ATOM   1578  HG  LEU A  97      32.043 -34.274 -38.798  1.00  0.00           H  
ATOM   1579 HD11 LEU A  97      34.015 -35.579 -38.140  1.00  0.00           H  
ATOM   1580 HD12 LEU A  97      33.997 -35.300 -39.897  1.00  0.00           H  
ATOM   1581 HD13 LEU A  97      35.078 -34.344 -38.856  1.00  0.00           H  
ATOM   1582 HD21 LEU A  97      33.110 -33.850 -36.614  1.00  0.00           H  
ATOM   1583 HD22 LEU A  97      34.151 -32.619 -37.367  1.00  0.00           H  
ATOM   1584 HD23 LEU A  97      32.391 -32.367 -37.286  1.00  0.00           H  
ATOM   1585  N   TYR A  98      31.204 -31.336 -42.349  1.00 60.46           N  
ANISOU 1585  N   TYR A  98     8050   8223   6697   3072    379   -647
ATOM   1586  CA  TYR A  98      30.963 -30.092 -43.052  1.00 57.74           C  
ANISOU 1586  CA  TYR A  98     7491   7966   6481   2811    496   -687
ATOM   1587  C   TYR A  98      29.578 -29.516 -42.837  1.00 54.70           C  
ANISOU 1587  C   TYR A  98     7198   7514   6072   2474    427   -628
ATOM   1588  O   TYR A  98      28.662 -30.198 -42.387  1.00 54.11           O  
ANISOU 1588  O   TYR A  98     7407   7285   5867   2408    322   -548
ATOM   1589  CB  TYR A  98      31.240 -30.260 -44.546  1.00 58.23           C  
ANISOU 1589  CB  TYR A  98     7677   7916   6531   2845    699   -711
ATOM   1590  CG  TYR A  98      30.339 -31.246 -45.245  1.00 57.44           C  
ANISOU 1590  CG  TYR A  98     8065   7516   6245   2799    708   -630
ATOM   1591  CD1 TYR A  98      29.177 -30.822 -45.879  1.00 55.24           C  
ANISOU 1591  CD1 TYR A  98     7949   7109   5930   2494    719   -586
ATOM   1592  CD2 TYR A  98      30.659 -32.600 -45.293  1.00 58.70           C  
ANISOU 1592  CD2 TYR A  98     8529   7516   6261   3065    696   -600
ATOM   1593  CE1 TYR A  98      28.352 -31.717 -46.534  1.00 55.15           C  
ANISOU 1593  CE1 TYR A  98     8376   6827   5751   2432    711   -518
ATOM   1594  CE2 TYR A  98      29.841 -33.508 -45.947  1.00 58.75           C  
ANISOU 1594  CE2 TYR A  98     9003   7234   6086   3004    701   -530
ATOM   1595  CZ  TYR A  98      28.691 -33.060 -46.565  1.00 57.16           C  
ANISOU 1595  CZ  TYR A  98     8940   6920   5859   2677    705   -490
ATOM   1596  OH  TYR A  98      27.882 -33.961 -47.213  1.00 58.04           O  
ANISOU 1596  OH  TYR A  98     9508   6751   5794   2601    693   -425
ATOM   1597  H   TYR A  98      30.433 -31.960 -42.157  1.00  0.00           H  
ATOM   1598  HA  TYR A  98      31.678 -29.363 -42.671  1.00  0.00           H  
ATOM   1599  HB3 TYR A  98      32.279 -30.556 -44.689  1.00  0.00           H  
ATOM   1600  HB2 TYR A  98      31.165 -29.290 -45.038  1.00  0.00           H  
ATOM   1601  HD1 TYR A  98      28.905 -29.777 -45.865  1.00  0.00           H  
ATOM   1602  HD2 TYR A  98      31.558 -32.960 -44.815  1.00  0.00           H  
ATOM   1603  HE1 TYR A  98      27.451 -31.368 -47.016  1.00  0.00           H  
ATOM   1604  HE2 TYR A  98      30.106 -34.555 -45.970  1.00  0.00           H  
ATOM   1605  HH  TYR A  98      28.259 -34.841 -47.140  1.00  0.00           H  
ATOM   1606  N   ILE A  99      29.445 -28.241 -43.172  1.00 52.67           N  
ANISOU 1606  N   ILE A  99     6694   7374   5943   2261    495   -671
ATOM   1607  CA  ILE A  99      28.180 -27.563 -43.118  1.00 49.78           C  
ANISOU 1607  CA  ILE A  99     6380   6958   5576   1957    449   -627
ATOM   1608  C   ILE A  99      27.680 -27.358 -44.540  1.00 49.02           C  
ANISOU 1608  C   ILE A  99     6450   6716   5459   1811    573   -618
ATOM   1609  O   ILE A  99      28.402 -26.860 -45.411  1.00 49.48           O  
ANISOU 1609  O   ILE A  99     6388   6825   5588   1841    721   -679
ATOM   1610  CB  ILE A  99      28.267 -26.251 -42.320  1.00 48.75           C  
ANISOU 1610  CB  ILE A  99     5893   7046   5584   1822    405   -675
ATOM   1611  CG1 ILE A  99      28.731 -26.565 -40.889  1.00 48.83           C  
ANISOU 1611  CG1 ILE A  99     5792   7177   5586   1974    259   -679
ATOM   1612  CG2 ILE A  99      26.916 -25.533 -42.324  1.00 46.35           C  
ANISOU 1612  CG2 ILE A  99     5647   6684   5281   1527    368   -631
ATOM   1613  CD1 ILE A  99      28.956 -25.365 -40.004  1.00 48.50           C  
ANISOU 1613  CD1 ILE A  99     5417   7349   5663   1870    202   -734
ATOM   1614  H   ILE A  99      30.250 -27.713 -43.478  1.00  0.00           H  
ATOM   1615  HA  ILE A  99      27.473 -28.217 -42.607  1.00  0.00           H  
ATOM   1616  HB  ILE A  99      29.007 -25.604 -42.792  1.00  0.00           H  
ATOM   1617 HG13 ILE A  99      29.644 -27.160 -40.929  1.00  0.00           H  
ATOM   1618 HG12 ILE A  99      28.011 -27.232 -40.415  1.00  0.00           H  
ATOM   1619 HG21 ILE A  99      26.995 -24.607 -41.755  1.00  0.00           H  
ATOM   1620 HG22 ILE A  99      26.628 -25.305 -43.350  1.00  0.00           H  
ATOM   1621 HG23 ILE A  99      26.161 -26.175 -41.869  1.00  0.00           H  
ATOM   1622 HD11 ILE A  99      29.281 -25.696 -39.018  1.00  0.00           H  
ATOM   1623 HD12 ILE A  99      29.723 -24.727 -40.444  1.00  0.00           H  
ATOM   1624 HD13 ILE A  99      28.027 -24.803 -39.910  1.00  0.00           H  
ATOM   1625  N   HIS A 100      26.441 -27.784 -44.758  1.00 47.61           N  
ANISOU 1625  N   HIS A 100     6561   6351   5176   1652    508   -541
ATOM   1626  CA  HIS A 100      25.816 -27.756 -46.057  1.00 46.90           C  
ANISOU 1626  CA  HIS A 100     6692   6093   5036   1513    579   -521
ATOM   1627  C   HIS A 100      24.764 -26.664 -46.087  1.00 44.69           C  
ANISOU 1627  C   HIS A 100     6314   5843   4823   1232    530   -509
ATOM   1628  O   HIS A 100      23.892 -26.620 -45.224  1.00 43.90           O  
ANISOU 1628  O   HIS A 100     6200   5758   4721   1112    410   -466
ATOM   1629  CB  HIS A 100      25.191 -29.118 -46.335  1.00 47.73           C  
ANISOU 1629  CB  HIS A 100     7212   5956   4968   1541    524   -448
ATOM   1630  CG  HIS A 100      24.452 -29.192 -47.632  1.00 48.58           C  
ANISOU 1630  CG  HIS A 100     7585   5869   5002   1388    561   -422
ATOM   1631  ND1 HIS A 100      25.094 -29.240 -48.853  1.00 50.89           N  
ANISOU 1631  ND1 HIS A 100     7988   6083   5266   1476    709   -460
ATOM   1632  CD2 HIS A 100      23.126 -29.226 -47.900  1.00 48.21           C  
ANISOU 1632  CD2 HIS A 100     7719   5694   4905   1151    465   -366
ATOM   1633  CE1 HIS A 100      24.193 -29.298 -49.816  1.00 50.93           C  
ANISOU 1633  CE1 HIS A 100     8256   5907   5191   1302    688   -425
ATOM   1634  NE2 HIS A 100      22.992 -29.287 -49.264  1.00 49.98           N  
ANISOU 1634  NE2 HIS A 100     8167   5760   5064   1103    532   -369
ATOM   1635  H   HIS A 100      25.891 -28.149 -43.994  1.00  0.00           H  
ATOM   1636  HA  HIS A 100      26.572 -27.547 -46.814  1.00  0.00           H  
ATOM   1637  HB3 HIS A 100      24.517 -29.380 -45.519  1.00  0.00           H  
ATOM   1638  HB2 HIS A 100      25.968 -29.883 -46.317  1.00  0.00           H  
ATOM   1639  HD1 HIS A 100      26.103 -29.227 -48.894  1.00  0.00           H  
ATOM   1640  HD2 HIS A 100      22.411 -29.203 -47.091  1.00  0.00           H  
ATOM   1641  HE1 HIS A 100      24.508 -29.344 -50.848  1.00  0.00           H  
ATOM   1642  N   SER A 101      24.863 -25.776 -47.072  1.00 43.94           N  
ANISOU 1642  N   SER A 101     6158   5753   4785   1138    632   -549
ATOM   1643  CA  SER A 101      23.918 -24.676 -47.219  1.00 42.03           C  
ANISOU 1643  CA  SER A 101     5835   5530   4604    898    589   -542
ATOM   1644  C   SER A 101      22.840 -25.006 -48.244  1.00 41.43           C  
ANISOU 1644  C   SER A 101     6069   5241   4433    757    547   -490
ATOM   1645  O   SER A 101      23.141 -25.445 -49.359  1.00 42.39           O  
ANISOU 1645  O   SER A 101     6413   5220   4472    811    633   -494
ATOM   1646  CB  SER A 101      24.645 -23.387 -47.600  1.00 41.87           C  
ANISOU 1646  CB  SER A 101     5569   5642   4697    865    710   -619
ATOM   1647  OG  SER A 101      25.402 -22.912 -46.504  1.00 42.20           O  
ANISOU 1647  OG  SER A 101     5296   5897   4841    935    703   -667
ATOM   1648  H   SER A 101      25.610 -25.852 -47.747  1.00  0.00           H  
ATOM   1649  HA  SER A 101      23.432 -24.518 -46.256  1.00  0.00           H  
ATOM   1650  HB3 SER A 101      23.916 -22.632 -47.892  1.00  0.00           H  
ATOM   1651  HB2 SER A 101      25.308 -23.580 -48.443  1.00  0.00           H  
ATOM   1652  HG  SER A 101      25.854 -22.103 -46.754  1.00  0.00           H  
ATOM   1653  N   GLU A 102      21.588 -24.792 -47.848  1.00 39.91           N  
ANISOU 1653  N   GLU A 102     5885   5028   4250    577    415   -444
ATOM   1654  CA  GLU A 102      20.437 -25.069 -48.702  1.00 39.52           C  
ANISOU 1654  CA  GLU A 102     6091   4798   4126    420    336   -395
ATOM   1655  C   GLU A 102      19.354 -24.002 -48.525  1.00 37.46           C  
ANISOU 1655  C   GLU A 102     5678   4600   3956    222    244   -388
ATOM   1656  O   GLU A 102      19.232 -23.415 -47.451  1.00 36.81           O  
ANISOU 1656  O   GLU A 102     5348   4674   3965    196    216   -398
ATOM   1657  CB  GLU A 102      19.873 -26.463 -48.386  1.00 40.50           C  
ANISOU 1657  CB  GLU A 102     6465   4786   4135    422    245   -330
ATOM   1658  CG  GLU A 102      19.224 -26.601 -46.997  1.00 41.73           C  
ANISOU 1658  CG  GLU A 102     6492   5036   4327    354    147   -295
ATOM   1659  CD  GLU A 102      19.107 -28.045 -46.513  1.00 46.11           C  
ANISOU 1659  CD  GLU A 102     7294   5471   4755    411    101   -242
ATOM   1660  OE1 GLU A 102      19.759 -28.950 -47.092  1.00 49.39           O  
ANISOU 1660  OE1 GLU A 102     7951   5756   5061    557    153   -240
ATOM   1661  OE2 GLU A 102      18.363 -28.278 -45.533  1.00 47.07           O1-
ANISOU 1661  OE2 GLU A 102     7385   5622   4879    312     24   -204
ATOM   1662  H   GLU A 102      21.406 -24.424 -46.925  1.00  0.00           H  
ATOM   1663  HA  GLU A 102      20.767 -25.057 -49.741  1.00  0.00           H  
ATOM   1664  HB3 GLU A 102      20.665 -27.204 -48.489  1.00  0.00           H  
ATOM   1665  HB2 GLU A 102      19.149 -26.741 -49.152  1.00  0.00           H  
ATOM   1666  HG3 GLU A 102      18.235 -26.144 -47.013  1.00  0.00           H  
ATOM   1667  HG2 GLU A 102      19.795 -26.022 -46.272  1.00  0.00           H  
ATOM   1668  N   PRO A 103      18.557 -23.753 -49.577  1.00 36.75           N  
ANISOU 1668  N   PRO A 103     5747   4382   3835     93    191   -372
ATOM   1669  CA  PRO A 103      17.446 -22.804 -49.490  1.00 35.06           C  
ANISOU 1669  CA  PRO A 103     5405   4213   3703    -75     87   -364
ATOM   1670  C   PRO A 103      16.412 -23.197 -48.441  1.00 34.26           C  
ANISOU 1670  C   PRO A 103     5222   4160   3634   -173    -31   -319
ATOM   1671  O   PRO A 103      16.265 -24.375 -48.121  1.00 34.59           O  
ANISOU 1671  O   PRO A 103     5416   4129   3597   -163    -63   -278
ATOM   1672  CB  PRO A 103      16.805 -22.876 -50.872  1.00 35.65           C  
ANISOU 1672  CB  PRO A 103     5741   4103   3700   -166     22   -346
ATOM   1673  CG  PRO A 103      17.757 -23.559 -51.730  1.00 36.83           C  
ANISOU 1673  CG  PRO A 103     6131   4127   3736    -46    135   -359
ATOM   1674  CD  PRO A 103      18.661 -24.374 -50.910  1.00 37.53           C  
ANISOU 1674  CD  PRO A 103     6172   4279   3809    111    218   -362
ATOM   1675  HA  PRO A 103      17.820 -21.798 -49.297  1.00  0.00           H  
ATOM   1676  HB3 PRO A 103      16.639 -21.866 -51.247  1.00  0.00           H  
ATOM   1677  HB2 PRO A 103      15.886 -23.459 -50.815  1.00  0.00           H  
ATOM   1678  HG3 PRO A 103      18.337 -22.823 -52.287  1.00  0.00           H  
ATOM   1679  HG2 PRO A 103      17.221 -24.202 -52.428  1.00  0.00           H  
ATOM   1680  HD2 PRO A 103      18.281 -25.395 -50.862  1.00  0.00           H  
ATOM   1681  HD3 PRO A 103      19.680 -24.263 -51.280  1.00  0.00           H  
ATOM   1682  N   LEU A 104      15.706 -22.206 -47.909  1.00 33.01           N  
ANISOU 1682  N   LEU A 104     4840   4119   3586   -268    -83   -328
ATOM   1683  CA  LEU A 104      14.617 -22.464 -46.964  1.00 32.65           C  
ANISOU 1683  CA  LEU A 104     4701   4124   3582   -380   -175   -289
ATOM   1684  C   LEU A 104      13.321 -22.881 -47.675  1.00 32.85           C  
ANISOU 1684  C   LEU A 104     4871   4026   3583   -540   -310   -248
ATOM   1685  O   LEU A 104      12.618 -23.766 -47.206  1.00 33.34           O  
ANISOU 1685  O   LEU A 104     4996   4055   3618   -631   -369   -206
ATOM   1686  CB  LEU A 104      14.399 -21.257 -46.049  1.00 31.48           C  
ANISOU 1686  CB  LEU A 104     4252   4151   3557   -401   -161   -320
ATOM   1687  CG  LEU A 104      15.577 -21.013 -45.094  1.00 31.27           C  
ANISOU 1687  CG  LEU A 104     4077   4255   3548   -268    -57   -357
ATOM   1688  CD1 LEU A 104      15.583 -19.591 -44.560  1.00 29.37           C  
ANISOU 1688  CD1 LEU A 104     3587   4157   3413   -283    -30   -403
ATOM   1689  CD2 LEU A 104      15.567 -22.038 -43.945  1.00 30.91           C  
ANISOU 1689  CD2 LEU A 104     4057   4233   3454   -241    -66   -321
ATOM   1690  H   LEU A 104      15.915 -21.249 -48.154  1.00  0.00           H  
ATOM   1691  HA  LEU A 104      14.925 -23.298 -46.334  1.00  0.00           H  
ATOM   1692  HB3 LEU A 104      13.487 -21.402 -45.470  1.00  0.00           H  
ATOM   1693  HB2 LEU A 104      14.235 -20.367 -46.656  1.00  0.00           H  
ATOM   1694  HG  LEU A 104      16.497 -21.158 -45.660  1.00  0.00           H  
ATOM   1695 HD11 LEU A 104      16.431 -19.458 -43.888  1.00  0.00           H  
ATOM   1696 HD12 LEU A 104      15.665 -18.891 -45.391  1.00  0.00           H  
ATOM   1697 HD13 LEU A 104      14.657 -19.402 -44.017  1.00  0.00           H  
ATOM   1698 HD21 LEU A 104      16.409 -21.847 -43.280  1.00  0.00           H  
ATOM   1699 HD22 LEU A 104      14.636 -21.948 -43.386  1.00  0.00           H  
ATOM   1700 HD23 LEU A 104      15.649 -23.045 -44.355  1.00  0.00           H  
ATOM   1701  N   GLY A 105      13.046 -22.256 -48.816  1.00 32.63           N  
ANISOU 1701  N   GLY A 105     4912   3928   3560   -578   -361   -263
ATOM   1702  CA  GLY A 105      11.894 -22.581 -49.646  1.00 33.30           C  
ANISOU 1702  CA  GLY A 105     5141   3892   3620   -721   -515   -232
ATOM   1703  C   GLY A 105      11.252 -21.344 -50.238  1.00 33.17           C  
ANISOU 1703  C   GLY A 105     5019   3901   3684   -768   -599   -256
ATOM   1704  O   GLY A 105      11.798 -20.714 -51.157  1.00 33.33           O  
ANISOU 1704  O   GLY A 105     5144   3856   3665   -707   -565   -284
ATOM   1705  H   GLY A 105      13.650 -21.516 -49.145  1.00  0.00           H  
ATOM   1706  HA3 GLY A 105      11.159 -23.121 -49.050  1.00  0.00           H  
ATOM   1707  HA2 GLY A 105      12.203 -23.249 -50.450  1.00  0.00           H  
ATOM   1708  N   VAL A 106      10.086 -20.987 -49.716  1.00 32.97           N  
ANISOU 1708  N   VAL A 106     4795   3966   3766   -873   -702   -246
ATOM   1709  CA  VAL A 106       9.430 -19.762 -50.142  1.00 32.79           C  
ANISOU 1709  CA  VAL A 106     4647   3981   3829   -891   -790   -269
ATOM   1710  C   VAL A 106       9.623 -18.678 -49.092  1.00 31.77           C  
ANISOU 1710  C   VAL A 106     4232   4028   3812   -826   -694   -303
ATOM   1711  O   VAL A 106       9.274 -18.850 -47.915  1.00 31.91           O  
ANISOU 1711  O   VAL A 106     4060   4166   3898   -856   -660   -294
ATOM   1712  CB  VAL A 106       7.943 -19.984 -50.458  1.00 33.88           C  
ANISOU 1712  CB  VAL A 106     4754   4098   4022  -1036   -988   -245
ATOM   1713  CG1 VAL A 106       7.288 -18.695 -50.925  1.00 33.97           C  
ANISOU 1713  CG1 VAL A 106     4645   4144   4119  -1018  -1094   -271
ATOM   1714  CG2 VAL A 106       7.795 -21.066 -51.526  1.00 34.95           C  
ANISOU 1714  CG2 VAL A 106     5207   4043   4028  -1113  -1094   -216
ATOM   1715  H   VAL A 106       9.647 -21.568 -49.016  1.00  0.00           H  
ATOM   1716  HA  VAL A 106       9.917 -19.427 -51.058  1.00  0.00           H  
ATOM   1717  HB  VAL A 106       7.441 -20.320 -49.551  1.00  0.00           H  
ATOM   1718 HG11 VAL A 106       6.236 -18.879 -51.142  1.00  0.00           H  
ATOM   1719 HG12 VAL A 106       7.370 -17.941 -50.142  1.00  0.00           H  
ATOM   1720 HG13 VAL A 106       7.787 -18.339 -51.826  1.00  0.00           H  
ATOM   1721 HG21 VAL A 106       6.738 -21.219 -51.745  1.00  0.00           H  
ATOM   1722 HG22 VAL A 106       8.313 -20.755 -52.433  1.00  0.00           H  
ATOM   1723 HG23 VAL A 106       8.228 -21.998 -51.162  1.00  0.00           H  
ATOM   1724  N   VAL A 107      10.179 -17.558 -49.528  1.00 30.94           N  
ANISOU 1724  N   VAL A 107     4121   3922   3712   -745   -645   -342
ATOM   1725  CA  VAL A 107      10.511 -16.466 -48.624  1.00 30.01           C  
ANISOU 1725  CA  VAL A 107     3776   3949   3680   -683   -548   -380
ATOM   1726  C   VAL A 107       9.563 -15.296 -48.854  1.00 30.43           C  
ANISOU 1726  C   VAL A 107     3719   4027   3817   -696   -650   -397
ATOM   1727  O   VAL A 107       9.213 -15.001 -49.997  1.00 31.30           O  
ANISOU 1727  O   VAL A 107     3983   4021   3890   -704   -757   -395
ATOM   1728  CB  VAL A 107      11.970 -16.003 -48.827  1.00 29.09           C  
ANISOU 1728  CB  VAL A 107     3722   3822   3508   -587   -393   -420
ATOM   1729  CG1 VAL A 107      12.213 -14.679 -48.127  1.00 28.76           C  
ANISOU 1729  CG1 VAL A 107     3483   3900   3544   -548   -322   -466
ATOM   1730  CG2 VAL A 107      12.942 -17.063 -48.322  1.00 28.49           C  
ANISOU 1730  CG2 VAL A 107     3686   3766   3375   -538   -287   -412
ATOM   1731  H   VAL A 107      10.383 -17.445 -50.511  1.00  0.00           H  
ATOM   1732  HA  VAL A 107      10.394 -16.814 -47.598  1.00  0.00           H  
ATOM   1733  HB  VAL A 107      12.140 -15.863 -49.895  1.00  0.00           H  
ATOM   1734 HG11 VAL A 107      13.247 -14.370 -48.282  1.00  0.00           H  
ATOM   1735 HG12 VAL A 107      11.543 -13.923 -48.536  1.00  0.00           H  
ATOM   1736 HG13 VAL A 107      12.024 -14.792 -47.059  1.00  0.00           H  
ATOM   1737 HG21 VAL A 107      13.965 -16.720 -48.473  1.00  0.00           H  
ATOM   1738 HG22 VAL A 107      12.771 -17.237 -47.260  1.00  0.00           H  
ATOM   1739 HG23 VAL A 107      12.786 -17.991 -48.872  1.00  0.00           H  
ATOM   1740  N   LEU A 108       9.143 -14.641 -47.771  1.00 29.95           N  
ANISOU 1740  N   LEU A 108     3412   4108   3859   -685   -620   -413
ATOM   1741  CA  LEU A 108       8.348 -13.431 -47.891  1.00 30.26           C  
ANISOU 1741  CA  LEU A 108     3341   4176   3979   -660   -695   -436
ATOM   1742  C   LEU A 108       9.166 -12.210 -47.492  1.00 29.60           C  
ANISOU 1742  C   LEU A 108     3205   4141   3901   -579   -570   -486
ATOM   1743  O   LEU A 108       9.719 -12.156 -46.395  1.00 29.18           O  
ANISOU 1743  O   LEU A 108     3024   4195   3868   -560   -449   -503
ATOM   1744  CB  LEU A 108       7.064 -13.516 -47.049  1.00 30.58           C  
ANISOU 1744  CB  LEU A 108     3144   4334   4140   -710   -761   -424
ATOM   1745  CG  LEU A 108       6.206 -12.249 -47.014  1.00 30.71           C  
ANISOU 1745  CG  LEU A 108     3013   4402   4255   -653   -829   -452
ATOM   1746  CD1 LEU A 108       5.671 -11.885 -48.399  1.00 31.11           C  
ANISOU 1746  CD1 LEU A 108     3209   4326   4283   -637  -1008   -449
ATOM   1747  CD2 LEU A 108       5.080 -12.376 -46.007  1.00 31.60           C  
ANISOU 1747  CD2 LEU A 108     2859   4654   4493   -693   -839   -446
ATOM   1748  H   LEU A 108       9.377 -14.985 -46.851  1.00  0.00           H  
ATOM   1749  HA  LEU A 108       8.060 -13.318 -48.936  1.00  0.00           H  
ATOM   1750  HB3 LEU A 108       7.321 -13.805 -46.030  1.00  0.00           H  
ATOM   1751  HB2 LEU A 108       6.458 -14.351 -47.400  1.00  0.00           H  
ATOM   1752  HG  LEU A 108       6.846 -11.430 -46.686  1.00  0.00           H  
ATOM   1753 HD11 LEU A 108       5.067 -10.980 -48.330  1.00  0.00           H  
ATOM   1754 HD12 LEU A 108       6.506 -11.713 -49.078  1.00  0.00           H  
ATOM   1755 HD13 LEU A 108       5.057 -12.702 -48.778  1.00  0.00           H  
ATOM   1756 HD21 LEU A 108       4.488 -11.461 -46.005  1.00  0.00           H  
ATOM   1757 HD22 LEU A 108       4.444 -13.219 -46.277  1.00  0.00           H  
ATOM   1758 HD23 LEU A 108       5.497 -12.540 -45.013  1.00  0.00           H  
ATOM   1759  N   VAL A 109       9.229 -11.235 -48.387  1.00 29.88           N  
ANISOU 1759  N   VAL A 109     3359   4085   3908   -538   -607   -508
ATOM   1760  CA  VAL A 109       9.815  -9.948 -48.064  1.00 29.58           C  
ANISOU 1760  CA  VAL A 109     3286   4077   3876   -481   -505   -557
ATOM   1761  C   VAL A 109       8.733  -8.871 -48.029  1.00 30.76           C  
ANISOU 1761  C   VAL A 109     3350   4239   4099   -434   -607   -571
ATOM   1762  O   VAL A 109       8.087  -8.594 -49.042  1.00 31.49           O  
ANISOU 1762  O   VAL A 109     3566   4225   4173   -415   -748   -560
ATOM   1763  CB  VAL A 109      10.937  -9.547 -49.062  1.00 29.64           C  
ANISOU 1763  CB  VAL A 109     3525   3961   3776   -470   -425   -581
ATOM   1764  CG1 VAL A 109      11.459  -8.141 -48.751  1.00 28.65           C  
ANISOU 1764  CG1 VAL A 109     3376   3855   3656   -438   -326   -634
ATOM   1765  CG2 VAL A 109      12.086 -10.564 -49.039  1.00 28.14           C  
ANISOU 1765  CG2 VAL A 109     3390   3776   3526   -489   -305   -577
ATOM   1766  H   VAL A 109       8.864 -11.379 -49.318  1.00  0.00           H  
ATOM   1767  HA  VAL A 109      10.256 -10.017 -47.069  1.00  0.00           H  
ATOM   1768  HB  VAL A 109      10.512  -9.537 -50.066  1.00  0.00           H  
ATOM   1769 HG11 VAL A 109      12.244  -7.879 -49.461  1.00  0.00           H  
ATOM   1770 HG12 VAL A 109      10.642  -7.424 -48.832  1.00  0.00           H  
ATOM   1771 HG13 VAL A 109      11.863  -8.118 -47.739  1.00  0.00           H  
ATOM   1772 HG21 VAL A 109      12.857 -10.258 -49.747  1.00  0.00           H  
ATOM   1773 HG22 VAL A 109      12.511 -10.610 -48.037  1.00  0.00           H  
ATOM   1774 HG23 VAL A 109      11.707 -11.547 -49.318  1.00  0.00           H  
ATOM   1775  N   ILE A 110       8.530  -8.280 -46.853  1.00 31.05           N  
ANISOU 1775  N   ILE A 110     3186   4400   4211   -403   -539   -596
ATOM   1776  CA  ILE A 110       7.610  -7.165 -46.720  1.00 32.40           C  
ANISOU 1776  CA  ILE A 110     3275   4585   4449   -330   -607   -617
ATOM   1777  C   ILE A 110       8.400  -5.859 -46.658  1.00 32.87           C  
ANISOU 1777  C   ILE A 110     3429   4602   4458   -281   -504   -667
ATOM   1778  O   ILE A 110       9.111  -5.604 -45.695  1.00 32.38           O  
ANISOU 1778  O   ILE A 110     3286   4622   4396   -292   -366   -697
ATOM   1779  CB  ILE A 110       6.676  -7.299 -45.478  1.00 32.57           C  
ANISOU 1779  CB  ILE A 110     3024   4762   4589   -321   -596   -615
ATOM   1780  CG1 ILE A 110       5.875  -8.604 -45.530  1.00 32.29           C  
ANISOU 1780  CG1 ILE A 110     2899   4766   4603   -401   -687   -568
ATOM   1781  CG2 ILE A 110       5.728  -6.090 -45.385  1.00 32.97           C  
ANISOU 1781  CG2 ILE A 110     2990   4825   4712   -216   -658   -643
ATOM   1782  CD1 ILE A 110       5.370  -9.066 -44.187  1.00 31.32           C  
ANISOU 1782  CD1 ILE A 110     2546   4793   4562   -437   -606   -562
ATOM   1783  H   ILE A 110       9.020  -8.606 -46.033  1.00  0.00           H  
ATOM   1784  HA  ILE A 110       6.983  -7.137 -47.611  1.00  0.00           H  
ATOM   1785  HB  ILE A 110       7.298  -7.315 -44.583  1.00  0.00           H  
ATOM   1786 HG13 ILE A 110       6.489  -9.387 -45.974  1.00  0.00           H  
ATOM   1787 HG12 ILE A 110       5.033  -8.484 -46.211  1.00  0.00           H  
ATOM   1788 HG21 ILE A 110       5.083  -6.199 -44.513  1.00  0.00           H  
ATOM   1789 HG22 ILE A 110       6.313  -5.175 -45.291  1.00  0.00           H  
ATOM   1790 HG23 ILE A 110       5.115  -6.038 -46.285  1.00  0.00           H  
ATOM   1791 HD11 ILE A 110       4.813  -9.995 -44.308  1.00  0.00           H  
ATOM   1792 HD12 ILE A 110       6.215  -9.233 -43.519  1.00  0.00           H  
ATOM   1793 HD13 ILE A 110       4.716  -8.304 -43.762  1.00  0.00           H  
ATOM   1794  N   GLY A 111       8.263  -5.031 -47.687  1.00 34.21           N  
ANISOU 1794  N   GLY A 111     3786   4635   4576   -234   -580   -677
ATOM   1795  CA  GLY A 111       9.018  -3.793 -47.769  1.00 34.95           C  
ANISOU 1795  CA  GLY A 111     4019   4658   4604   -210   -481   -724
ATOM   1796  C   GLY A 111       8.374  -2.621 -47.044  1.00 36.15           C  
ANISOU 1796  C   GLY A 111     4077   4847   4809   -119   -484   -757
ATOM   1797  O   GLY A 111       7.205  -2.672 -46.655  1.00 37.01           O  
ANISOU 1797  O   GLY A 111     4019   5029   5016    -51   -579   -744
ATOM   1798  H   GLY A 111       7.623  -5.257 -48.435  1.00  0.00           H  
ATOM   1799  HA3 GLY A 111       9.169  -3.531 -48.816  1.00  0.00           H  
ATOM   1800  HA2 GLY A 111      10.021  -3.955 -47.374  1.00  0.00           H  
ATOM   1801  N   THR A 112       9.152  -1.560 -46.866  1.00 36.37           N  
ANISOU 1801  N   THR A 112     4220   4826   4775   -121   -370   -803
ATOM   1802  CA  THR A 112       8.644  -0.340 -46.276  1.00 37.31           C  
ANISOU 1802  CA  THR A 112     4317   4943   4917    -28   -363   -840
ATOM   1803  C   THR A 112       8.791   0.822 -47.268  1.00 38.34           C  
ANISOU 1803  C   THR A 112     4744   4880   4944     15   -393   -861
ATOM   1804  O   THR A 112       9.270   0.631 -48.389  1.00 38.66           O  
ANISOU 1804  O   THR A 112     4997   4795   4896    -37   -413   -845
ATOM   1805  CB  THR A 112       9.284  -0.061 -44.903  1.00 36.93           C  
ANISOU 1805  CB  THR A 112     4135   5012   4883    -69   -204   -882
ATOM   1806  OG1 THR A 112       8.561   0.987 -44.241  1.00 38.63           O  
ANISOU 1806  OG1 THR A 112     4314   5234   5130     40   -206   -913
ATOM   1807  CG2 THR A 112      10.757   0.304 -45.028  1.00 36.23           C  
ANISOU 1807  CG2 THR A 112     4191   4875   4700   -180    -67   -920
ATOM   1808  H   THR A 112      10.122  -1.593 -47.145  1.00  0.00           H  
ATOM   1809  HA  THR A 112       7.577  -0.485 -46.109  1.00  0.00           H  
ATOM   1810  HB  THR A 112       9.206  -0.965 -44.299  1.00  0.00           H  
ATOM   1811  HG1 THR A 112       8.960   1.161 -43.385  1.00  0.00           H  
ATOM   1812 HG21 THR A 112      11.170   0.493 -44.037  1.00  0.00           H  
ATOM   1813 HG22 THR A 112      11.297  -0.519 -45.496  1.00  0.00           H  
ATOM   1814 HG23 THR A 112      10.859   1.200 -45.641  1.00  0.00           H  
ATOM   1815  N   TRP A 113       8.376   2.016 -46.858  1.00 38.93           N  
ANISOU 1815  N   TRP A 113     4859   4917   5016    112   -390   -895
ATOM   1816  CA  TRP A 113       8.133   3.102 -47.791  1.00 39.99           C  
ANISOU 1816  CA  TRP A 113     5279   4856   5059    196   -465   -906
ATOM   1817  C   TRP A 113       9.229   4.145 -47.918  1.00 40.18           C  
ANISOU 1817  C   TRP A 113     5563   4751   4953    115   -320   -953
ATOM   1818  O   TRP A 113       9.281   4.854 -48.918  1.00 41.04           O  
ANISOU 1818  O   TRP A 113     5976   4667   4951    140   -362   -954
ATOM   1819  CB  TRP A 113       6.810   3.803 -47.433  1.00 41.09           C  
ANISOU 1819  CB  TRP A 113     5334   5008   5272    390   -583   -913
ATOM   1820  CG  TRP A 113       6.727   4.228 -46.019  1.00 40.28           C  
ANISOU 1820  CG  TRP A 113     5046   5028   5231    421   -464   -951
ATOM   1821  CD1 TRP A 113       6.117   3.560 -45.011  1.00 39.92           C  
ANISOU 1821  CD1 TRP A 113     4684   5172   5314    444   -449   -943
ATOM   1822  CD2 TRP A 113       7.285   5.415 -45.439  1.00 39.94           C  
ANISOU 1822  CD2 TRP A 113     5150   4918   5109    422   -335  -1006
ATOM   1823  NE1 TRP A 113       6.252   4.253 -43.833  1.00 40.07           N  
ANISOU 1823  NE1 TRP A 113     4646   5244   5334    471   -318   -989
ATOM   1824  CE2 TRP A 113       6.964   5.396 -44.065  1.00 39.77           C  
ANISOU 1824  CE2 TRP A 113     4888   5052   5171    457   -254  -1029
ATOM   1825  CE3 TRP A 113       8.018   6.496 -45.949  1.00 40.66           C  
ANISOU 1825  CE3 TRP A 113     5570   4822   5057    384   -276  -1040
ATOM   1826  CZ2 TRP A 113       7.345   6.415 -43.186  1.00 40.52           C  
ANISOU 1826  CZ2 TRP A 113     5067   5120   5210    463   -129  -1086
ATOM   1827  CZ3 TRP A 113       8.418   7.506 -45.074  1.00 41.14           C  
ANISOU 1827  CZ3 TRP A 113     5705   4858   5066    374   -150  -1097
ATOM   1828  CH2 TRP A 113       8.067   7.463 -43.705  1.00 41.09           C  
ANISOU 1828  CH2 TRP A 113     5459   5008   5145    419    -85  -1119
ATOM   1829  H   TRP A 113       8.221   2.187 -45.875  1.00  0.00           H  
ATOM   1830  HA  TRP A 113       8.002   2.654 -48.776  1.00  0.00           H  
ATOM   1831  HB3 TRP A 113       5.976   3.139 -47.661  1.00  0.00           H  
ATOM   1832  HB2 TRP A 113       6.673   4.670 -48.080  1.00  0.00           H  
ATOM   1833  HD1 TRP A 113       5.621   2.621 -45.208  1.00  0.00           H  
ATOM   1834  HE1 TRP A 113       5.849   3.886 -42.982  1.00  0.00           H  
ATOM   1835  HE3 TRP A 113       8.262   6.535 -47.000  1.00  0.00           H  
ATOM   1836  HZ2 TRP A 113       7.071   6.359 -42.143  1.00  0.00           H  
ATOM   1837  HZ3 TRP A 113       9.004   8.336 -45.439  1.00  0.00           H  
ATOM   1838  HH2 TRP A 113       8.378   8.275 -43.064  1.00  0.00           H  
ATOM   1839  N   ASN A 114      10.064   4.284 -46.891  1.00 39.58           N  
ANISOU 1839  N   ASN A 114     5380   4774   4886     17   -156   -994
ATOM   1840  CA  ASN A 114      11.075   5.344 -46.881  1.00 40.14           C  
ANISOU 1840  CA  ASN A 114     5671   4735   4844    -81    -16  -1048
ATOM   1841  C   ASN A 114      12.203   5.135 -47.893  1.00 40.21           C  
ANISOU 1841  C   ASN A 114     5876   4646   4757   -236     71  -1049
ATOM   1842  O   ASN A 114      12.710   6.096 -48.471  1.00 41.14           O  
ANISOU 1842  O   ASN A 114     6281   4594   4755   -293    139  -1079
ATOM   1843  CB  ASN A 114      11.604   5.601 -45.466  1.00 39.72           C  
ANISOU 1843  CB  ASN A 114     5449   4816   4825   -144    112  -1097
ATOM   1844  CG  ASN A 114      12.310   4.402 -44.862  1.00 38.48           C  
ANISOU 1844  CG  ASN A 114     5038   4846   4738   -255    179  -1089
ATOM   1845  OD1 ASN A 114      12.044   3.258 -45.220  1.00 39.05           O  
ANISOU 1845  OD1 ASN A 114     4990   4983   4865   -241    112  -1039
ATOM   1846  ND2 ASN A 114      13.209   4.667 -43.923  1.00 38.26           N  
ANISOU 1846  ND2 ASN A 114     4939   4899   4699   -360    299  -1140
ATOM   1847  H   ASN A 114      10.006   3.654 -46.104  1.00  0.00           H  
ATOM   1848  HA  ASN A 114      10.561   6.256 -47.183  1.00  0.00           H  
ATOM   1849  HB3 ASN A 114      10.778   5.898 -44.819  1.00  0.00           H  
ATOM   1850  HB2 ASN A 114      12.286   6.451 -45.483  1.00  0.00           H  
ATOM   1851 HD22 ASN A 114      13.715   3.913 -43.481  1.00  0.00           H  
ATOM   1852 HD21 ASN A 114      13.388   5.623 -43.651  1.00  0.00           H  
ATOM   1853  N   TYR A 115      12.574   3.879 -48.113  1.00 39.45           N  
ANISOU 1853  N   TYR A 115     5637   4647   4705   -301     79  -1017
ATOM   1854  CA  TYR A 115      13.462   3.531 -49.213  1.00 40.02           C  
ANISOU 1854  CA  TYR A 115     5893   4623   4692   -414    152  -1011
ATOM   1855  C   TYR A 115      12.824   2.370 -49.944  1.00 39.93           C  
ANISOU 1855  C   TYR A 115     5850   4614   4710   -352     16   -947
ATOM   1856  O   TYR A 115      13.282   1.236 -49.812  1.00 39.26           O  
ANISOU 1856  O   TYR A 115     5604   4641   4671   -409     57   -930
ATOM   1857  CB  TYR A 115      14.870   3.174 -48.715  1.00 39.20           C  
ANISOU 1857  CB  TYR A 115     5658   4636   4601   -576    339  -1052
ATOM   1858  CG  TYR A 115      15.608   4.341 -48.122  1.00 39.54           C  
ANISOU 1858  CG  TYR A 115     5761   4661   4602   -675    470  -1121
ATOM   1859  CD1 TYR A 115      16.415   5.152 -48.911  1.00 40.57           C  
ANISOU 1859  CD1 TYR A 115     6164   4634   4616   -799    594  -1157
ATOM   1860  CD2 TYR A 115      15.493   4.642 -46.769  1.00 39.46           C  
ANISOU 1860  CD2 TYR A 115     5555   4782   4657   -657    476  -1153
ATOM   1861  CE1 TYR A 115      17.105   6.240 -48.363  1.00 41.51           C  
ANISOU 1861  CE1 TYR A 115     6349   4730   4692   -918    715  -1226
ATOM   1862  CE2 TYR A 115      16.161   5.723 -46.216  1.00 40.26           C  
ANISOU 1862  CE2 TYR A 115     5731   4856   4708   -760    585  -1220
ATOM   1863  CZ  TYR A 115      16.971   6.514 -47.013  1.00 41.60           C  
ANISOU 1863  CZ  TYR A 115     6162   4874   4771   -897    701  -1257
ATOM   1864  OH  TYR A 115      17.629   7.584 -46.449  1.00 42.88           O  
ANISOU 1864  OH  TYR A 115     6405   5006   4882  -1023    806  -1328
ATOM   1865  H   TYR A 115      12.239   3.141 -47.511  1.00  0.00           H  
ATOM   1866  HA  TYR A 115      13.532   4.380 -49.892  1.00  0.00           H  
ATOM   1867  HB3 TYR A 115      15.451   2.759 -49.539  1.00  0.00           H  
ATOM   1868  HB2 TYR A 115      14.801   2.376 -47.976  1.00  0.00           H  
ATOM   1869  HD1 TYR A 115      16.518   4.948 -49.966  1.00  0.00           H  
ATOM   1870  HD2 TYR A 115      14.875   4.029 -46.130  1.00  0.00           H  
ATOM   1871  HE1 TYR A 115      17.733   6.854 -48.992  1.00  0.00           H  
ATOM   1872  HE2 TYR A 115      16.049   5.947 -45.165  1.00  0.00           H  
ATOM   1873  HH  TYR A 115      17.426   7.627 -45.512  1.00  0.00           H  
ATOM   1874  N   PRO A 116      11.764   2.659 -50.717  1.00 40.98           N  
ANISOU 1874  N   PRO A 116     6146   4616   4810   -232   -157   -914
ATOM   1875  CA  PRO A 116      10.868   1.635 -51.245  1.00 41.29           C  
ANISOU 1875  CA  PRO A 116     6120   4672   4896   -161   -336   -857
ATOM   1876  C   PRO A 116      11.486   0.690 -52.266  1.00 41.43           C  
ANISOU 1876  C   PRO A 116     6279   4622   4842   -249   -308   -829
ATOM   1877  O   PRO A 116      10.964  -0.398 -52.486  1.00 41.31           O  
ANISOU 1877  O   PRO A 116     6167   4656   4874   -230   -423   -786
ATOM   1878  CB  PRO A 116       9.754   2.454 -51.892  1.00 42.77           C  
ANISOU 1878  CB  PRO A 116     6495   4711   5044    -13   -525   -843
ATOM   1879  CG  PRO A 116      10.397   3.736 -52.269  1.00 43.29           C  
ANISOU 1879  CG  PRO A 116     6873   4602   4975    -44   -418   -882
ATOM   1880  CD  PRO A 116      11.405   4.004 -51.202  1.00 42.29           C  
ANISOU 1880  CD  PRO A 116     6599   4593   4878   -161   -202   -933
ATOM   1881  HA  PRO A 116      10.456   1.055 -50.419  1.00  0.00           H  
ATOM   1882  HB3 PRO A 116       8.972   2.645 -51.157  1.00  0.00           H  
ATOM   1883  HB2 PRO A 116       9.408   1.945 -52.792  1.00  0.00           H  
ATOM   1884  HG3 PRO A 116       9.650   4.529 -52.268  1.00  0.00           H  
ATOM   1885  HG2 PRO A 116      10.906   3.618 -53.226  1.00  0.00           H  
ATOM   1886  HD2 PRO A 116      12.283   4.473 -51.646  1.00  0.00           H  
ATOM   1887  HD3 PRO A 116      10.934   4.564 -50.394  1.00  0.00           H  
ATOM   1888  N   PHE A 117      12.578   1.101 -52.894  1.00 42.15           N  
ANISOU 1888  N   PHE A 117     6607   4594   4814   -352   -148   -856
ATOM   1889  CA  PHE A 117      13.267   0.204 -53.794  1.00 42.62           C  
ANISOU 1889  CA  PHE A 117     6794   4596   4804   -433    -82   -837
ATOM   1890  C   PHE A 117      14.249  -0.654 -53.006  1.00 42.26           C  
ANISOU 1890  C   PHE A 117     6484   4737   4836   -519     81   -855
ATOM   1891  O   PHE A 117      14.115  -1.888 -52.966  1.00 41.82           O  
ANISOU 1891  O   PHE A 117     6297   4763   4829   -507     32   -820
ATOM   1892  CB  PHE A 117      13.969   0.963 -54.917  1.00 43.44           C  
ANISOU 1892  CB  PHE A 117     7284   4480   4739   -504     31   -857
ATOM   1893  CG  PHE A 117      14.621   0.065 -55.928  1.00 42.58           C  
ANISOU 1893  CG  PHE A 117     7341   4293   4544   -573    111   -839
ATOM   1894  CD1 PHE A 117      13.854  -0.656 -56.844  1.00 41.46           C  
ANISOU 1894  CD1 PHE A 117     7358   4048   4349   -507    -71   -785
ATOM   1895  CD2 PHE A 117      16.009  -0.066 -55.955  1.00 41.84           C  
ANISOU 1895  CD2 PHE A 117     7239   4234   4424   -704    370   -879
ATOM   1896  CE1 PHE A 117      14.460  -1.491 -57.781  1.00 41.92           C  
ANISOU 1896  CE1 PHE A 117     7599   4017   4311   -566     12   -770
ATOM   1897  CE2 PHE A 117      16.626  -0.908 -56.896  1.00 42.29           C  
ANISOU 1897  CE2 PHE A 117     7452   4217   4400   -751    467   -866
ATOM   1898  CZ  PHE A 117      15.849  -1.621 -57.812  1.00 41.77           C  
ANISOU 1898  CZ  PHE A 117     7579   4028   4264   -680    291   -810
ATOM   1899  H   PHE A 117      12.925   2.037 -52.743  1.00  0.00           H  
ATOM   1900  HA  PHE A 117      12.527  -0.457 -54.244  1.00  0.00           H  
ATOM   1901  HB3 PHE A 117      14.718   1.630 -54.490  1.00  0.00           H  
ATOM   1902  HB2 PHE A 117      13.251   1.612 -55.419  1.00  0.00           H  
ATOM   1903  HD1 PHE A 117      12.777  -0.571 -56.832  1.00  0.00           H  
ATOM   1904  HD2 PHE A 117      16.617   0.481 -55.250  1.00  0.00           H  
ATOM   1905  HE1 PHE A 117      13.854  -2.040 -58.487  1.00  0.00           H  
ATOM   1906  HE2 PHE A 117      17.702  -1.004 -56.911  1.00  0.00           H  
ATOM   1907  HZ  PHE A 117      16.315  -2.269 -58.540  1.00  0.00           H  
ATOM   1908  N   ASN A 118      15.215   0.008 -52.369  1.00 42.99           N  
ANISOU 1908  N   ASN A 118     6507   4892   4938   -605    262   -912
ATOM   1909  CA  ASN A 118      16.266  -0.666 -51.613  1.00 42.92           C  
ANISOU 1909  CA  ASN A 118     6251   5059   4998   -681    412   -940
ATOM   1910  C   ASN A 118      15.737  -1.644 -50.559  1.00 41.69           C  
ANISOU 1910  C   ASN A 118     5782   5091   4966   -613    315   -911
ATOM   1911  O   ASN A 118      16.167  -2.793 -50.499  1.00 41.38           O  
ANISOU 1911  O   ASN A 118     5632   5135   4955   -623    347   -893
ATOM   1912  CB  ASN A 118      17.170   0.371 -50.961  1.00 43.74           C  
ANISOU 1912  CB  ASN A 118     6309   5207   5102   -780    572  -1010
ATOM   1913  CG  ASN A 118      18.468  -0.218 -50.447  1.00 45.57           C  
ANISOU 1913  CG  ASN A 118     6330   5598   5388   -872    735  -1049
ATOM   1914  OD1 ASN A 118      18.476  -1.082 -49.561  1.00 47.01           O  
ANISOU 1914  OD1 ASN A 118     6247   5952   5664   -829    697  -1038
ATOM   1915  ND2 ASN A 118      19.588   0.282 -50.975  1.00 47.74           N  
ANISOU 1915  ND2 ASN A 118     6720   5818   5603  -1000    922  -1100
ATOM   1916  H   ASN A 118      15.239   1.017 -52.398  1.00  0.00           H  
ATOM   1917  HA  ASN A 118      16.870  -1.235 -52.320  1.00  0.00           H  
ATOM   1918  HB3 ASN A 118      16.638   0.849 -50.138  1.00  0.00           H  
ATOM   1919  HB2 ASN A 118      17.390   1.162 -51.678  1.00  0.00           H  
ATOM   1920 HD22 ASN A 118      20.487  -0.067 -50.676  1.00  0.00           H  
ATOM   1921 HD21 ASN A 118      19.536   1.009 -51.674  1.00  0.00           H  
ATOM   1922  N   LEU A 119      14.786  -1.199 -49.747  1.00 41.38           N  
ANISOU 1922  N   LEU A 119     5621   5109   4993   -541    204   -906
ATOM   1923  CA  LEU A 119      14.303  -2.014 -48.635  1.00 40.38           C  
ANISOU 1923  CA  LEU A 119     5208   5160   4977   -495    142   -884
ATOM   1924  C   LEU A 119      13.263  -3.058 -49.050  1.00 40.37           C  
ANISOU 1924  C   LEU A 119     5186   5148   5006   -432    -20   -819
ATOM   1925  O   LEU A 119      12.706  -3.752 -48.213  1.00 40.21           O  
ANISOU 1925  O   LEU A 119     4953   5255   5069   -403    -77   -796
ATOM   1926  CB  LEU A 119      13.796  -1.121 -47.505  1.00 40.17           C  
ANISOU 1926  CB  LEU A 119     5050   5207   5005   -453    126   -913
ATOM   1927  CG  LEU A 119      14.908  -0.325 -46.832  1.00 39.61           C  
ANISOU 1927  CG  LEU A 119     4952   5183   4914   -540    282   -979
ATOM   1928  CD1 LEU A 119      14.333   0.668 -45.848  1.00 39.46           C  
ANISOU 1928  CD1 LEU A 119     4874   5195   4923   -491    261  -1009
ATOM   1929  CD2 LEU A 119      15.901  -1.243 -46.148  1.00 38.87           C  
ANISOU 1929  CD2 LEU A 119     4661   5247   4863   -600    370   -992
ATOM   1930  H   LEU A 119      14.385  -0.284 -49.893  1.00  0.00           H  
ATOM   1931  HA  LEU A 119      15.162  -2.560 -48.246  1.00  0.00           H  
ATOM   1932  HB3 LEU A 119      13.287  -1.733 -46.760  1.00  0.00           H  
ATOM   1933  HB2 LEU A 119      13.045  -0.435 -47.895  1.00  0.00           H  
ATOM   1934  HG  LEU A 119      15.439   0.233 -47.604  1.00  0.00           H  
ATOM   1935 HD11 LEU A 119      15.143   1.226 -45.379  1.00  0.00           H  
ATOM   1936 HD12 LEU A 119      13.673   1.359 -46.372  1.00  0.00           H  
ATOM   1937 HD13 LEU A 119      13.768   0.136 -45.083  1.00  0.00           H  
ATOM   1938 HD21 LEU A 119      16.683  -0.647 -45.677  1.00  0.00           H  
ATOM   1939 HD22 LEU A 119      15.388  -1.833 -45.389  1.00  0.00           H  
ATOM   1940 HD23 LEU A 119      16.348  -1.910 -46.885  1.00  0.00           H  
ATOM   1941  N   THR A 120      13.036  -3.172 -50.354  1.00 40.90           N  
ANISOU 1941  N   THR A 120     5491   5056   4993   -426    -90   -793
ATOM   1942  CA  THR A 120      12.263  -4.256 -50.935  1.00 40.52           C  
ANISOU 1942  CA  THR A 120     5467   4978   4952   -399   -239   -736
ATOM   1943  C   THR A 120      13.205  -5.185 -51.701  1.00 39.86           C  
ANISOU 1943  C   THR A 120     5520   4837   4789   -458   -147   -726
ATOM   1944  O   THR A 120      13.130  -6.406 -51.566  1.00 39.54           O  
ANISOU 1944  O   THR A 120     5396   4853   4774   -464   -178   -693
ATOM   1945  CB  THR A 120      11.176  -3.705 -51.896  1.00 41.75           C  
ANISOU 1945  CB  THR A 120     5815   4983   5067   -332   -426   -714
ATOM   1946  OG1 THR A 120      10.273  -2.871 -51.172  1.00 43.26           O  
ANISOU 1946  OG1 THR A 120     5863   5234   5339   -251   -507   -726
ATOM   1947  CG2 THR A 120      10.383  -4.815 -52.511  1.00 42.72           C  
ANISOU 1947  CG2 THR A 120     5963   5075   5195   -325   -597   -661
ATOM   1948  H   THR A 120      13.408  -2.484 -50.993  1.00  0.00           H  
ATOM   1949  HA  THR A 120      11.780  -4.818 -50.135  1.00  0.00           H  
ATOM   1950  HB  THR A 120      11.653  -3.122 -52.684  1.00  0.00           H  
ATOM   1951  HG1 THR A 120       9.602  -2.532 -51.769  1.00  0.00           H  
ATOM   1952 HG21 THR A 120       9.630  -4.397 -53.179  1.00  0.00           H  
ATOM   1953 HG22 THR A 120      11.048  -5.467 -53.077  1.00  0.00           H  
ATOM   1954 HG23 THR A 120       9.893  -5.390 -51.726  1.00  0.00           H  
ATOM   1955  N   ILE A 121      14.103  -4.603 -52.495  1.00 39.70           N  
ANISOU 1955  N   ILE A 121     5720   4696   4667   -503    -20   -756
ATOM   1956  CA  ILE A 121      14.931  -5.386 -53.432  1.00 39.13           C  
ANISOU 1956  CA  ILE A 121     5826   4537   4504   -545     78   -748
ATOM   1957  C   ILE A 121      16.250  -5.901 -52.850  1.00 38.69           C  
ANISOU 1957  C   ILE A 121     5608   4612   4481   -587    280   -782
ATOM   1958  O   ILE A 121      16.679  -6.984 -53.202  1.00 38.71           O  
ANISOU 1958  O   ILE A 121     5643   4609   4456   -582    322   -764
ATOM   1959  CB  ILE A 121      15.167  -4.630 -54.750  1.00 39.98           C  
ANISOU 1959  CB  ILE A 121     6293   4428   4469   -573    118   -759
ATOM   1960  CG1 ILE A 121      13.828  -4.198 -55.363  1.00 39.65           C  
ANISOU 1960  CG1 ILE A 121     6421   4255   4390   -507   -120   -723
ATOM   1961  CG2 ILE A 121      15.967  -5.466 -55.740  1.00 39.77           C  
ANISOU 1961  CG2 ILE A 121     6467   4305   4341   -610    233   -752
ATOM   1962  CD1 ILE A 121      12.835  -5.334 -55.653  1.00 37.25           C  
ANISOU 1962  CD1 ILE A 121     6099   3946   4108   -465   -330   -666
ATOM   1963  H   ILE A 121      14.230  -3.601 -52.465  1.00  0.00           H  
ATOM   1964  HA  ILE A 121      14.347  -6.269 -53.689  1.00  0.00           H  
ATOM   1965  HB  ILE A 121      15.741  -3.731 -54.526  1.00  0.00           H  
ATOM   1966 HG13 ILE A 121      14.015  -3.641 -56.281  1.00  0.00           H  
ATOM   1967 HG12 ILE A 121      13.354  -3.463 -54.712  1.00  0.00           H  
ATOM   1968 HG21 ILE A 121      16.114  -4.899 -56.659  1.00  0.00           H  
ATOM   1969 HG22 ILE A 121      16.936  -5.714 -55.307  1.00  0.00           H  
ATOM   1970 HG23 ILE A 121      15.424  -6.384 -55.963  1.00  0.00           H  
ATOM   1971 HD11 ILE A 121      11.924  -4.919 -56.084  1.00  0.00           H  
ATOM   1972 HD12 ILE A 121      13.282  -6.037 -56.356  1.00  0.00           H  
ATOM   1973 HD13 ILE A 121      12.594  -5.853 -54.725  1.00  0.00           H  
ATOM   1974  N   GLN A 122      16.885  -5.151 -51.954  1.00 38.27           N  
ANISOU 1974  N   GLN A 122     5382   4673   4484   -622    393   -834
ATOM   1975  CA  GLN A 122      18.104  -5.670 -51.314  1.00 38.28           C  
ANISOU 1975  CA  GLN A 122     5191   4822   4533   -650    552   -869
ATOM   1976  C   GLN A 122      17.928  -6.984 -50.551  1.00 37.24           C  
ANISOU 1976  C   GLN A 122     4862   4820   4467   -589    484   -834
ATOM   1977  O   GLN A 122      18.755  -7.881 -50.711  1.00 37.54           O  
ANISOU 1977  O   GLN A 122     4880   4890   4493   -574    576   -837
ATOM   1978  CB  GLN A 122      18.842  -4.639 -50.457  1.00 38.25           C  
ANISOU 1978  CB  GLN A 122     5035   4923   4576   -713    666   -936
ATOM   1979  CG  GLN A 122      20.195  -4.334 -51.052  1.00 40.92           C  
ANISOU 1979  CG  GLN A 122     5442   5235   4869   -801    878   -992
ATOM   1980  CD  GLN A 122      21.237  -3.872 -50.047  1.00 42.88           C  
ANISOU 1980  CD  GLN A 122     5447   5652   5191   -870    997  -1062
ATOM   1981  OE1 GLN A 122      21.607  -2.748 -50.025  1.00 43.59           O  
ANISOU 1981  OE1 GLN A 122     5585   5714   5264   -966   1079  -1112
ATOM   1982  NE2 GLN A 122      21.710  -4.744 -49.244  1.00 42.78           N  
ANISOU 1982  NE2 GLN A 122     5196   5806   5254   -823    997  -1066
ATOM   1983  H   GLN A 122      16.530  -4.235 -51.719  1.00  0.00           H  
ATOM   1984  HA  GLN A 122      18.783  -5.902 -52.134  1.00  0.00           H  
ATOM   1985  HB3 GLN A 122      18.969  -5.030 -49.448  1.00  0.00           H  
ATOM   1986  HB2 GLN A 122      18.254  -3.723 -50.404  1.00  0.00           H  
ATOM   1987  HG3 GLN A 122      20.085  -3.579 -51.831  1.00  0.00           H  
ATOM   1988  HG2 GLN A 122      20.565  -5.215 -51.577  1.00  0.00           H  
ATOM   1989 HE22 GLN A 122      22.405  -4.477 -48.561  1.00  0.00           H  
ATOM   1990 HE21 GLN A 122      21.390  -5.701 -49.292  1.00  0.00           H  
ATOM   1991  N   PRO A 123      16.857  -7.109 -49.733  1.00 36.29           N  
ANISOU 1991  N   PRO A 123     4607   4767   4413   -549    334   -802
ATOM   1992  CA  PRO A 123      16.618  -8.400 -49.092  1.00 35.50           C  
ANISOU 1992  CA  PRO A 123     4371   4761   4355   -507    273   -762
ATOM   1993  C   PRO A 123      16.316  -9.489 -50.124  1.00 35.65           C  
ANISOU 1993  C   PRO A 123     4580   4658   4306   -490    212   -712
ATOM   1994  O   PRO A 123      16.713 -10.632 -49.948  1.00 35.81           O  
ANISOU 1994  O   PRO A 123     4570   4716   4320   -462    238   -693
ATOM   1995  CB  PRO A 123      15.386  -8.141 -48.218  1.00 35.12           C  
ANISOU 1995  CB  PRO A 123     4184   4779   4379   -488    139   -739
ATOM   1996  CG  PRO A 123      15.311  -6.685 -48.067  1.00 35.35           C  
ANISOU 1996  CG  PRO A 123     4217   4795   4418   -503    164   -782
ATOM   1997  CD  PRO A 123      15.878  -6.097 -49.298  1.00 36.03           C  
ANISOU 1997  CD  PRO A 123     4538   4733   4417   -539    235   -804
ATOM   1998  HA  PRO A 123      17.471  -8.684 -48.475  1.00  0.00           H  
ATOM   1999  HB3 PRO A 123      15.534  -8.599 -47.240  1.00  0.00           H  
ATOM   2000  HB2 PRO A 123      14.495  -8.498 -48.734  1.00  0.00           H  
ATOM   2001  HG3 PRO A 123      15.910  -6.378 -47.210  1.00  0.00           H  
ATOM   2002  HG2 PRO A 123      14.268  -6.384 -47.969  1.00  0.00           H  
ATOM   2003  HD2 PRO A 123      15.093  -6.009 -50.049  1.00  0.00           H  
ATOM   2004  HD3 PRO A 123      16.401  -5.174 -49.048  1.00  0.00           H  
ATOM   2005  N   MET A 124      15.641  -9.122 -51.203  1.00 35.79           N  
ANISOU 2005  N   MET A 124     4816   4519   4263   -504    126   -693
ATOM   2006  CA  MET A 124      15.308 -10.070 -52.258  1.00 36.10           C  
ANISOU 2006  CA  MET A 124     5074   4421   4220   -500     51   -648
ATOM   2007  C   MET A 124      16.553 -10.647 -52.945  1.00 35.90           C  
ANISOU 2007  C   MET A 124     5192   4337   4112   -495    221   -666
ATOM   2008  O   MET A 124      16.594 -11.831 -53.266  1.00 36.11           O  
ANISOU 2008  O   MET A 124     5307   4318   4093   -471    203   -634
ATOM   2009  CB  MET A 124      14.400  -9.407 -53.289  1.00 37.03           C  
ANISOU 2009  CB  MET A 124     5413   4377   4279   -510    -87   -632
ATOM   2010  CG  MET A 124      13.751 -10.369 -54.236  1.00 39.74           C  
ANISOU 2010  CG  MET A 124     5965   4587   4547   -515   -228   -583
ATOM   2011  SD  MET A 124      13.230  -9.528 -55.724  1.00 45.14           S  
ANISOU 2011  SD  MET A 124     6999   5043   5109   -519   -340   -578
ATOM   2012  CE  MET A 124      11.877 -10.617 -56.209  1.00 44.30           C  
ANISOU 2012  CE  MET A 124     6972   4869   4993   -532   -616   -517
ATOM   2013  H   MET A 124      15.343  -8.163 -51.310  1.00  0.00           H  
ATOM   2014  HA  MET A 124      14.759 -10.896 -51.807  1.00  0.00           H  
ATOM   2015  HB3 MET A 124      14.972  -8.673 -53.856  1.00  0.00           H  
ATOM   2016  HB2 MET A 124      13.630  -8.831 -52.775  1.00  0.00           H  
ATOM   2017  HG3 MET A 124      12.886 -10.824 -53.754  1.00  0.00           H  
ATOM   2018  HG2 MET A 124      14.458 -11.158 -54.493  1.00  0.00           H  
ATOM   2019  HE1 MET A 124      11.424 -10.247 -57.129  1.00  0.00           H  
ATOM   2020  HE2 MET A 124      12.261 -11.624 -56.373  1.00  0.00           H  
ATOM   2021  HE3 MET A 124      11.127 -10.639 -55.419  1.00  0.00           H  
ATOM   2022  N   VAL A 125      17.556  -9.805 -53.171  1.00 35.55           N  
ANISOU 2022  N   VAL A 125     5172   4290   4047   -520    394   -720
ATOM   2023  CA  VAL A 125      18.819 -10.235 -53.765  1.00 35.68           C  
ANISOU 2023  CA  VAL A 125     5279   4274   4003   -514    591   -749
ATOM   2024  C   VAL A 125      19.409 -11.380 -52.955  1.00 35.18           C  
ANISOU 2024  C   VAL A 125     5021   4352   3996   -448    635   -747
ATOM   2025  O   VAL A 125      19.787 -12.407 -53.521  1.00 35.97           O  
ANISOU 2025  O   VAL A 125     5250   4385   4031   -400    684   -730
ATOM   2026  CB  VAL A 125      19.834  -9.061 -53.863  1.00 36.29           C  
ANISOU 2026  CB  VAL A 125     5333   4373   4082   -576    785   -818
ATOM   2027  CG1 VAL A 125      21.222  -9.554 -54.259  1.00 36.72           C  
ANISOU 2027  CG1 VAL A 125     5390   4450   4111   -566   1011   -859
ATOM   2028  CG2 VAL A 125      19.338  -8.007 -54.841  1.00 36.17           C  
ANISOU 2028  CG2 VAL A 125     5593   4175   3974   -633    756   -818
ATOM   2029  H   VAL A 125      17.460  -8.829 -52.930  1.00  0.00           H  
ATOM   2030  HA  VAL A 125      18.617 -10.598 -54.773  1.00  0.00           H  
ATOM   2031  HB  VAL A 125      19.909  -8.598 -52.879  1.00  0.00           H  
ATOM   2032 HG11 VAL A 125      21.906  -8.707 -54.318  1.00  0.00           H  
ATOM   2033 HG12 VAL A 125      21.584 -10.261 -53.512  1.00  0.00           H  
ATOM   2034 HG13 VAL A 125      21.170 -10.047 -55.230  1.00  0.00           H  
ATOM   2035 HG21 VAL A 125      20.061  -7.193 -54.897  1.00  0.00           H  
ATOM   2036 HG22 VAL A 125      19.218  -8.454 -55.828  1.00  0.00           H  
ATOM   2037 HG23 VAL A 125      18.379  -7.617 -54.500  1.00  0.00           H  
ATOM   2038  N   GLY A 126      19.453 -11.210 -51.635  1.00 33.96           N  
ANISOU 2038  N   GLY A 126     4581   4375   3947   -437    611   -762
ATOM   2039  CA  GLY A 126      19.912 -12.255 -50.733  1.00 33.21           C  
ANISOU 2039  CA  GLY A 126     4309   4411   3899   -364    622   -755
ATOM   2040  C   GLY A 126      19.110 -13.533 -50.849  1.00 32.92           C  
ANISOU 2040  C   GLY A 126     4386   4304   3820   -325    490   -687
ATOM   2041  O   GLY A 126      19.676 -14.619 -50.981  1.00 33.66           O  
ANISOU 2041  O   GLY A 126     4534   4384   3873   -253    542   -677
ATOM   2042  H   GLY A 126      19.162 -10.332 -51.229  1.00  0.00           H  
ATOM   2043  HA3 GLY A 126      19.868 -11.892 -49.706  1.00  0.00           H  
ATOM   2044  HA2 GLY A 126      20.963 -12.468 -50.930  1.00  0.00           H  
ATOM   2045  N   ALA A 127      17.788 -13.404 -50.815  1.00 32.08           N  
ANISOU 2045  N   ALA A 127     4317   4149   3722   -371    321   -644
ATOM   2046  CA  ALA A 127      16.899 -14.574 -50.855  1.00 31.85           C  
ANISOU 2046  CA  ALA A 127     4378   4060   3662   -369    183   -582
ATOM   2047  C   ALA A 127      16.983 -15.345 -52.180  1.00 32.24           C  
ANISOU 2047  C   ALA A 127     4735   3924   3590   -361    185   -559
ATOM   2048  O   ALA A 127      16.866 -16.573 -52.189  1.00 32.41           O  
ANISOU 2048  O   ALA A 127     4849   3900   3564   -336    145   -522
ATOM   2049  CB  ALA A 127      15.448 -14.181 -50.519  1.00 31.16           C  
ANISOU 2049  CB  ALA A 127     4223   3985   3633   -431      6   -551
ATOM   2050  H   ALA A 127      17.371 -12.486 -50.760  1.00  0.00           H  
ATOM   2051  HA  ALA A 127      17.233 -15.253 -50.071  1.00  0.00           H  
ATOM   2052  HB1 ALA A 127      14.813 -15.066 -50.556  1.00  0.00           H  
ATOM   2053  HB2 ALA A 127      15.410 -13.749 -49.519  1.00  0.00           H  
ATOM   2054  HB3 ALA A 127      15.092 -13.449 -51.244  1.00  0.00           H  
ATOM   2055  N   ILE A 128      17.191 -14.608 -53.271  1.00 32.30           N  
ANISOU 2055  N   ILE A 128     4923   3814   3535   -386    236   -581
ATOM   2056  CA  ILE A 128      17.419 -15.180 -54.594  1.00 32.99           C  
ANISOU 2056  CA  ILE A 128     5334   3712   3488   -377    271   -569
ATOM   2057  C   ILE A 128      18.760 -15.912 -54.616  1.00 33.49           C  
ANISOU 2057  C   ILE A 128     5404   3801   3518   -289    471   -596
ATOM   2058  O   ILE A 128      18.847 -17.073 -55.041  1.00 34.17           O  
ANISOU 2058  O   ILE A 128     5671   3791   3520   -242    470   -569
ATOM   2059  CB  ILE A 128      17.379 -14.096 -55.707  1.00 33.41           C  
ANISOU 2059  CB  ILE A 128     5596   3628   3469   -424    296   -590
ATOM   2060  CG1 ILE A 128      15.936 -13.639 -55.945  1.00 33.05           C  
ANISOU 2060  CG1 ILE A 128     5614   3514   3429   -480     56   -554
ATOM   2061  CG2 ILE A 128      17.979 -14.627 -57.012  1.00 34.72           C  
ANISOU 2061  CG2 ILE A 128     6100   3608   3483   -404    406   -592
ATOM   2062  CD1 ILE A 128      15.801 -12.360 -56.738  1.00 33.25           C  
ANISOU 2062  CD1 ILE A 128     5800   3430   3402   -511     53   -576
ATOM   2063  H   ILE A 128      17.196 -13.600 -53.206  1.00  0.00           H  
ATOM   2064  HA  ILE A 128      16.630 -15.905 -54.794  1.00  0.00           H  
ATOM   2065  HB  ILE A 128      17.966 -13.238 -55.378  1.00  0.00           H  
ATOM   2066 HG13 ILE A 128      15.431 -13.524 -54.986  1.00  0.00           H  
ATOM   2067 HG12 ILE A 128      15.384 -14.434 -56.446  1.00  0.00           H  
ATOM   2068 HG21 ILE A 128      17.939 -13.849 -57.774  1.00  0.00           H  
ATOM   2069 HG22 ILE A 128      19.016 -14.917 -56.844  1.00  0.00           H  
ATOM   2070 HG23 ILE A 128      17.410 -15.494 -57.348  1.00  0.00           H  
ATOM   2071 HD11 ILE A 128      14.746 -12.115 -56.856  1.00  0.00           H  
ATOM   2072 HD12 ILE A 128      16.305 -11.550 -56.210  1.00  0.00           H  
ATOM   2073 HD13 ILE A 128      16.255 -12.491 -57.720  1.00  0.00           H  
ATOM   2074  N   ALA A 129      19.796 -15.237 -54.128  1.00 33.23           N  
ANISOU 2074  N   ALA A 129     5167   3903   3555   -264    638   -653
ATOM   2075  CA  ALA A 129      21.137 -15.812 -54.068  1.00 33.83           C  
ANISOU 2075  CA  ALA A 129     5183   4040   3629   -168    832   -691
ATOM   2076  C   ALA A 129      21.157 -17.135 -53.302  1.00 33.61           C  
ANISOU 2076  C   ALA A 129     5085   4071   3612    -70    771   -658
ATOM   2077  O   ALA A 129      21.909 -18.053 -53.659  1.00 34.61           O  
ANISOU 2077  O   ALA A 129     5315   4155   3680     34    878   -664
ATOM   2078  CB  ALA A 129      22.104 -14.819 -53.455  1.00 33.55           C  
ANISOU 2078  CB  ALA A 129     4876   4175   3695   -181    976   -760
ATOM   2079  H   ALA A 129      19.669 -14.296 -53.784  1.00  0.00           H  
ATOM   2080  HA  ALA A 129      21.463 -16.011 -55.089  1.00  0.00           H  
ATOM   2081  HB1 ALA A 129      23.101 -15.259 -53.415  1.00  0.00           H  
ATOM   2082  HB2 ALA A 129      22.130 -13.914 -54.062  1.00  0.00           H  
ATOM   2083  HB3 ALA A 129      21.777 -14.569 -52.446  1.00  0.00           H  
ATOM   2084  N   ALA A 130      20.310 -17.225 -52.270  1.00 32.22           N  
ANISOU 2084  N   ALA A 130     4758   3982   3502   -101    609   -624
ATOM   2085  CA  ALA A 130      20.216 -18.403 -51.417  1.00 31.91           C  
ANISOU 2085  CA  ALA A 130     4666   3992   3465    -28    542   -588
ATOM   2086  C   ALA A 130      19.350 -19.504 -52.016  1.00 32.41           C  
ANISOU 2086  C   ALA A 130     5011   3881   3424    -50    423   -525
ATOM   2087  O   ALA A 130      19.242 -20.596 -51.448  1.00 32.40           O  
ANISOU 2087  O   ALA A 130     5036   3879   3397      1    372   -491
ATOM   2088  CB  ALA A 130      19.723 -18.023 -50.020  1.00 30.90           C  
ANISOU 2088  CB  ALA A 130     4272   4028   3442    -62    445   -582
ATOM   2089  H   ALA A 130      19.696 -16.453 -52.052  1.00  0.00           H  
ATOM   2090  HA  ALA A 130      21.223 -18.806 -51.307  1.00  0.00           H  
ATOM   2091  HB1 ALA A 130      19.660 -18.918 -49.400  1.00  0.00           H  
ATOM   2092  HB2 ALA A 130      20.419 -17.317 -49.568  1.00  0.00           H  
ATOM   2093  HB3 ALA A 130      18.737 -17.564 -50.094  1.00  0.00           H  
ATOM   2094  N   GLY A 131      18.747 -19.218 -53.169  1.00 32.85           N  
ANISOU 2094  N   GLY A 131     5296   3777   3408   -130    372   -512
ATOM   2095  CA  GLY A 131      18.020 -20.230 -53.932  1.00 33.83           C  
ANISOU 2095  CA  GLY A 131     5724   3714   3416   -164    259   -460
ATOM   2096  C   GLY A 131      16.560 -20.405 -53.567  1.00 33.57           C  
ANISOU 2096  C   GLY A 131     5669   3671   3414   -286     38   -410
ATOM   2097  O   GLY A 131      15.987 -21.453 -53.830  1.00 34.36           O  
ANISOU 2097  O   GLY A 131     5966   3654   3436   -323    -64   -367
ATOM   2098  H   GLY A 131      18.785 -18.279 -53.539  1.00  0.00           H  
ATOM   2099  HA3 GLY A 131      18.532 -21.188 -53.838  1.00  0.00           H  
ATOM   2100  HA2 GLY A 131      18.101 -20.006 -54.996  1.00  0.00           H  
ATOM   2101  N   ASN A 132      15.966 -19.383 -52.963  1.00 32.80           N  
ANISOU 2101  N   ASN A 132     5335   3695   3431   -350    -30   -419
ATOM   2102  CA  ASN A 132      14.562 -19.408 -52.588  1.00 32.81           C  
ANISOU 2102  CA  ASN A 132     5263   3714   3487   -461   -224   -380
ATOM   2103  C   ASN A 132      13.651 -18.830 -53.663  1.00 33.73           C  
ANISOU 2103  C   ASN A 132     5530   3709   3575   -545   -368   -372
ATOM   2104  O   ASN A 132      14.076 -18.018 -54.478  1.00 34.03           O  
ANISOU 2104  O   ASN A 132     5676   3682   3573   -520   -309   -402
ATOM   2105  CB  ASN A 132      14.350 -18.614 -51.309  1.00 31.40           C  
ANISOU 2105  CB  ASN A 132     4747   3734   3449   -468   -219   -397
ATOM   2106  CG  ASN A 132      15.125 -19.172 -50.144  1.00 31.02           C  
ANISOU 2106  CG  ASN A 132     4551   3808   3426   -390   -116   -402
ATOM   2107  OD1 ASN A 132      14.721 -20.175 -49.542  1.00 30.58           O  
ANISOU 2107  OD1 ASN A 132     4510   3755   3355   -411   -170   -363
ATOM   2108  ND2 ASN A 132      16.240 -18.518 -49.798  1.00 29.39           N  
ANISOU 2108  ND2 ASN A 132     4208   3705   3256   -306     27   -452
ATOM   2109  H   ASN A 132      16.492 -18.548 -52.748  1.00  0.00           H  
ATOM   2110  HA  ASN A 132      14.270 -20.442 -52.406  1.00  0.00           H  
ATOM   2111  HB3 ASN A 132      13.288 -18.599 -51.064  1.00  0.00           H  
ATOM   2112  HB2 ASN A 132      14.641 -17.577 -51.474  1.00  0.00           H  
ATOM   2113 HD22 ASN A 132      16.799 -18.847 -49.024  1.00  0.00           H  
ATOM   2114 HD21 ASN A 132      16.522 -17.695 -50.311  1.00  0.00           H  
ATOM   2115  N   ALA A 133      12.391 -19.251 -53.650  1.00 34.62           N  
ANISOU 2115  N   ALA A 133     5652   3794   3708   -648   -560   -333
ATOM   2116  CA  ALA A 133      11.324 -18.450 -54.245  1.00 35.53           C  
ANISOU 2116  CA  ALA A 133     5772   3871   3857   -718   -735   -331
ATOM   2117  C   ALA A 133      11.113 -17.259 -53.310  1.00 34.99           C  
ANISOU 2117  C   ALA A 133     5381   3980   3932   -695   -710   -358
ATOM   2118  O   ALA A 133      11.215 -17.387 -52.084  1.00 34.21           O  
ANISOU 2118  O   ALA A 133     5046   4033   3919   -684   -641   -359
ATOM   2119  CB  ALA A 133      10.051 -19.258 -54.369  1.00 36.29           C  
ANISOU 2119  CB  ALA A 133     5910   3920   3959   -841   -946   -290
ATOM   2120  H   ALA A 133      12.159 -20.137 -53.224  1.00  0.00           H  
ATOM   2121  HA  ALA A 133      11.633 -18.096 -55.229  1.00  0.00           H  
ATOM   2122  HB1 ALA A 133       9.270 -18.641 -54.814  1.00  0.00           H  
ATOM   2123  HB2 ALA A 133      10.232 -20.127 -55.001  1.00  0.00           H  
ATOM   2124  HB3 ALA A 133       9.732 -19.589 -53.381  1.00  0.00           H  
ATOM   2125  N   VAL A 134      10.844 -16.098 -53.883  1.00 35.75           N  
ANISOU 2125  N   VAL A 134     5497   4044   4041   -682   -763   -380
ATOM   2126  CA  VAL A 134      10.675 -14.902 -53.079  1.00 35.72           C  
ANISOU 2126  CA  VAL A 134     5232   4184   4156   -649   -734   -409
ATOM   2127  C   VAL A 134       9.388 -14.165 -53.440  1.00 36.96           C  
ANISOU 2127  C   VAL A 134     5348   4324   4371   -674   -938   -404
ATOM   2128  O   VAL A 134       9.232 -13.679 -54.570  1.00 37.75           O  
ANISOU 2128  O   VAL A 134     5669   4281   4393   -662  -1027   -408
ATOM   2129  CB  VAL A 134      11.883 -13.927 -53.212  1.00 35.20           C  
ANISOU 2129  CB  VAL A 134     5199   4117   4058   -580   -547   -457
ATOM   2130  CG1 VAL A 134      11.794 -12.822 -52.166  1.00 34.08           C  
ANISOU 2130  CG1 VAL A 134     4786   4130   4032   -554   -501   -488
ATOM   2131  CG2 VAL A 134      13.199 -14.668 -53.080  1.00 34.85           C  
ANISOU 2131  CG2 VAL A 134     5207   4080   3954   -541   -357   -468
ATOM   2132  H   VAL A 134      10.755 -16.039 -54.887  1.00  0.00           H  
ATOM   2133  HA  VAL A 134      10.604 -15.207 -52.035  1.00  0.00           H  
ATOM   2134  HB  VAL A 134      11.846 -13.468 -54.200  1.00  0.00           H  
ATOM   2135 HG11 VAL A 134      12.646 -12.150 -52.273  1.00  0.00           H  
ATOM   2136 HG12 VAL A 134      10.870 -12.262 -52.306  1.00  0.00           H  
ATOM   2137 HG13 VAL A 134      11.803 -13.263 -51.169  1.00  0.00           H  
ATOM   2138 HG21 VAL A 134      14.025 -13.963 -53.177  1.00  0.00           H  
ATOM   2139 HG22 VAL A 134      13.248 -15.152 -52.105  1.00  0.00           H  
ATOM   2140 HG23 VAL A 134      13.272 -15.422 -53.864  1.00  0.00           H  
ATOM   2141  N   VAL A 135       8.491 -14.073 -52.462  1.00 37.26           N  
ANISOU 2141  N   VAL A 135     5106   4508   4543   -698  -1005   -398
ATOM   2142  CA  VAL A 135       7.252 -13.328 -52.608  1.00 38.75           C  
ANISOU 2142  CA  VAL A 135     5183   4721   4818   -697  -1187   -400
ATOM   2143  C   VAL A 135       7.493 -11.926 -52.079  1.00 38.82           C  
ANISOU 2143  C   VAL A 135     5056   4807   4886   -606  -1096   -441
ATOM   2144  O   VAL A 135       8.032 -11.760 -50.998  1.00 38.03           O  
ANISOU 2144  O   VAL A 135     4782   4831   4835   -587   -938   -459
ATOM   2145  CB  VAL A 135       6.064 -14.024 -51.862  1.00 39.23           C  
ANISOU 2145  CB  VAL A 135     5002   4902   5000   -780  -1298   -376
ATOM   2146  CG1 VAL A 135       4.794 -13.178 -51.917  1.00 39.99           C  
ANISOU 2146  CG1 VAL A 135     4924   5057   5214   -755  -1473   -387
ATOM   2147  CG2 VAL A 135       5.804 -15.409 -52.437  1.00 39.10           C  
ANISOU 2147  CG2 VAL A 135     5155   4789   4913   -892  -1398   -337
ATOM   2148  H   VAL A 135       8.659 -14.531 -51.578  1.00  0.00           H  
ATOM   2149  HA  VAL A 135       7.007 -13.263 -53.668  1.00  0.00           H  
ATOM   2150  HB  VAL A 135       6.346 -14.141 -50.816  1.00  0.00           H  
ATOM   2151 HG11 VAL A 135       3.991 -13.692 -51.389  1.00  0.00           H  
ATOM   2152 HG12 VAL A 135       4.979 -12.213 -51.445  1.00  0.00           H  
ATOM   2153 HG13 VAL A 135       4.504 -13.024 -52.956  1.00  0.00           H  
ATOM   2154 HG21 VAL A 135       4.975 -15.874 -51.904  1.00  0.00           H  
ATOM   2155 HG22 VAL A 135       5.553 -15.323 -53.494  1.00  0.00           H  
ATOM   2156 HG23 VAL A 135       6.698 -16.023 -52.325  1.00  0.00           H  
ATOM   2157  N   LEU A 136       7.095 -10.924 -52.853  1.00 40.58           N  
ANISOU 2157  N   LEU A 136     5386   4944   5090   -550  -1205   -456
ATOM   2158  CA  LEU A 136       7.266  -9.529 -52.473  1.00 41.25           C  
ANISOU 2158  CA  LEU A 136     5396   5067   5210   -464  -1133   -495
ATOM   2159  C   LEU A 136       5.968  -8.814 -52.143  1.00 43.02           C  
ANISOU 2159  C   LEU A 136     5421   5367   5556   -405  -1288   -501
ATOM   2160  O   LEU A 136       4.967  -8.939 -52.867  1.00 44.22           O  
ANISOU 2160  O   LEU A 136     5613   5465   5725   -402  -1508   -484
ATOM   2161  CB  LEU A 136       7.917  -8.765 -53.607  1.00 41.82           C  
ANISOU 2161  CB  LEU A 136     5784   4960   5147   -426  -1112   -511
ATOM   2162  CG  LEU A 136       9.405  -8.961 -53.845  1.00 41.64           C  
ANISOU 2162  CG  LEU A 136     5929   4878   5015   -455   -893   -527
ATOM   2163  CD1 LEU A 136       9.772  -8.152 -55.061  1.00 42.68           C  
ANISOU 2163  CD1 LEU A 136     6388   4818   5012   -432   -893   -541
ATOM   2164  CD2 LEU A 136      10.194  -8.511 -52.637  1.00 41.26           C  
ANISOU 2164  CD2 LEU A 136     5666   4978   5033   -445   -693   -563
ATOM   2165  H   LEU A 136       6.655 -11.116 -53.742  1.00  0.00           H  
ATOM   2166  HA  LEU A 136       7.920  -9.483 -51.602  1.00  0.00           H  
ATOM   2167  HB3 LEU A 136       7.712  -7.701 -53.484  1.00  0.00           H  
ATOM   2168  HB2 LEU A 136       7.378  -8.971 -54.532  1.00  0.00           H  
ATOM   2169  HG  LEU A 136       9.606 -10.015 -54.037  1.00  0.00           H  
ATOM   2170 HD11 LEU A 136      10.836  -8.266 -55.266  1.00  0.00           H  
ATOM   2171 HD12 LEU A 136       9.197  -8.503 -55.918  1.00  0.00           H  
ATOM   2172 HD13 LEU A 136       9.548  -7.101 -54.880  1.00  0.00           H  
ATOM   2173 HD21 LEU A 136      11.258  -8.657 -52.822  1.00  0.00           H  
ATOM   2174 HD22 LEU A 136      10.000  -7.455 -52.449  1.00  0.00           H  
ATOM   2175 HD23 LEU A 136       9.893  -9.096 -51.768  1.00  0.00           H  
ATOM   2176  N   LYS A 137       6.008  -8.043 -51.057  1.00 43.35           N  
ANISOU 2176  N   LYS A 137     5255   5534   5683   -352  -1175   -531
ATOM   2177  CA  LYS A 137       4.894  -7.194 -50.655  1.00 45.22           C  
ANISOU 2177  CA  LYS A 137     5301   5847   6035   -264  -1279   -548
ATOM   2178  C   LYS A 137       5.415  -5.786 -50.378  1.00 45.66           C  
ANISOU 2178  C   LYS A 137     5411   5877   6062   -169  -1166   -591
ATOM   2179  O   LYS A 137       5.835  -5.491 -49.260  1.00 44.77           O  
ANISOU 2179  O   LYS A 137     5145   5874   5990   -165  -1002   -616
ATOM   2180  CB  LYS A 137       4.177  -7.776 -49.430  1.00 45.01           C  
ANISOU 2180  CB  LYS A 137     4939   6012   6152   -302  -1249   -541
ATOM   2181  CG  LYS A 137       3.026  -6.927 -48.903  1.00 46.37           C  
ANISOU 2181  CG  LYS A 137     4876   6283   6459   -201  -1322   -564
ATOM   2182  CD  LYS A 137       1.773  -7.088 -49.735  1.00 48.74           C  
ANISOU 2182  CD  LYS A 137     5133   6560   6823   -182  -1581   -549
ATOM   2183  CE  LYS A 137       0.850  -5.904 -49.553  1.00 50.58           C  
ANISOU 2183  CE  LYS A 137     5219   6842   7157    -21  -1666   -581
ATOM   2184  NZ  LYS A 137       1.415  -4.683 -50.191  1.00 51.42           N1+
ANISOU 2184  NZ  LYS A 137     5597   6792   7148    102  -1669   -604
ATOM   2185  H   LYS A 137       6.834  -8.032 -50.476  1.00  0.00           H  
ATOM   2186  HA  LYS A 137       4.183  -7.143 -51.480  1.00  0.00           H  
ATOM   2187  HB3 LYS A 137       4.901  -7.938 -48.631  1.00  0.00           H  
ATOM   2188  HB2 LYS A 137       3.810  -8.774 -49.667  1.00  0.00           H  
ATOM   2189  HG3 LYS A 137       3.323  -5.878 -48.895  1.00  0.00           H  
ATOM   2190  HG2 LYS A 137       2.814  -7.205 -47.871  1.00  0.00           H  
ATOM   2191  HD3 LYS A 137       1.255  -8.000 -49.439  1.00  0.00           H  
ATOM   2192  HD2 LYS A 137       2.045  -7.178 -50.787  1.00  0.00           H  
ATOM   2193  HE3 LYS A 137       0.700  -5.721 -48.489  1.00  0.00           H  
ATOM   2194  HE2 LYS A 137      -0.120  -6.129 -49.996  1.00  0.00           H  
ATOM   2195  HZ1 LYS A 137       0.781  -3.908 -50.056  1.00  0.00           H  
ATOM   2196  HZ2 LYS A 137       2.307  -4.465 -49.771  1.00  0.00           H  
ATOM   2197  HZ3 LYS A 137       1.540  -4.846 -51.180  1.00  0.00           H  
ATOM   2198  N   PRO A 138       5.410  -4.919 -51.405  1.00 47.44           N  
ANISOU 2198  N   PRO A 138     5885   5942   6200    -98  -1256   -601
ATOM   2199  CA  PRO A 138       5.805  -3.519 -51.240  1.00 48.42           C  
ANISOU 2199  CA  PRO A 138     6104   6012   6282    -13  -1166   -642
ATOM   2200  C   PRO A 138       4.826  -2.725 -50.382  1.00 50.28           C  
ANISOU 2200  C   PRO A 138     6106   6356   6643    105  -1210   -665
ATOM   2201  O   PRO A 138       3.660  -3.103 -50.257  1.00 51.32           O  
ANISOU 2201  O   PRO A 138     6034   6576   6891    145  -1360   -649
ATOM   2202  CB  PRO A 138       5.802  -2.977 -52.673  1.00 49.19           C  
ANISOU 2202  CB  PRO A 138     6551   5891   6247     31  -1294   -636
ATOM   2203  CG  PRO A 138       5.863  -4.157 -53.531  1.00 48.95           C  
ANISOU 2203  CG  PRO A 138     6642   5797   6160    -58  -1379   -597
ATOM   2204  CD  PRO A 138       5.119  -5.230 -52.811  1.00 48.53           C  
ANISOU 2204  CD  PRO A 138     6276   5917   6247   -106  -1441   -574
ATOM   2205  HA  PRO A 138       6.808  -3.459 -50.818  1.00  0.00           H  
ATOM   2206  HB3 PRO A 138       6.692  -2.368 -52.831  1.00  0.00           H  
ATOM   2207  HB2 PRO A 138       4.869  -2.445 -52.856  1.00  0.00           H  
ATOM   2208  HG3 PRO A 138       6.903  -4.459 -53.657  1.00  0.00           H  
ATOM   2209  HG2 PRO A 138       5.365  -3.943 -54.477  1.00  0.00           H  
ATOM   2210  HD2 PRO A 138       4.051  -5.109 -52.991  1.00  0.00           H  
ATOM   2211  HD3 PRO A 138       5.553  -6.198 -53.062  1.00  0.00           H  
ATOM   2212  N   SER A 139       5.311  -1.636 -49.790  1.00 51.47           N  
ANISOU 2212  N   SER A 139     6287   6500   6769    157  -1071   -706
ATOM   2213  CA  SER A 139       4.470  -0.748 -48.996  1.00 53.66           C  
ANISOU 2213  CA  SER A 139     6391   6854   7142    291  -1089   -735
ATOM   2214  C   SER A 139       3.584   0.087 -49.910  1.00 56.24           C  
ANISOU 2214  C   SER A 139     6863   7053   7451    446  -1295   -736
ATOM   2215  O   SER A 139       4.048   0.593 -50.935  1.00 56.89           O  
ANISOU 2215  O   SER A 139     7275   6947   7395    456  -1337   -735
ATOM   2216  CB  SER A 139       5.329   0.165 -48.118  1.00 52.87           C  
ANISOU 2216  CB  SER A 139     6328   6763   6998    289   -881   -781
ATOM   2217  OG  SER A 139       4.528   0.937 -47.234  1.00 54.18           O  
ANISOU 2217  OG  SER A 139     6327   7008   7252    419   -874   -810
ATOM   2218  H   SER A 139       6.289  -1.403 -49.884  1.00  0.00           H  
ATOM   2219  HA  SER A 139       3.833  -1.354 -48.351  1.00  0.00           H  
ATOM   2220  HB3 SER A 139       5.915   0.831 -48.751  1.00  0.00           H  
ATOM   2221  HB2 SER A 139       6.027  -0.440 -47.540  1.00  0.00           H  
ATOM   2222  HG  SER A 139       5.093   1.498 -46.698  1.00  0.00           H  
ATOM   2223  N   GLU A 140       2.316   0.225 -49.526  1.00 58.42           N  
ANISOU 2223  N   GLU A 140     6894   7435   7867    570  -1419   -740
ATOM   2224  CA  GLU A 140       1.335   1.017 -50.277  1.00 61.43           C  
ANISOU 2224  CA  GLU A 140     7360   7723   8257    755  -1641   -745
ATOM   2225  C   GLU A 140       1.565   2.528 -50.179  1.00 61.96           C  
ANISOU 2225  C   GLU A 140     7637   7666   8241    900  -1580   -785
ATOM   2226  O   GLU A 140       1.146   3.274 -51.061  1.00 63.67           O  
ANISOU 2226  O   GLU A 140     8076   7727   8390   1041  -1750   -786
ATOM   2227  CB  GLU A 140      -0.076   0.680 -49.797  1.00 63.17           C  
ANISOU 2227  CB  GLU A 140     7200   8124   8676    845  -1773   -745
ATOM   2228  CG  GLU A 140      -0.279   0.924 -48.295  1.00 65.20           C  
ANISOU 2228  CG  GLU A 140     7164   8559   9051    879  -1577   -778
ATOM   2229  CD  GLU A 140      -1.680   0.592 -47.802  1.00 69.91           C  
ANISOU 2229  CD  GLU A 140     7366   9344   9852    959  -1673   -783
ATOM   2230  OE1 GLU A 140      -2.606   0.416 -48.635  1.00 72.40           O  
ANISOU 2230  OE1 GLU A 140     7623   9653  10234   1029  -1924   -771
ATOM   2231  OE2 GLU A 140      -1.854   0.501 -46.566  1.00 70.92           O1-
ANISOU 2231  OE2 GLU A 140     7242   9630  10076    947  -1496   -803
ATOM   2232  H   GLU A 140       1.992  -0.227 -48.683  1.00  0.00           H  
ATOM   2233  HA  GLU A 140       1.409   0.734 -51.327  1.00  0.00           H  
ATOM   2234  HB3 GLU A 140      -0.297  -0.362 -50.028  1.00  0.00           H  
ATOM   2235  HB2 GLU A 140      -0.800   1.268 -50.360  1.00  0.00           H  
ATOM   2236  HG3 GLU A 140      -0.052   1.965 -48.064  1.00  0.00           H  
ATOM   2237  HG2 GLU A 140       0.450   0.341 -47.732  1.00  0.00           H  
ATOM   2238  N   LEU A 141       2.211   2.970 -49.100  1.00 60.97           N  
ANISOU 2238  N   LEU A 141     7459   7598   8109    866  -1348   -818
ATOM   2239  CA  LEU A 141       2.522   4.387 -48.897  1.00 61.75           C  
ANISOU 2239  CA  LEU A 141     7774   7572   8115    975  -1264   -861
ATOM   2240  C   LEU A 141       3.438   4.943 -49.986  1.00 61.77           C  
ANISOU 2240  C   LEU A 141     8217   7334   7920    920  -1260   -859
ATOM   2241  O   LEU A 141       3.307   6.101 -50.381  1.00 63.08           O  
ANISOU 2241  O   LEU A 141     8645   7333   7992   1052  -1308   -879
ATOM   2242  CB  LEU A 141       3.119   4.626 -47.512  1.00 60.74           C  
ANISOU 2242  CB  LEU A 141     7513   7555   8009    912  -1019   -898
ATOM   2243  CG  LEU A 141       2.148   4.854 -46.353  1.00 62.07           C  
ANISOU 2243  CG  LEU A 141     7373   7886   8324   1049   -987   -923
ATOM   2244  CD1 LEU A 141       1.558   3.541 -45.835  1.00 62.54           C  
ANISOU 2244  CD1 LEU A 141     7060   8161   8542    973  -1000   -894
ATOM   2245  CD2 LEU A 141       2.848   5.582 -45.231  1.00 61.69           C  
ANISOU 2245  CD2 LEU A 141     7368   7850   8224   1022   -765   -970
ATOM   2246  H   LEU A 141       2.505   2.319 -48.385  1.00  0.00           H  
ATOM   2247  HA  LEU A 141       1.583   4.938 -48.947  1.00  0.00           H  
ATOM   2248  HB3 LEU A 141       3.818   5.461 -47.563  1.00  0.00           H  
ATOM   2249  HB2 LEU A 141       3.786   3.801 -47.263  1.00  0.00           H  
ATOM   2250  HG  LEU A 141       1.330   5.480 -46.710  1.00  0.00           H  
ATOM   2251 HD11 LEU A 141       0.874   3.749 -45.012  1.00  0.00           H  
ATOM   2252 HD12 LEU A 141       1.017   3.043 -46.640  1.00  0.00           H  
ATOM   2253 HD13 LEU A 141       2.362   2.894 -45.484  1.00  0.00           H  
ATOM   2254 HD21 LEU A 141       2.150   5.741 -44.409  1.00  0.00           H  
ATOM   2255 HD22 LEU A 141       3.691   4.986 -44.881  1.00  0.00           H  
ATOM   2256 HD23 LEU A 141       3.209   6.545 -45.592  1.00  0.00           H  
ATOM   2257  N   SER A 142       4.363   4.110 -50.457  1.00 60.45           N  
ANISOU 2257  N   SER A 142     8140   7145   7684    728  -1191   -835
ATOM   2258  CA  SER A 142       5.173   4.433 -51.628  0.50 60.48           C  
ANISOU 2258  CA  SER A 142     8551   6926   7505    658  -1184   -828
ATOM   2259  C   SER A 142       4.442   3.960 -52.882  1.00 61.76           C  
ANISOU 2259  C   SER A 142     8836   6989   7639    720  -1438   -785
ATOM   2260  O   SER A 142       4.955   3.155 -53.667  1.00 61.38           O  
ANISOU 2260  O   SER A 142     8920   6882   7518    593  -1445   -755
ATOM   2261  CB  SER A 142       6.554   3.792 -51.520  1.00  0.00           C  
ATOM   2262  OG  SER A 142       7.385   4.569 -50.650  1.00  0.00           O  
ATOM   2263  H   SER A 142       4.522   3.223 -50.002  1.00  0.00           H  
ATOM   2264  HA  SER A 142       5.294   5.515 -51.681  0.50  0.00           H  
ATOM   2265  HB2 SER A 142       6.456   2.783 -51.118  1.00  0.00           H  
ATOM   2266  HB3 SER A 142       7.012   3.746 -52.508  1.00  0.00           H  
ATOM   2267  HG  SER A 142       8.252   4.160 -50.586  1.00  0.00           H  
ATOM   2268  N   GLU A 143       3.232   4.481 -53.043  1.00 63.28           N  
ANISOU 2268  N   GLU A 143     8987   7166   7890    925  -1652   -784
ATOM   2269  CA  GLU A 143       2.267   4.109 -54.072  1.00 64.49           C  
ANISOU 2269  CA  GLU A 143     9190   7260   8053   1021  -1948   -750
ATOM   2270  C   GLU A 143       2.830   3.964 -55.495  1.00 64.27           C  
ANISOU 2270  C   GLU A 143     9592   6999   7827    944  -2020   -722
ATOM   2271  O   GLU A 143       2.483   3.015 -56.206  1.00 64.40           O  
ANISOU 2271  O   GLU A 143     9602   7017   7851    895  -2185   -687
ATOM   2272  CB  GLU A 143       1.103   5.107 -54.005  1.00 66.93           C  
ANISOU 2272  CB  GLU A 143     9459   7548   8421   1288  -2134   -770
ATOM   2273  CG  GLU A 143       0.182   5.179 -55.203  1.00 70.40           C  
ANISOU 2273  CG  GLU A 143    10061   7863   8824   1437  -2468   -746
ATOM   2274  CD  GLU A 143      -0.810   6.327 -55.094  1.00 74.60           C  
ANISOU 2274  CD  GLU A 143    10587   8358   9398   1729  -2627   -773
ATOM   2275  OE1 GLU A 143      -0.756   7.085 -54.097  1.00 74.99           O  
ANISOU 2275  OE1 GLU A 143    10531   8465   9495   1811  -2458   -811
ATOM   2276  OE2 GLU A 143      -1.646   6.476 -56.013  1.00 77.13           O1-
ANISOU 2276  OE2 GLU A 143    11021   8586   9699   1888  -2930   -759
ATOM   2277  H   GLU A 143       2.907   5.205 -52.418  1.00  0.00           H  
ATOM   2278  HA  GLU A 143       1.865   3.136 -53.791  1.00  0.00           H  
ATOM   2279  HB3 GLU A 143       1.496   6.102 -53.795  1.00  0.00           H  
ATOM   2280  HB2 GLU A 143       0.512   4.909 -53.111  1.00  0.00           H  
ATOM   2281  HG3 GLU A 143      -0.361   4.239 -55.300  1.00  0.00           H  
ATOM   2282  HG2 GLU A 143       0.775   5.297 -56.110  1.00  0.00           H  
ATOM   2283  N   ASN A 144       3.694   4.897 -55.894  1.00 63.58           N  
ANISOU 2283  N   ASN A 144     9891   6708   7558    922  -1888   -739
ATOM   2284  CA  ASN A 144       4.296   4.881 -57.223  1.00 63.43           C  
ANISOU 2284  CA  ASN A 144    10323   6449   7330    845  -1914   -717
ATOM   2285  C   ASN A 144       5.327   3.771 -57.409  1.00 61.51           C  
ANISOU 2285  C   ASN A 144    10075   6243   7051    613  -1738   -701
ATOM   2286  O   ASN A 144       5.358   3.124 -58.453  1.00 61.91           O  
ANISOU 2286  O   ASN A 144    10335   6183   7006    562  -1843   -669
ATOM   2287  CB  ASN A 144       4.913   6.237 -57.561  1.00 64.19           C  
ANISOU 2287  CB  ASN A 144    10841   6310   7239    874  -1800   -743
ATOM   2288  CG  ASN A 144       3.876   7.270 -57.963  1.00 66.17           C  
ANISOU 2288  CG  ASN A 144    11279   6418   7446   1130  -2047   -745
ATOM   2289  OD1 ASN A 144       3.914   7.805 -59.068  1.00 67.45           O  
ANISOU 2289  OD1 ASN A 144    11894   6321   7413   1181  -2153   -731
ATOM   2290  ND2 ASN A 144       2.947   7.556 -57.067  1.00 66.26           N  
ANISOU 2290  ND2 ASN A 144    10952   6592   7631   1303  -2136   -763
ATOM   2291  H   ASN A 144       3.952   5.647 -55.269  1.00  0.00           H  
ATOM   2292  HA  ASN A 144       3.494   4.702 -57.940  1.00  0.00           H  
ATOM   2293  HB3 ASN A 144       5.635   6.115 -58.369  1.00  0.00           H  
ATOM   2294  HB2 ASN A 144       5.475   6.603 -56.702  1.00  0.00           H  
ATOM   2295 HD22 ASN A 144       2.232   8.236 -57.281  1.00  0.00           H  
ATOM   2296 HD21 ASN A 144       2.953   7.094 -56.169  1.00  0.00           H  
ATOM   2297  N   MET A 145       6.165   3.558 -56.397  1.00 59.36           N  
ANISOU 2297  N   MET A 145     9578   6124   6850    485  -1477   -726
ATOM   2298  CA  MET A 145       7.140   2.477 -56.423  1.00 57.52           C  
ANISOU 2298  CA  MET A 145     9290   5957   6607    293  -1305   -716
ATOM   2299  C   MET A 145       6.465   1.099 -56.324  1.00 56.84           C  
ANISOU 2299  C   MET A 145     8920   6027   6649    277  -1450   -679
ATOM   2300  O   MET A 145       6.873   0.153 -57.000  1.00 56.38           O  
ANISOU 2300  O   MET A 145     8973   5922   6526    173  -1443   -653
ATOM   2301  CB  MET A 145       8.186   2.664 -55.320  1.00 55.81           C  
ANISOU 2301  CB  MET A 145     8898   5870   6438    179  -1016   -757
ATOM   2302  CG  MET A 145       9.329   1.646 -55.350  1.00 54.33           C  
ANISOU 2302  CG  MET A 145     8665   5745   6234      0   -824   -754
ATOM   2303  SD  MET A 145      10.297   1.613 -56.879  1.00 53.15           S  
ANISOU 2303  SD  MET A 145     8989   5345   5862   -109   -728   -746
ATOM   2304  CE  MET A 145      11.173   3.172 -56.746  1.00 53.89           C  
ANISOU 2304  CE  MET A 145     9318   5313   5846   -163   -514   -802
ATOM   2305  H   MET A 145       6.135   4.154 -55.582  1.00  0.00           H  
ATOM   2306  HA  MET A 145       7.658   2.523 -57.381  1.00  0.00           H  
ATOM   2307  HB3 MET A 145       7.695   2.627 -54.347  1.00  0.00           H  
ATOM   2308  HB2 MET A 145       8.598   3.671 -55.380  1.00  0.00           H  
ATOM   2309  HG3 MET A 145       8.930   0.651 -55.155  1.00  0.00           H  
ATOM   2310  HG2 MET A 145       9.995   1.827 -54.506  1.00  0.00           H  
ATOM   2311  HE1 MET A 145      11.816   3.303 -57.616  1.00  0.00           H  
ATOM   2312  HE2 MET A 145      10.454   3.990 -56.699  1.00  0.00           H  
ATOM   2313  HE3 MET A 145      11.781   3.171 -55.842  1.00  0.00           H  
ATOM   2314  N   ALA A 146       5.429   1.002 -55.492  1.00 56.66           N  
ANISOU 2314  N   ALA A 146     8547   6179   6801    375  -1572   -679
ATOM   2315  CA  ALA A 146       4.684  -0.244 -55.311  1.00 56.07           C  
ANISOU 2315  CA  ALA A 146     8186   6257   6858    345  -1708   -648
ATOM   2316  C   ALA A 146       4.069  -0.714 -56.619  1.00 57.35           C  
ANISOU 2316  C   ALA A 146     8566   6281   6945    366  -1969   -613
ATOM   2317  O   ALA A 146       4.111  -1.903 -56.948  1.00 56.98           O  
ANISOU 2317  O   ALA A 146     8494   6259   6898    256  -2011   -584
ATOM   2318  CB  ALA A 146       3.608  -0.072 -54.262  1.00 56.40           C  
ANISOU 2318  CB  ALA A 146     7840   6494   7094    454  -1785   -661
ATOM   2319  H   ALA A 146       5.133   1.807 -54.959  1.00  0.00           H  
ATOM   2320  HA  ALA A 146       5.378  -1.010 -54.966  1.00  0.00           H  
ATOM   2321  HB1 ALA A 146       3.065  -1.009 -54.141  1.00  0.00           H  
ATOM   2322  HB2 ALA A 146       4.066   0.207 -53.313  1.00  0.00           H  
ATOM   2323  HB3 ALA A 146       2.917   0.711 -54.575  1.00  0.00           H  
ATOM   2324  N   SER A 147       3.501   0.236 -57.356  1.00 58.72           N  
ANISOU 2324  N   SER A 147     8974   6295   7040    511  -2153   -616
ATOM   2325  CA  SER A 147       2.841  -0.019 -58.629  1.00 60.04           C  
ANISOU 2325  CA  SER A 147     9385   6310   7119    558  -2441   -586
ATOM   2326  C   SER A 147       3.835  -0.279 -59.765  1.00 59.63           C  
ANISOU 2326  C   SER A 147     9787   6032   6839    443  -2359   -569
ATOM   2327  O   SER A 147       3.550  -1.048 -60.674  1.00 60.38           O  
ANISOU 2327  O   SER A 147    10039   6039   6864    401  -2534   -539
ATOM   2328  CB  SER A 147       1.921   1.157 -58.972  1.00 62.16           C  
ANISOU 2328  CB  SER A 147     9763   6482   7375    780  -2669   -599
ATOM   2329  OG  SER A 147       1.632   1.190 -60.349  1.00 64.27           O  
ANISOU 2329  OG  SER A 147    10414   6527   7480    826  -2911   -575
ATOM   2330  H   SER A 147       3.513   1.195 -57.040  1.00  0.00           H  
ATOM   2331  HA  SER A 147       2.221  -0.908 -58.514  1.00  0.00           H  
ATOM   2332  HB3 SER A 147       2.401   2.091 -58.680  1.00  0.00           H  
ATOM   2333  HB2 SER A 147       0.992   1.068 -58.408  1.00  0.00           H  
ATOM   2334  HG  SER A 147       1.055   1.934 -60.538  1.00  0.00           H  
ATOM   2335  N   LEU A 148       4.995   0.370 -59.710  1.00 58.56           N  
ANISOU 2335  N   LEU A 148     9864   5801   6587    384  -2087   -591
ATOM   2336  CA  LEU A 148       6.046   0.160 -60.701  1.00 58.44           C  
ANISOU 2336  CA  LEU A 148    10256   5585   6363    264  -1946   -583
ATOM   2337  C   LEU A 148       6.697  -1.227 -60.590  1.00 57.08           C  
ANISOU 2337  C   LEU A 148     9956   5512   6219    103  -1807   -568
ATOM   2338  O   LEU A 148       6.845  -1.925 -61.590  1.00 57.79           O  
ANISOU 2338  O   LEU A 148    10310   5466   6181     45  -1867   -542
ATOM   2339  CB  LEU A 148       7.113   1.257 -60.605  1.00 58.03           C  
ANISOU 2339  CB  LEU A 148    10428   5425   6198    226  -1675   -618
ATOM   2340  CG  LEU A 148       8.336   1.117 -61.524  1.00 57.93           C  
ANISOU 2340  CG  LEU A 148    10805   5224   5981     83  -1460   -619
ATOM   2341  CD1 LEU A 148       7.967   1.351 -62.984  1.00 59.75           C  
ANISOU 2341  CD1 LEU A 148    11532   5171   5998    138  -1653   -592
ATOM   2342  CD2 LEU A 148       9.449   2.051 -61.098  1.00 57.07           C  
ANISOU 2342  CD2 LEU A 148    10774   5088   5822      1  -1149   -664
ATOM   2343  H   LEU A 148       5.169   1.031 -58.967  1.00  0.00           H  
ATOM   2344  HA  LEU A 148       5.588   0.231 -61.687  1.00  0.00           H  
ATOM   2345  HB3 LEU A 148       7.449   1.341 -59.571  1.00  0.00           H  
ATOM   2346  HB2 LEU A 148       6.646   2.227 -60.775  1.00  0.00           H  
ATOM   2347  HG  LEU A 148       8.705   0.096 -61.433  1.00  0.00           H  
ATOM   2348 HD11 LEU A 148       8.856   1.244 -63.606  1.00  0.00           H  
ATOM   2349 HD12 LEU A 148       7.219   0.620 -63.292  1.00  0.00           H  
ATOM   2350 HD13 LEU A 148       7.562   2.356 -63.100  1.00  0.00           H  
ATOM   2351 HD21 LEU A 148      10.301   1.930 -61.766  1.00  0.00           H  
ATOM   2352 HD22 LEU A 148       9.096   3.081 -61.143  1.00  0.00           H  
ATOM   2353 HD23 LEU A 148       9.752   1.815 -60.078  1.00  0.00           H  
ATOM   2354  N   LEU A 149       7.081  -1.614 -59.377  1.00 55.27           N  
ANISOU 2354  N   LEU A 149     9349   5507   6144     43  -1625   -584
ATOM   2355  CA  LEU A 149       7.685  -2.910 -59.133  1.00 53.88           C  
ANISOU 2355  CA  LEU A 149     9034   5435   6003    -84  -1494   -571
ATOM   2356  C   LEU A 149       6.778  -4.052 -59.573  1.00 54.45           C  
ANISOU 2356  C   LEU A 149     9059   5522   6109    -95  -1741   -531
ATOM   2357  O   LEU A 149       7.251  -5.034 -60.134  1.00 54.26           O  
ANISOU 2357  O   LEU A 149     9184   5433   5999   -186  -1697   -512
ATOM   2358  CB  LEU A 149       8.060  -3.070 -57.659  1.00 52.27           C  
ANISOU 2358  CB  LEU A 149     8422   5474   5964   -119  -1308   -594
ATOM   2359  CG  LEU A 149       9.223  -2.240 -57.104  1.00 51.85           C  
ANISOU 2359  CG  LEU A 149     8379   5438   5885   -162  -1025   -638
ATOM   2360  CD1 LEU A 149       9.366  -2.471 -55.611  1.00 50.60           C  
ANISOU 2360  CD1 LEU A 149     7809   5524   5893   -181   -908   -657
ATOM   2361  CD2 LEU A 149      10.535  -2.541 -57.812  1.00 51.90           C  
ANISOU 2361  CD2 LEU A 149     8641   5330   5749   -273   -809   -648
ATOM   2362  H   LEU A 149       6.956  -0.997 -58.587  1.00  0.00           H  
ATOM   2363  HA  LEU A 149       8.602  -2.967 -59.719  1.00  0.00           H  
ATOM   2364  HB3 LEU A 149       8.243  -4.124 -57.450  1.00  0.00           H  
ATOM   2365  HB2 LEU A 149       7.175  -2.898 -57.046  1.00  0.00           H  
ATOM   2366  HG  LEU A 149       8.990  -1.187 -57.261  1.00  0.00           H  
ATOM   2367 HD11 LEU A 149      10.195  -1.876 -55.229  1.00  0.00           H  
ATOM   2368 HD12 LEU A 149       8.445  -2.176 -55.107  1.00  0.00           H  
ATOM   2369 HD13 LEU A 149       9.560  -3.527 -55.423  1.00  0.00           H  
ATOM   2370 HD21 LEU A 149      11.328  -1.929 -57.384  1.00  0.00           H  
ATOM   2371 HD22 LEU A 149      10.783  -3.595 -57.687  1.00  0.00           H  
ATOM   2372 HD23 LEU A 149      10.436  -2.315 -58.874  1.00  0.00           H  
ATOM   2373  N   ALA A 150       5.476  -3.918 -59.331  1.00 55.21           N  
ANISOU 2373  N   ALA A 150     8950   5699   6327     -3  -1998   -522
ATOM   2374  CA  ALA A 150       4.501  -4.923 -59.775  1.00 55.98           C  
ANISOU 2374  CA  ALA A 150     8992   5813   6466    -28  -2265   -490
ATOM   2375  C   ALA A 150       4.487  -5.089 -61.304  1.00 57.39           C  
ANISOU 2375  C   ALA A 150     9632   5736   6438    -38  -2430   -468
ATOM   2376  O   ALA A 150       4.175  -6.173 -61.817  1.00 57.71           O  
ANISOU 2376  O   ALA A 150     9732   5746   6450   -117  -2568   -442
ATOM   2377  CB  ALA A 150       3.117  -4.587 -59.265  1.00 57.03           C  
ANISOU 2377  CB  ALA A 150     8805   6086   6776     79  -2503   -494
ATOM   2378  H   ALA A 150       5.136  -3.109 -58.830  1.00  0.00           H  
ATOM   2379  HA  ALA A 150       4.791  -5.880 -59.341  1.00  0.00           H  
ATOM   2380  HB1 ALA A 150       2.410  -5.344 -59.605  1.00  0.00           H  
ATOM   2381  HB2 ALA A 150       3.127  -4.563 -58.175  1.00  0.00           H  
ATOM   2382  HB3 ALA A 150       2.816  -3.611 -59.647  1.00  0.00           H  
ATOM   2383  N   THR A 151       4.833  -4.015 -62.016  1.00 57.92           N  
ANISOU 2383  N   THR A 151    10051   5608   6349     37  -2411   -480
ATOM   2384  CA  THR A 151       4.939  -4.047 -63.467  1.00 59.45           C  
ANISOU 2384  CA  THR A 151    10743   5531   6314     31  -2533   -461
ATOM   2385  C   THR A 151       6.282  -4.613 -63.956  1.00 58.67           C  
ANISOU 2385  C   THR A 151    10925   5313   6052   -100  -2247   -460
ATOM   2386  O   THR A 151       6.302  -5.530 -64.775  1.00 59.29           O  
ANISOU 2386  O   THR A 151    11232   5278   6018   -167  -2326   -436
ATOM   2387  CB  THR A 151       4.693  -2.655 -64.090  1.00 61.05           C  
ANISOU 2387  CB  THR A 151    11255   5546   6393    169  -2643   -471
ATOM   2388  OG1 THR A 151       3.414  -2.163 -63.678  1.00 62.16           O  
ANISOU 2388  OG1 THR A 151    11128   5799   6690    318  -2921   -475
ATOM   2389  CG2 THR A 151       4.722  -2.730 -65.609  1.00 62.51           C  
ANISOU 2389  CG2 THR A 151    11987   5439   6326    165  -2793   -449
ATOM   2390  H   THR A 151       5.032  -3.142 -61.549  1.00  0.00           H  
ATOM   2391  HA  THR A 151       4.155  -4.709 -63.834  1.00  0.00           H  
ATOM   2392  HB  THR A 151       5.468  -1.968 -63.750  1.00  0.00           H  
ATOM   2393  HG1 THR A 151       3.263  -1.298 -64.066  1.00  0.00           H  
ATOM   2394 HG21 THR A 151       4.546  -1.738 -66.026  1.00  0.00           H  
ATOM   2395 HG22 THR A 151       5.696  -3.094 -65.937  1.00  0.00           H  
ATOM   2396 HG23 THR A 151       3.945  -3.412 -65.955  1.00  0.00           H  
ATOM   2397  N   ILE A 152       7.390  -4.070 -63.457  1.00 57.39           N  
ANISOU 2397  N   ILE A 152    10744   5180   5880   -134  -1918   -489
ATOM   2398  CA  ILE A 152       8.708  -4.389 -64.006  1.00 57.18           C  
ANISOU 2398  CA  ILE A 152    10998   5032   5695   -239  -1629   -497
ATOM   2399  C   ILE A 152       9.366  -5.670 -63.483  1.00 55.87           C  
ANISOU 2399  C   ILE A 152    10612   5012   5605   -337  -1449   -494
ATOM   2400  O   ILE A 152      10.092  -6.323 -64.231  1.00 56.28           O  
ANISOU 2400  O   ILE A 152    10933   4936   5513   -403  -1320   -489
ATOM   2401  CB  ILE A 152       9.713  -3.204 -63.901  1.00 57.00           C  
ANISOU 2401  CB  ILE A 152    11111   4944   5600   -254  -1347   -535
ATOM   2402  CG1 ILE A 152       9.768  -2.647 -62.478  1.00 55.62           C  
ANISOU 2402  CG1 ILE A 152    10503   5004   5626   -231  -1240   -565
ATOM   2403  CG2 ILE A 152       9.374  -2.129 -64.922  1.00 58.80           C  
ANISOU 2403  CG2 ILE A 152    11787   4913   5642   -182  -1480   -531
ATOM   2404  CD1 ILE A 152      10.861  -1.658 -62.248  1.00 55.34           C  
ANISOU 2404  CD1 ILE A 152    10555   4934   5537   -285   -945   -608
ATOM   2405  H   ILE A 152       7.331  -3.423 -62.683  1.00  0.00           H  
ATOM   2406  HA  ILE A 152       8.553  -4.551 -65.073  1.00  0.00           H  
ATOM   2407  HB  ILE A 152      10.704  -3.589 -64.143  1.00  0.00           H  
ATOM   2408 HG13 ILE A 152       9.872  -3.471 -61.772  1.00  0.00           H  
ATOM   2409 HG12 ILE A 152       8.810  -2.190 -62.232  1.00  0.00           H  
ATOM   2410 HG21 ILE A 152      10.086  -1.308 -64.836  1.00  0.00           H  
ATOM   2411 HG22 ILE A 152       9.427  -2.551 -65.926  1.00  0.00           H  
ATOM   2412 HG23 ILE A 152       8.366  -1.757 -64.737  1.00  0.00           H  
ATOM   2413 HD11 ILE A 152      10.828  -1.314 -61.214  1.00  0.00           H  
ATOM   2414 HD12 ILE A 152      11.825  -2.129 -62.443  1.00  0.00           H  
ATOM   2415 HD13 ILE A 152      10.730  -0.808 -62.918  1.00  0.00           H  
ATOM   2416  N   ILE A 153       9.128  -6.033 -62.224  1.00 54.49           N  
ANISOU 2416  N   ILE A 153     9975   5089   5639   -339  -1433   -498
ATOM   2417  CA  ILE A 153       9.713  -7.265 -61.684  1.00 53.44           C  
ANISOU 2417  CA  ILE A 153     9648   5085   5570   -416  -1280   -493
ATOM   2418  C   ILE A 153       9.396  -8.483 -62.583  1.00 54.27           C  
ANISOU 2418  C   ILE A 153     9982   5067   5571   -461  -1427   -457
ATOM   2419  O   ILE A 153      10.319  -9.186 -62.983  1.00 54.09           O  
ANISOU 2419  O   ILE A 153    10135   4973   5445   -512  -1239   -459
ATOM   2420  CB  ILE A 153       9.354  -7.512 -60.166  1.00 52.14           C  
ANISOU 2420  CB  ILE A 153     8977   5199   5636   -409  -1273   -497
ATOM   2421  CG1 ILE A 153      10.008  -6.456 -59.249  1.00 51.17           C  
ANISOU 2421  CG1 ILE A 153     8666   5187   5587   -387  -1062   -539
ATOM   2422  CG2 ILE A 153       9.683  -8.955 -59.721  1.00 51.27           C  
ANISOU 2422  CG2 ILE A 153     8716   5192   5573   -477  -1196   -480
ATOM   2423  CD1 ILE A 153      11.499  -6.600 -59.048  1.00 49.82           C  
ANISOU 2423  CD1 ILE A 153     8511   5043   5376   -449   -741   -569
ATOM   2424  H   ILE A 153       8.542  -5.459 -61.635  1.00  0.00           H  
ATOM   2425  HA  ILE A 153      10.794  -7.131 -61.723  1.00  0.00           H  
ATOM   2426  HB  ILE A 153       8.275  -7.389 -60.071  1.00  0.00           H  
ATOM   2427 HG13 ILE A 153       9.511  -6.465 -58.279  1.00  0.00           H  
ATOM   2428 HG12 ILE A 153       9.791  -5.460 -59.635  1.00  0.00           H  
ATOM   2429 HG21 ILE A 153       9.420  -9.081 -58.671  1.00  0.00           H  
ATOM   2430 HG22 ILE A 153       9.113  -9.661 -60.325  1.00  0.00           H  
ATOM   2431 HG23 ILE A 153      10.749  -9.143 -59.853  1.00  0.00           H  
ATOM   2432 HD11 ILE A 153      11.855  -5.809 -58.388  1.00  0.00           H  
ATOM   2433 HD12 ILE A 153      11.714  -7.570 -58.600  1.00  0.00           H  
ATOM   2434 HD13 ILE A 153      12.005  -6.525 -60.011  1.00  0.00           H  
ATOM   2435  N   PRO A 154       8.104  -8.715 -62.928  1.00 55.29           N  
ANISOU 2435  N   PRO A 154    10118   5167   5723   -441  -1762   -430
ATOM   2436  CA  PRO A 154       7.793  -9.890 -63.759  1.00 56.24           C  
ANISOU 2436  CA  PRO A 154    10466   5165   5737   -504  -1914   -399
ATOM   2437  C   PRO A 154       8.321  -9.816 -65.193  1.00 57.51           C  
ANISOU 2437  C   PRO A 154    11173   5040   5639   -512  -1885   -396
ATOM   2438  O   PRO A 154       8.395 -10.835 -65.868  1.00 58.11           O  
ANISOU 2438  O   PRO A 154    11485   4996   5596   -570  -1925   -377
ATOM   2439  CB  PRO A 154       6.261  -9.924 -63.764  1.00 57.30           C  
ANISOU 2439  CB  PRO A 154    10450   5349   5972   -485  -2293   -381
ATOM   2440  CG  PRO A 154       5.867  -9.138 -62.561  1.00 56.56           C  
ANISOU 2440  CG  PRO A 154     9926   5477   6088   -419  -2272   -399
ATOM   2441  CD  PRO A 154       6.868  -8.048 -62.480  1.00 55.74           C  
ANISOU 2441  CD  PRO A 154     9931   5326   5922   -366  -2015   -429
ATOM   2442  HA  PRO A 154       8.176 -10.789 -63.276  1.00  0.00           H  
ATOM   2443  HB3 PRO A 154       5.922 -10.954 -63.649  1.00  0.00           H  
ATOM   2444  HB2 PRO A 154       5.892  -9.423 -64.659  1.00  0.00           H  
ATOM   2445  HG3 PRO A 154       5.947  -9.768 -61.675  1.00  0.00           H  
ATOM   2446  HG2 PRO A 154       4.878  -8.709 -62.718  1.00  0.00           H  
ATOM   2447  HD2 PRO A 154       6.605  -7.265 -63.191  1.00  0.00           H  
ATOM   2448  HD3 PRO A 154       6.982  -7.742 -61.440  1.00  0.00           H  
ATOM   2449  N   GLN A 155       8.685  -8.619 -65.643  1.00 58.00           N  
ANISOU 2449  N   GLN A 155    11455   4981   5602   -458  -1806   -415
ATOM   2450  CA  GLN A 155       9.257  -8.443 -66.978  1.00 59.51           C  
ANISOU 2450  CA  GLN A 155    12190   4889   5532   -471  -1736   -415
ATOM   2451  C   GLN A 155      10.672  -8.991 -67.069  1.00 58.73           C  
ANISOU 2451  C   GLN A 155    12199   4763   5351   -534  -1357   -433
ATOM   2452  O   GLN A 155      11.145  -9.322 -68.154  1.00 59.96           O  
ANISOU 2452  O   GLN A 155    12788   4699   5294   -562  -1281   -429
ATOM   2453  CB  GLN A 155       9.283  -6.970 -67.380  1.00 60.34           C  
ANISOU 2453  CB  GLN A 155    12515   4865   5546   -405  -1733   -431
ATOM   2454  CG  GLN A 155       7.931  -6.327 -67.566  1.00 62.26           C  
ANISOU 2454  CG  GLN A 155    12758   5078   5822   -307  -2120   -415
ATOM   2455  CD  GLN A 155       8.054  -4.961 -68.185  1.00 64.70           C  
ANISOU 2455  CD  GLN A 155    13413   5191   5978   -236  -2112   -427
ATOM   2456  OE1 GLN A 155       8.328  -4.844 -69.372  1.00 67.35           O  
ANISOU 2456  OE1 GLN A 155    14260   5260   6070   -249  -2116   -418
ATOM   2457  NE2 GLN A 155       7.855  -3.922 -67.390  1.00 64.51           N  
ANISOU 2457  NE2 GLN A 155    13145   5284   6084   -160  -2096   -447
ATOM   2458  H   GLN A 155       8.569  -7.803 -65.059  1.00  0.00           H  
ATOM   2459  HA  GLN A 155       8.634  -8.982 -67.692  1.00  0.00           H  
ATOM   2460  HB3 GLN A 155       9.865  -6.856 -68.295  1.00  0.00           H  
ATOM   2461  HB2 GLN A 155       9.852  -6.405 -66.642  1.00  0.00           H  
ATOM   2462  HG3 GLN A 155       7.433  -6.244 -66.600  1.00  0.00           H  
ATOM   2463  HG2 GLN A 155       7.313  -6.960 -68.203  1.00  0.00           H  
ATOM   2464 HE22 GLN A 155       7.926  -2.984 -67.758  1.00  0.00           H  
ATOM   2465 HE21 GLN A 155       7.632  -4.067 -66.416  1.00  0.00           H  
ATOM   2466  N   TYR A 156      11.344  -9.081 -65.927  1.00 56.94           N  
ANISOU 2466  N   TYR A 156    11581   4762   5293   -547  -1121   -456
ATOM   2467  CA  TYR A 156      12.758  -9.423 -65.901  1.00 56.53           C  
ANISOU 2467  CA  TYR A 156    11567   4718   5194   -586   -749   -484
ATOM   2468  C   TYR A 156      13.037 -10.750 -65.199  1.00 55.56           C  
ANISOU 2468  C   TYR A 156    11181   4753   5177   -602   -676   -476
ATOM   2469  O   TYR A 156      13.896 -11.509 -65.627  1.00 55.68           O  
ANISOU 2469  O   TYR A 156    11367   4696   5093   -617   -477   -483
ATOM   2470  CB  TYR A 156      13.574  -8.287 -65.271  1.00 55.54           C  
ANISOU 2470  CB  TYR A 156    11268   4693   5142   -589   -495   -528
ATOM   2471  CG  TYR A 156      13.658  -7.035 -66.112  1.00 56.38           C  
ANISOU 2471  CG  TYR A 156    11736   4595   5091   -590   -470   -541
ATOM   2472  CD1 TYR A 156      12.665  -6.058 -66.050  1.00 56.24           C  
ANISOU 2472  CD1 TYR A 156    11723   4547   5097   -532   -719   -530
ATOM   2473  CD2 TYR A 156      14.737  -6.818 -66.962  1.00 56.97           C  
ANISOU 2473  CD2 TYR A 156    12158   4501   4988   -645   -186   -566
ATOM   2474  CE1 TYR A 156      12.742  -4.906 -66.818  1.00 56.93           C  
ANISOU 2474  CE1 TYR A 156    12182   4428   5023   -524   -702   -540
ATOM   2475  CE2 TYR A 156      14.822  -5.665 -67.739  1.00 57.48           C  
ANISOU 2475  CE2 TYR A 156    12593   4357   4889   -660   -150   -577
ATOM   2476  CZ  TYR A 156      13.822  -4.719 -67.662  1.00 57.58           C  
ANISOU 2476  CZ  TYR A 156    12632   4329   4916   -597   -416   -562
ATOM   2477  OH  TYR A 156      13.905  -3.578 -68.426  1.00 59.22           O  
ANISOU 2477  OH  TYR A 156    13243   4312   4946   -603   -386   -570
ATOM   2478  H   TYR A 156      10.874  -8.910 -65.050  1.00  0.00           H  
ATOM   2479  HA  TYR A 156      13.087  -9.526 -66.935  1.00  0.00           H  
ATOM   2480  HB3 TYR A 156      14.581  -8.644 -65.053  1.00  0.00           H  
ATOM   2481  HB2 TYR A 156      13.155  -8.039 -64.296  1.00  0.00           H  
ATOM   2482  HD1 TYR A 156      11.816  -6.191 -65.395  1.00  0.00           H  
ATOM   2483  HD2 TYR A 156      15.528  -7.550 -67.028  1.00  0.00           H  
ATOM   2484  HE1 TYR A 156      11.962  -4.162 -66.755  1.00  0.00           H  
ATOM   2485  HE2 TYR A 156      15.667  -5.517 -68.395  1.00  0.00           H  
ATOM   2486  HH  TYR A 156      14.708  -3.602 -68.952  1.00  0.00           H  
ATOM   2487  N   LEU A 157      12.310 -11.017 -64.124  1.00 54.86           N  
ANISOU 2487  N   LEU A 157    10692   4871   5282   -593   -830   -462
ATOM   2488  CA  LEU A 157      12.536 -12.203 -63.307  1.00 54.17           C  
ANISOU 2488  CA  LEU A 157    10344   4940   5300   -608   -765   -452
ATOM   2489  C   LEU A 157      11.467 -13.248 -63.556  1.00 54.91           C  
ANISOU 2489  C   LEU A 157    10497   4985   5380   -643  -1047   -410
ATOM   2490  O   LEU A 157      10.375 -12.927 -64.023  1.00 55.92           O  
ANISOU 2490  O   LEU A 157    10718   5040   5491   -652  -1332   -391
ATOM   2491  CB  LEU A 157      12.552 -11.844 -61.816  1.00 52.76           C  
ANISOU 2491  CB  LEU A 157     9679   5029   5340   -590   -705   -468
ATOM   2492  CG  LEU A 157      13.421 -10.696 -61.288  1.00 52.54           C  
ANISOU 2492  CG  LEU A 157     9504   5092   5368   -572   -473   -515
ATOM   2493  CD1 LEU A 157      13.384 -10.707 -59.772  1.00 51.87           C  
ANISOU 2493  CD1 LEU A 157     8957   5266   5484   -560   -441   -525
ATOM   2494  CD2 LEU A 157      14.854 -10.792 -61.770  1.00 53.03           C  
ANISOU 2494  CD2 LEU A 157     9738   5086   5326   -583   -160   -548
ATOM   2495  H   LEU A 157      11.570 -10.389 -63.846  1.00  0.00           H  
ATOM   2496  HA  LEU A 157      13.504 -12.627 -63.572  1.00  0.00           H  
ATOM   2497  HB3 LEU A 157      12.769 -12.743 -61.240  1.00  0.00           H  
ATOM   2498  HB2 LEU A 157      11.526 -11.693 -61.479  1.00  0.00           H  
ATOM   2499  HG  LEU A 157      13.000  -9.753 -61.638  1.00  0.00           H  
ATOM   2500 HD11 LEU A 157      13.999  -9.894 -59.387  1.00  0.00           H  
ATOM   2501 HD12 LEU A 157      12.357 -10.577 -59.432  1.00  0.00           H  
ATOM   2502 HD13 LEU A 157      13.769 -11.658 -59.406  1.00  0.00           H  
ATOM   2503 HD21 LEU A 157      15.429  -9.957 -61.370  1.00  0.00           H  
ATOM   2504 HD22 LEU A 157      15.291 -11.730 -61.428  1.00  0.00           H  
ATOM   2505 HD23 LEU A 157      14.875 -10.757 -62.859  1.00  0.00           H  
ATOM   2506  N   ASP A 158      11.795 -14.499 -63.237  1.00 54.67           N  
ANISOU 2506  N   ASP A 158    10416   4998   5358   -665   -973   -397
ATOM   2507  CA  ASP A 158      10.864 -15.622 -63.317  1.00 55.35           C  
ANISOU 2507  CA  ASP A 158    10535   5054   5441   -726  -1212   -359
ATOM   2508  C   ASP A 158       9.523 -15.286 -62.676  1.00 55.10           C  
ANISOU 2508  C   ASP A 158    10198   5163   5576   -758  -1487   -344
ATOM   2509  O   ASP A 158       9.463 -14.840 -61.531  1.00 54.00           O  
ANISOU 2509  O   ASP A 158     9673   5232   5611   -735  -1426   -355
ATOM   2510  CB  ASP A 158      11.476 -16.856 -62.658  1.00 54.72           C  
ANISOU 2510  CB  ASP A 158    10347   5055   5390   -730  -1054   -352
ATOM   2511  CG  ASP A 158      10.596 -18.084 -62.783  1.00 56.17           C  
ANISOU 2511  CG  ASP A 158    10616   5180   5545   -815  -1276   -314
ATOM   2512  OD1 ASP A 158       9.570 -18.168 -62.072  1.00 56.37           O  
ANISOU 2512  OD1 ASP A 158    10363   5341   5716   -876  -1470   -296
ATOM   2513  OD2 ASP A 158      10.946 -18.980 -63.579  1.00 58.05           O1-
ANISOU 2513  OD2 ASP A 158    11207   5237   5615   -827  -1243   -304
ATOM   2514  H   ASP A 158      12.730 -14.711 -62.920  1.00  0.00           H  
ATOM   2515  HA  ASP A 158      10.692 -15.848 -64.369  1.00  0.00           H  
ATOM   2516  HB3 ASP A 158      11.662 -16.649 -61.604  1.00  0.00           H  
ATOM   2517  HB2 ASP A 158      12.449 -17.060 -63.105  1.00  0.00           H  
ATOM   2518  N   LYS A 159       8.454 -15.512 -63.429  1.00 56.48           N  
ANISOU 2518  N   LYS A 159    10547   5221   5693   -811  -1789   -321
ATOM   2519  CA  LYS A 159       7.106 -15.118 -63.031  1.00 56.63           C  
ANISOU 2519  CA  LYS A 159    10296   5357   5864   -833  -2074   -313
ATOM   2520  C   LYS A 159       6.521 -15.872 -61.853  1.00 55.58           C  
ANISOU 2520  C   LYS A 159     9771   5433   5915   -903  -2115   -299
ATOM   2521  O   LYS A 159       5.834 -15.288 -61.020  1.00 55.33           O  
ANISOU 2521  O   LYS A 159     9378   5582   6063   -886  -2188   -306
ATOM   2522  CB  LYS A 159       6.169 -15.284 -64.205  1.00 58.90           C  
ANISOU 2522  CB  LYS A 159    10882   5462   6035   -878  -2401   -296
ATOM   2523  CG  LYS A 159       6.185 -14.110 -65.124  1.00 60.27           C  
ANISOU 2523  CG  LYS A 159    11326   5482   6092   -792  -2471   -309
ATOM   2524  CD  LYS A 159       5.264 -14.396 -66.279  1.00 63.52           C  
ANISOU 2524  CD  LYS A 159    12051   5708   6376   -837  -2820   -292
ATOM   2525  CE  LYS A 159       5.004 -13.124 -67.031  1.00 65.13           C  
ANISOU 2525  CE  LYS A 159    12466   5787   6495   -735  -2955   -303
ATOM   2526  NZ  LYS A 159       5.938 -13.046 -68.177  1.00 65.89           N1+
ANISOU 2526  NZ  LYS A 159    13103   5612   6320   -720  -2806   -304
ATOM   2527  H   LYS A 159       8.553 -15.976 -64.321  1.00  0.00           H  
ATOM   2528  HA  LYS A 159       7.131 -14.060 -62.771  1.00  0.00           H  
ATOM   2529  HB3 LYS A 159       5.155 -15.444 -63.839  1.00  0.00           H  
ATOM   2530  HB2 LYS A 159       6.439 -16.182 -64.760  1.00  0.00           H  
ATOM   2531  HG3 LYS A 159       7.197 -13.955 -65.497  1.00  0.00           H  
ATOM   2532  HG2 LYS A 159       5.835 -13.227 -64.590  1.00  0.00           H  
ATOM   2533  HD3 LYS A 159       4.322 -14.794 -65.902  1.00  0.00           H  
ATOM   2534  HD2 LYS A 159       5.731 -15.122 -66.944  1.00  0.00           H  
ATOM   2535  HE3 LYS A 159       5.167 -12.272 -66.371  1.00  0.00           H  
ATOM   2536  HE2 LYS A 159       3.978 -13.123 -67.398  1.00  0.00           H  
ATOM   2537  HZ1 LYS A 159       5.771 -12.192 -68.690  1.00  0.00           H  
ATOM   2538  HZ2 LYS A 159       6.889 -13.054 -67.838  1.00  0.00           H  
ATOM   2539  HZ3 LYS A 159       5.792 -13.839 -68.786  1.00  0.00           H  
ATOM   2540  N   ASP A 160       6.770 -17.171 -61.807  1.00 54.93           N  
ANISOU 2540  N   ASP A 160     9784   5311   5776   -980  -2065   -279
ATOM   2541  CA  ASP A 160       6.244 -18.003 -60.748  1.00 53.93           C  
ANISOU 2541  CA  ASP A 160     9349   5351   5793  -1066  -2093   -262
ATOM   2542  C   ASP A 160       7.022 -17.870 -59.443  1.00 51.60           C  
ANISOU 2542  C   ASP A 160     8748   5245   5614  -1006  -1820   -274
ATOM   2543  O   ASP A 160       6.437 -17.863 -58.366  1.00 50.84           O  
ANISOU 2543  O   ASP A 160     8296   5336   5683  -1040  -1844   -271
ATOM   2544  CB  ASP A 160       6.231 -19.467 -61.192  1.00 48.86           C  
ANISOU 2544  CB  ASP A 160     8969   4570   5024  -1174  -2144   -236
ATOM   2545  CG  ASP A 160       5.194 -19.742 -62.262  1.00 51.03           C  
ANISOU 2545  CG  ASP A 160     9478   4694   5218  -1275  -2472   -224
ATOM   2546  OD1 ASP A 160       4.302 -18.891 -62.460  1.00 51.81           O  
ANISOU 2546  OD1 ASP A 160     9445   4841   5401  -1266  -2689   -233
ATOM   2547  OD2 ASP A 160       5.190 -20.782 -62.956  1.00 52.24           O1-
ANISOU 2547  OD2 ASP A 160     9957   4672   5218  -1361  -2545   -207
ATOM   2548  H   ASP A 160       7.339 -17.602 -62.522  1.00  0.00           H  
ATOM   2549  HA  ASP A 160       5.215 -17.698 -60.560  1.00  0.00           H  
ATOM   2550  HB3 ASP A 160       6.040 -20.105 -60.330  1.00  0.00           H  
ATOM   2551  HB2 ASP A 160       7.218 -19.741 -61.565  1.00  0.00           H  
ATOM   2552  N   LEU A 161       8.341 -17.767 -59.552  1.00 50.59           N  
ANISOU 2552  N   LEU A 161     8760   5067   5394   -920  -1563   -291
ATOM   2553  CA  LEU A 161       9.219 -17.776 -58.381  1.00 48.45           C  
ANISOU 2553  CA  LEU A 161     8236   4961   5211   -861  -1313   -305
ATOM   2554  C   LEU A 161       9.198 -16.478 -57.594  1.00 47.18           C  
ANISOU 2554  C   LEU A 161     7765   4969   5193   -800  -1254   -333
ATOM   2555  O   LEU A 161       9.360 -16.491 -56.384  1.00 46.18           O  
ANISOU 2555  O   LEU A 161     7343   5019   5185   -787  -1150   -339
ATOM   2556  CB  LEU A 161      10.656 -18.112 -58.790  1.00 47.90           C  
ANISOU 2556  CB  LEU A 161     8397   4794   5008   -785  -1062   -320
ATOM   2557  CG  LEU A 161      10.942 -19.565 -59.164  1.00 48.28           C  
ANISOU 2557  CG  LEU A 161     8701   4713   4929   -812  -1040   -296
ATOM   2558  CD1 LEU A 161      12.232 -19.671 -59.927  1.00 47.31           C  
ANISOU 2558  CD1 LEU A 161     8859   4459   4659   -721   -816   -319
ATOM   2559  CD2 LEU A 161      10.964 -20.470 -57.927  1.00 47.20           C  
ANISOU 2559  CD2 LEU A 161     8333   4717   4882   -828   -987   -278
ATOM   2560  H   LEU A 161       8.767 -17.679 -60.464  1.00  0.00           H  
ATOM   2561  HA  LEU A 161       8.873 -18.568 -57.717  1.00  0.00           H  
ATOM   2562  HB3 LEU A 161      11.336 -17.806 -57.995  1.00  0.00           H  
ATOM   2563  HB2 LEU A 161      10.955 -17.464 -59.614  1.00  0.00           H  
ATOM   2564  HG  LEU A 161      10.138 -19.908 -59.816  1.00  0.00           H  
ATOM   2565 HD11 LEU A 161      12.418 -20.714 -60.184  1.00  0.00           H  
ATOM   2566 HD12 LEU A 161      12.165 -19.079 -60.840  1.00  0.00           H  
ATOM   2567 HD13 LEU A 161      13.050 -19.298 -59.312  1.00  0.00           H  
ATOM   2568 HD21 LEU A 161      11.170 -21.496 -58.231  1.00  0.00           H  
ATOM   2569 HD22 LEU A 161      11.741 -20.131 -57.242  1.00  0.00           H  
ATOM   2570 HD23 LEU A 161       9.996 -20.427 -57.427  1.00  0.00           H  
ATOM   2571  N   TYR A 162       8.998 -15.360 -58.282  1.00 47.36           N  
ANISOU 2571  N   TYR A 162     7885   4921   5188   -761  -1324   -351
ATOM   2572  CA  TYR A 162       9.138 -14.049 -57.669  1.00 46.28           C  
ANISOU 2572  CA  TYR A 162     7530   4904   5152   -693  -1244   -383
ATOM   2573  C   TYR A 162       7.914 -13.147 -57.881  1.00 47.17           C  
ANISOU 2573  C   TYR A 162     7568   5022   5333   -679  -1482   -383
ATOM   2574  O   TYR A 162       8.016 -12.096 -58.509  1.00 47.44           O  
ANISOU 2574  O   TYR A 162     7756   4963   5308   -620  -1497   -402
ATOM   2575  CB  TYR A 162      10.431 -13.384 -58.163  1.00 45.81           C  
ANISOU 2575  CB  TYR A 162     7661   4758   4986   -635  -1017   -416
ATOM   2576  CG  TYR A 162      11.616 -14.327 -58.150  1.00 44.95           C  
ANISOU 2576  CG  TYR A 162     7647   4630   4804   -630   -800   -419
ATOM   2577  CD1 TYR A 162      12.121 -14.829 -56.942  1.00 43.50           C  
ANISOU 2577  CD1 TYR A 162     7188   4620   4719   -615   -664   -424
ATOM   2578  CD2 TYR A 162      12.222 -14.730 -59.338  1.00 45.19           C  
ANISOU 2578  CD2 TYR A 162     8050   4462   4659   -627   -732   -418
ATOM   2579  CE1 TYR A 162      13.191 -15.707 -56.921  1.00 43.00           C  
ANISOU 2579  CE1 TYR A 162     7204   4542   4593   -582   -482   -429
ATOM   2580  CE2 TYR A 162      13.300 -15.604 -59.331  1.00 44.79           C  
ANISOU 2580  CE2 TYR A 162     8076   4396   4547   -598   -526   -425
ATOM   2581  CZ  TYR A 162      13.781 -16.089 -58.114  1.00 44.22           C  
ANISOU 2581  CZ  TYR A 162     7707   4508   4586   -568   -409   -431
ATOM   2582  OH  TYR A 162      14.855 -16.955 -58.098  1.00 43.64           O  
ANISOU 2582  OH  TYR A 162     7702   4423   4455   -512   -218   -440
ATOM   2583  H   TYR A 162       8.741 -15.407 -59.258  1.00  0.00           H  
ATOM   2584  HA  TYR A 162       9.244 -14.204 -56.595  1.00  0.00           H  
ATOM   2585  HB3 TYR A 162      10.652 -12.516 -57.542  1.00  0.00           H  
ATOM   2586  HB2 TYR A 162      10.280 -13.006 -59.174  1.00  0.00           H  
ATOM   2587  HD1 TYR A 162      11.674 -14.532 -56.005  1.00  0.00           H  
ATOM   2588  HD2 TYR A 162      11.854 -14.362 -60.284  1.00  0.00           H  
ATOM   2589  HE1 TYR A 162      13.559 -16.088 -55.980  1.00  0.00           H  
ATOM   2590  HE2 TYR A 162      13.759 -15.903 -60.262  1.00  0.00           H  
ATOM   2591  HH  TYR A 162      15.147 -17.120 -58.997  1.00  0.00           H  
ATOM   2592  N   PRO A 163       6.753 -13.548 -57.335  1.00 47.78           N  
ANISOU 2592  N   PRO A 163     7404   5212   5538   -729  -1662   -364
ATOM   2593  CA  PRO A 163       5.546 -12.746 -57.524  1.00 49.15           C  
ANISOU 2593  CA  PRO A 163     7470   5409   5794   -698  -1899   -369
ATOM   2594  C   PRO A 163       5.520 -11.493 -56.641  1.00 48.83           C  
ANISOU 2594  C   PRO A 163     7169   5509   5875   -601  -1809   -400
ATOM   2595  O   PRO A 163       6.075 -11.489 -55.534  1.00 47.42           O  
ANISOU 2595  O   PRO A 163     6774   5471   5771   -597  -1607   -413
ATOM   2596  CB  PRO A 163       4.430 -13.700 -57.114  1.00 49.78           C  
ANISOU 2596  CB  PRO A 163     7338   5588   5986   -802  -2073   -345
ATOM   2597  CG  PRO A 163       5.055 -14.620 -56.125  1.00 48.38           C  
ANISOU 2597  CG  PRO A 163     7031   5513   5839   -861  -1866   -334
ATOM   2598  CD  PRO A 163       6.518 -14.699 -56.438  1.00 47.28           C  
ANISOU 2598  CD  PRO A 163     7138   5271   5557   -814  -1638   -342
ATOM   2599  HA  PRO A 163       5.438 -12.470 -58.573  1.00  0.00           H  
ATOM   2600  HB3 PRO A 163       4.105 -14.271 -57.984  1.00  0.00           H  
ATOM   2601  HB2 PRO A 163       3.633 -13.136 -56.630  1.00  0.00           H  
ATOM   2602  HG3 PRO A 163       4.610 -15.610 -56.219  1.00  0.00           H  
ATOM   2603  HG2 PRO A 163       4.920 -14.219 -55.121  1.00  0.00           H  
ATOM   2604  HD2 PRO A 163       7.091 -14.564 -55.521  1.00  0.00           H  
ATOM   2605  HD3 PRO A 163       6.722 -15.624 -56.977  1.00  0.00           H  
ATOM   2606  N   VAL A 164       4.890 -10.442 -57.156  1.00 50.36           N  
ANISOU 2606  N   VAL A 164     7413   5647   6073   -517  -1968   -413
ATOM   2607  CA  VAL A 164       4.651  -9.221 -56.408  1.00 50.43           C  
ANISOU 2607  CA  VAL A 164     7202   5767   6191   -414  -1925   -443
ATOM   2608  C   VAL A 164       3.186  -9.187 -55.979  1.00 52.14           C  
ANISOU 2608  C   VAL A 164     7113   6120   6579   -394  -2143   -441
ATOM   2609  O   VAL A 164       2.286  -9.413 -56.793  1.00 53.78           O  
ANISOU 2609  O   VAL A 164     7394   6260   6780   -403  -2407   -427
ATOM   2610  CB  VAL A 164       5.006  -7.961 -57.240  1.00 50.92           C  
ANISOU 2610  CB  VAL A 164     7551   5663   6132   -313  -1932   -464
ATOM   2611  CG1 VAL A 164       4.913  -6.707 -56.387  1.00 50.45           C  
ANISOU 2611  CG1 VAL A 164     7295   5704   6168   -208  -1851   -498
ATOM   2612  CG2 VAL A 164       6.401  -8.073 -57.831  1.00 49.88           C  
ANISOU 2612  CG2 VAL A 164     7736   5387   5828   -355  -1717   -468
ATOM   2613  H   VAL A 164       4.554 -10.471 -58.108  1.00  0.00           H  
ATOM   2614  HA  VAL A 164       5.274  -9.234 -55.514  1.00  0.00           H  
ATOM   2615  HB  VAL A 164       4.291  -7.875 -58.058  1.00  0.00           H  
ATOM   2616 HG11 VAL A 164       5.166  -5.836 -56.992  1.00  0.00           H  
ATOM   2617 HG12 VAL A 164       3.897  -6.601 -56.005  1.00  0.00           H  
ATOM   2618 HG13 VAL A 164       5.609  -6.783 -55.551  1.00  0.00           H  
ATOM   2619 HG21 VAL A 164       6.624  -7.176 -58.409  1.00  0.00           H  
ATOM   2620 HG22 VAL A 164       7.130  -8.177 -57.027  1.00  0.00           H  
ATOM   2621 HG23 VAL A 164       6.452  -8.946 -58.481  1.00  0.00           H  
ATOM   2622  N   ILE A 165       2.958  -8.918 -54.697  1.00 52.17           N  
ANISOU 2622  N   ILE A 165     6771   6317   6735   -370  -2031   -457
ATOM   2623  CA  ILE A 165       1.611  -8.792 -54.140  1.00 54.17           C  
ANISOU 2623  CA  ILE A 165     6687   6725   7169   -341  -2185   -464
ATOM   2624  C   ILE A 165       1.255  -7.324 -53.866  1.00 55.23           C  
ANISOU 2624  C   ILE A 165     6729   6891   7364   -168  -2198   -499
ATOM   2625  O   ILE A 165       1.950  -6.633 -53.116  1.00 54.25           O  
ANISOU 2625  O   ILE A 165     6568   6807   7237   -116  -1985   -523
ATOM   2626  CB  ILE A 165       1.459  -9.608 -52.827  1.00 53.33           C  
ANISOU 2626  CB  ILE A 165     6255   6816   7191   -439  -2042   -457
ATOM   2627  CG1 ILE A 165       1.985 -11.042 -52.989  1.00 52.74           C  
ANISOU 2627  CG1 ILE A 165     6310   6695   7035   -597  -1990   -423
ATOM   2628  CG2 ILE A 165       0.016  -9.562 -52.321  1.00 55.03           C  
ANISOU 2628  CG2 ILE A 165     6115   7195   7600   -430  -2187   -466
ATOM   2629  CD1 ILE A 165       1.142 -11.959 -53.857  1.00 54.28           C  
ANISOU 2629  CD1 ILE A 165     6579   6825   7221   -705  -2238   -397
ATOM   2630  H   ILE A 165       3.733  -8.791 -54.062  1.00  0.00           H  
ATOM   2631  HA  ILE A 165       0.902  -9.184 -54.869  1.00  0.00           H  
ATOM   2632  HB  ILE A 165       2.079  -9.122 -52.074  1.00  0.00           H  
ATOM   2633 HG13 ILE A 165       2.110 -11.493 -52.005  1.00  0.00           H  
ATOM   2634 HG12 ILE A 165       3.002 -11.010 -53.381  1.00  0.00           H  
ATOM   2635 HG21 ILE A 165      -0.065 -10.140 -51.401  1.00  0.00           H  
ATOM   2636 HG22 ILE A 165      -0.268  -8.528 -52.126  1.00  0.00           H  
ATOM   2637 HG23 ILE A 165      -0.648  -9.985 -53.075  1.00  0.00           H  
ATOM   2638 HD11 ILE A 165       1.605 -12.945 -53.902  1.00  0.00           H  
ATOM   2639 HD12 ILE A 165       0.143 -12.047 -53.430  1.00  0.00           H  
ATOM   2640 HD13 ILE A 165       1.072 -11.545 -54.863  1.00  0.00           H  
ATOM   2641  N   ASN A 166       0.156  -6.866 -54.429  1.00 57.85           N  
ANISOU 2641  N   ASN A 166     7019   7207   7754    -77  -2456   -505
ATOM   2642  CA  ASN A 166      -0.323  -5.521 -54.215  1.00 59.21           C  
ANISOU 2642  CA  ASN A 166     7109   7400   7986    111  -2498   -537
ATOM   2643  C   ASN A 166      -1.196  -5.409 -52.991  1.00 59.68           C  
ANISOU 2643  C   ASN A 166     6726   7691   8257    152  -2455   -559
ATOM   2644  O   ASN A 166      -1.749  -6.370 -52.546  1.00 59.93           O  
ANISOU 2644  O   ASN A 166     6508   7859   8402     35  -2474   -546
ATOM   2645  CB  ASN A 166      -1.146  -5.071 -55.407  1.00 61.77           C  
ANISOU 2645  CB  ASN A 166     7595   7600   8276    219  -2819   -536
ATOM   2646  CG  ASN A 166      -0.415  -5.203 -56.719  1.00 62.73           C  
ANISOU 2646  CG  ASN A 166     8188   7474   8173    178  -2883   -514
ATOM   2647  OD1 ASN A 166      -1.013  -5.460 -57.746  1.00 65.81           O  
ANISOU 2647  OD1 ASN A 166     8730   7762   8514    182  -3155   -499
ATOM   2648  ND2 ASN A 166       0.875  -4.992 -56.693  1.00 61.21           N  
ANISOU 2648  ND2 ASN A 166     8231   7183   7843    140  -2632   -515
ATOM   2649  H   ASN A 166      -0.386  -7.463 -55.037  1.00  0.00           H  
ATOM   2650  HA  ASN A 166       0.532  -4.854 -54.103  1.00  0.00           H  
ATOM   2651  HB3 ASN A 166      -1.451  -4.034 -55.265  1.00  0.00           H  
ATOM   2652  HB2 ASN A 166      -2.070  -5.648 -55.448  1.00  0.00           H  
ATOM   2653 HD22 ASN A 166       1.416  -5.067 -57.543  1.00  0.00           H  
ATOM   2654 HD21 ASN A 166       1.330  -4.754 -55.823  1.00  0.00           H  
ATOM   2655  N   GLY A 167      -1.332  -4.215 -52.461  1.00 60.08           N  
ANISOU 2655  N   GLY A 167     6698   7775   8353    318  -2388   -593
ATOM   2656  CA  GLY A 167      -2.305  -3.947 -51.408  1.00 61.37           C  
ANISOU 2656  CA  GLY A 167     6456   8145   8717    396  -2364   -620
ATOM   2657  C   GLY A 167      -1.755  -3.291 -50.156  1.00 60.30           C  
ANISOU 2657  C   GLY A 167     6223   8090   8599    446  -2081   -649
ATOM   2658  O   GLY A 167      -0.627  -2.791 -50.137  1.00 58.75           O  
ANISOU 2658  O   GLY A 167     6278   7781   8263    445  -1923   -655
ATOM   2659  H   GLY A 167      -0.754  -3.451 -52.781  1.00  0.00           H  
ATOM   2660  HA3 GLY A 167      -2.807  -4.876 -51.137  1.00  0.00           H  
ATOM   2661  HA2 GLY A 167      -3.112  -3.334 -51.811  1.00  0.00           H  
ATOM   2662  N   GLY A 168      -2.568  -3.293 -49.106  1.00 61.29           N  
ANISOU 2662  N   GLY A 168     5981   8409   8896    480  -2015   -669
ATOM   2663  CA  GLY A 168      -2.192  -2.694 -47.837  1.00 60.63           C  
ANISOU 2663  CA  GLY A 168     5793   8409   8835    530  -1758   -700
ATOM   2664  C   GLY A 168      -2.379  -3.659 -46.695  1.00 60.47           C  
ANISOU 2664  C   GLY A 168     5483   8574   8919    387  -1595   -692
ATOM   2665  O   GLY A 168      -2.207  -4.867 -46.862  1.00 59.89           O  
ANISOU 2665  O   GLY A 168     5407   8517   8832    205  -1609   -656
ATOM   2666  H   GLY A 168      -3.481  -3.720 -49.175  1.00  0.00           H  
ATOM   2667  HA3 GLY A 168      -2.797  -1.804 -47.663  1.00  0.00           H  
ATOM   2668  HA2 GLY A 168      -1.149  -2.380 -47.879  1.00  0.00           H  
ATOM   2669  N   VAL A 169      -2.748  -3.115 -45.540  1.00 61.22           N  
ANISOU 2669  N   VAL A 169     5361   8795   9106    472  -1436   -726
ATOM   2670  CA  VAL A 169      -2.938  -3.902 -44.318  1.00 61.31           C  
ANISOU 2670  CA  VAL A 169     5117   8975   9202    348  -1249   -722
ATOM   2671  C   VAL A 169      -3.866  -5.119 -44.499  1.00 62.64           C  
ANISOU 2671  C   VAL A 169     5049   9256   9497    201  -1361   -695
ATOM   2672  O   VAL A 169      -3.515  -6.217 -44.067  1.00 61.87           O  
ANISOU 2672  O   VAL A 169     4937   9197   9373     11  -1258   -665
ATOM   2673  CB  VAL A 169      -3.385  -3.013 -43.119  1.00 62.16           C  
ANISOU 2673  CB  VAL A 169     5031   9194   9393    491  -1074   -770
ATOM   2674  CG1 VAL A 169      -3.686  -3.861 -41.883  1.00 62.09           C  
ANISOU 2674  CG1 VAL A 169     4772   9353   9466    356   -880   -765
ATOM   2675  CG2 VAL A 169      -2.320  -1.971 -42.804  1.00 60.86           C  
ANISOU 2675  CG2 VAL A 169     5127   8914   9083    580   -939   -796
ATOM   2676  H   VAL A 169      -2.910  -2.120 -45.479  1.00  0.00           H  
ATOM   2677  HA  VAL A 169      -1.958  -4.301 -44.055  1.00  0.00           H  
ATOM   2678  HB  VAL A 169      -4.298  -2.491 -43.404  1.00  0.00           H  
ATOM   2679 HG11 VAL A 169      -3.995  -3.212 -41.063  1.00  0.00           H  
ATOM   2680 HG12 VAL A 169      -4.487  -4.565 -42.111  1.00  0.00           H  
ATOM   2681 HG13 VAL A 169      -2.791  -4.411 -41.592  1.00  0.00           H  
ATOM   2682 HG21 VAL A 169      -2.648  -1.358 -41.964  1.00  0.00           H  
ATOM   2683 HG22 VAL A 169      -1.387  -2.471 -42.546  1.00  0.00           H  
ATOM   2684 HG23 VAL A 169      -2.162  -1.337 -43.676  1.00  0.00           H  
ATOM   2685  N   PRO A 170      -5.035  -4.941 -45.149  1.00 65.00           N  
ANISOU 2685  N   PRO A 170     5171   9600   9927    283  -1581   -707
ATOM   2686  CA  PRO A 170      -5.899  -6.114 -45.330  1.00 66.56           C  
ANISOU 2686  CA  PRO A 170     5140   9906  10245    111  -1692   -686
ATOM   2687  C   PRO A 170      -5.246  -7.218 -46.176  1.00 65.53           C  
ANISOU 2687  C   PRO A 170     5262   9651   9987    -85  -1795   -636
ATOM   2688  O   PRO A 170      -5.359  -8.402 -45.838  1.00 65.43           O  
ANISOU 2688  O   PRO A 170     5160   9701   9998   -292  -1740   -610
ATOM   2689  CB  PRO A 170      -7.137  -5.537 -46.036  1.00 69.22           C  
ANISOU 2689  CB  PRO A 170     5278  10292  10729    267  -1950   -715
ATOM   2690  CG  PRO A 170      -7.127  -4.092 -45.692  1.00 69.27           C  
ANISOU 2690  CG  PRO A 170     5302  10280  10736    534  -1880   -757
ATOM   2691  CD  PRO A 170      -5.687  -3.712 -45.642  1.00 66.75           C  
ANISOU 2691  CD  PRO A 170     5365   9793  10204    532  -1734   -744
ATOM   2692  HA  PRO A 170      -6.184  -6.515 -44.357  1.00  0.00           H  
ATOM   2693  HB3 PRO A 170      -8.035  -6.000 -45.626  1.00  0.00           H  
ATOM   2694  HB2 PRO A 170      -7.025  -5.652 -47.114  1.00  0.00           H  
ATOM   2695  HG3 PRO A 170      -7.572  -3.952 -44.707  1.00  0.00           H  
ATOM   2696  HG2 PRO A 170      -7.622  -3.529 -46.483  1.00  0.00           H  
ATOM   2697  HD2 PRO A 170      -5.336  -3.499 -46.652  1.00  0.00           H  
ATOM   2698  HD3 PRO A 170      -5.551  -2.915 -44.911  1.00  0.00           H  
ATOM   2699  N   GLU A 171      -4.568  -6.823 -47.252  1.00 64.97           N  
ANISOU 2699  N   GLU A 171     5524   9392   9769    -17  -1928   -625
ATOM   2700  CA  GLU A 171      -3.896  -7.768 -48.142  1.00 64.39           C  
ANISOU 2700  CA  GLU A 171     5730   9178   9556   -173  -2017   -582
ATOM   2701  C   GLU A 171      -2.726  -8.436 -47.437  1.00 61.94           C  
ANISOU 2701  C   GLU A 171     5555   8848   9133   -301  -1768   -559
ATOM   2702  O   GLU A 171      -2.575  -9.654 -47.491  1.00 61.68           O  
ANISOU 2702  O   GLU A 171     5562   8807   9065   -482  -1763   -525
ATOM   2703  CB  GLU A 171      -3.418  -7.066 -49.416  1.00 64.42           C  
ANISOU 2703  CB  GLU A 171     6078   8981   9420    -56  -2184   -580
ATOM   2704  CG  GLU A 171      -4.518  -6.791 -50.450  1.00 68.22           C  
ANISOU 2704  CG  GLU A 171     6510   9438   9972     30  -2511   -589
ATOM   2705  CD  GLU A 171      -5.339  -5.554 -50.173  1.00 71.45           C  
ANISOU 2705  CD  GLU A 171     6715   9926  10506    264  -2568   -632
ATOM   2706  OE1 GLU A 171      -4.906  -4.760 -49.354  1.00 71.12           O  
ANISOU 2706  OE1 GLU A 171     6661   9908  10453    370  -2357   -656
ATOM   2707  OE2 GLU A 171      -6.405  -5.352 -50.773  1.00 74.24           O1-
ANISOU 2707  OE2 GLU A 171     6929  10315  10964    352  -2830   -647
ATOM   2708  H   GLU A 171      -4.505  -5.840 -47.477  1.00  0.00           H  
ATOM   2709  HA  GLU A 171      -4.612  -8.540 -48.425  1.00  0.00           H  
ATOM   2710  HB3 GLU A 171      -2.628  -7.657 -49.879  1.00  0.00           H  
ATOM   2711  HB2 GLU A 171      -2.930  -6.128 -49.150  1.00  0.00           H  
ATOM   2712  HG3 GLU A 171      -5.178  -7.656 -50.513  1.00  0.00           H  
ATOM   2713  HG2 GLU A 171      -4.071  -6.713 -51.441  1.00  0.00           H  
ATOM   2714  N   THR A 172      -1.914  -7.622 -46.770  1.00 60.48           N  
ANISOU 2714  N   THR A 172     5443   8651   8886   -200  -1573   -580
ATOM   2715  CA  THR A 172      -0.796  -8.096 -45.952  1.00 58.47           C  
ANISOU 2715  CA  THR A 172     5281   8398   8536   -289  -1339   -568
ATOM   2716  C   THR A 172      -1.250  -9.121 -44.903  1.00 58.45           C  
ANISOU 2716  C   THR A 172     5048   8542   8618   -433  -1221   -552
ATOM   2717  O   THR A 172      -0.657 -10.197 -44.785  1.00 57.52           O  
ANISOU 2717  O   THR A 172     5040   8394   8421   -575  -1158   -518
ATOM   2718  CB  THR A 172      -0.066  -6.913 -45.262  1.00 57.45           C  
ANISOU 2718  CB  THR A 172     5207   8262   8357   -155  -1165   -605
ATOM   2719  OG1 THR A 172       0.537  -6.077 -46.254  1.00 57.39           O  
ANISOU 2719  OG1 THR A 172     5470   8095   8242    -59  -1246   -616
ATOM   2720  CG2 THR A 172       1.012  -7.403 -44.327  1.00 55.95           C  
ANISOU 2720  CG2 THR A 172     5075   8099   8087   -241   -947   -598
ATOM   2721  H   THR A 172      -2.054  -6.623 -46.813  1.00  0.00           H  
ATOM   2722  HA  THR A 172      -0.083  -8.588 -46.614  1.00  0.00           H  
ATOM   2723  HB  THR A 172      -0.791  -6.328 -44.695  1.00  0.00           H  
ATOM   2724  HG1 THR A 172       0.988  -5.346 -45.826  1.00  0.00           H  
ATOM   2725 HG21 THR A 172       1.504  -6.550 -43.860  1.00  0.00           H  
ATOM   2726 HG22 THR A 172       0.567  -8.032 -43.556  1.00  0.00           H  
ATOM   2727 HG23 THR A 172       1.745  -7.982 -44.889  1.00  0.00           H  
ATOM   2728  N   THR A 173      -2.307  -8.779 -44.160  1.00 59.53           N  
ANISOU 2728  N   THR A 173     4880   8830   8911   -391  -1186   -577
ATOM   2729  CA  THR A 173      -2.886  -9.655 -43.142  1.00 59.70           C  
ANISOU 2729  CA  THR A 173     4670   8994   9021   -533  -1058   -567
ATOM   2730  C   THR A 173      -3.254 -11.013 -43.719  1.00 60.27           C  
ANISOU 2730  C   THR A 173     4755   9046   9098   -736  -1183   -526
ATOM   2731  O   THR A 173      -3.056 -12.046 -43.084  1.00 59.96           O  
ANISOU 2731  O   THR A 173     4725   9032   9024   -897  -1060   -498
ATOM   2732  CB  THR A 173      -4.130  -9.013 -42.497  1.00 61.82           C  
ANISOU 2732  CB  THR A 173     4590   9426   9474   -445  -1025   -607
ATOM   2733  OG1 THR A 173      -3.722  -7.933 -41.649  1.00 60.76           O  
ANISOU 2733  OG1 THR A 173     4462   9310   9313   -286   -849   -643
ATOM   2734  CG2 THR A 173      -4.919 -10.032 -41.668  1.00 62.61           C  
ANISOU 2734  CG2 THR A 173     4441   9669   9680   -629   -917   -595
ATOM   2735  H   THR A 173      -2.745  -7.878 -44.289  1.00  0.00           H  
ATOM   2736  HA  THR A 173      -2.140  -9.808 -42.362  1.00  0.00           H  
ATOM   2737  HB  THR A 173      -4.775  -8.621 -43.284  1.00  0.00           H  
ATOM   2738  HG1 THR A 173      -4.496  -7.532 -41.246  1.00  0.00           H  
ATOM   2739 HG21 THR A 173      -5.790  -9.546 -41.227  1.00  0.00           H  
ATOM   2740 HG22 THR A 173      -5.246 -10.849 -42.311  1.00  0.00           H  
ATOM   2741 HG23 THR A 173      -4.283 -10.426 -40.875  1.00  0.00           H  
ATOM   2742  N   GLU A 174      -3.734 -11.024 -44.943  1.00 60.94           N  
ANISOU 2742  N   GLU A 174     4881   9067   9208   -731  -1433   -522
ATOM   2743  CA  GLU A 174      -4.158 -12.226 -45.624  1.00 61.87           C  
ANISOU 2743  CA  GLU A 174     5030   9150   9326   -924  -1588   -489
ATOM   2744  C   GLU A 174      -3.028 -13.042 -46.192  1.00 59.59           C  
ANISOU 2744  C   GLU A 174     5104   8691   8845  -1013  -1588   -449
ATOM   2745  O   GLU A 174      -3.094 -14.245 -46.288  1.00 59.79           O  
ANISOU 2745  O   GLU A 174     5196   8688   8836  -1197  -1609   -416
ATOM   2746  CB  GLU A 174      -5.109 -11.823 -46.743  1.00 64.21           C  
ANISOU 2746  CB  GLU A 174     5245   9438   9715   -866  -1881   -506
ATOM   2747  CG  GLU A 174      -5.833 -12.960 -47.416  1.00 67.78           C  
ANISOU 2747  CG  GLU A 174     5664   9883  10205  -1074  -2078   -484
ATOM   2748  CD  GLU A 174      -6.981 -13.524 -46.604  1.00 72.98           C  
ANISOU 2748  CD  GLU A 174     5940  10738  11051  -1227  -2023   -497
ATOM   2749  OE1 GLU A 174      -7.693 -14.382 -47.153  1.00 75.47           O  
ANISOU 2749  OE1 GLU A 174     6194  11063  11419  -1411  -2200   -487
ATOM   2750  OE2 GLU A 174      -7.168 -13.129 -45.431  1.00 73.94           O1-
ANISOU 2750  OE2 GLU A 174     5834  10999  11261  -1177  -1800   -519
ATOM   2751  H   GLU A 174      -3.822 -10.160 -45.459  1.00  0.00           H  
ATOM   2752  HA  GLU A 174      -4.706 -12.846 -44.915  1.00  0.00           H  
ATOM   2753  HB3 GLU A 174      -4.562 -11.251 -47.492  1.00  0.00           H  
ATOM   2754  HB2 GLU A 174      -5.838 -11.110 -46.357  1.00  0.00           H  
ATOM   2755  HG3 GLU A 174      -5.124 -13.757 -47.642  1.00  0.00           H  
ATOM   2756  HG2 GLU A 174      -6.205 -12.628 -48.386  1.00  0.00           H  
ATOM   2757  N   LEU A 175      -1.990 -12.356 -46.594  1.00 57.38           N  
ANISOU 2757  N   LEU A 175     5067   8293   8440   -877  -1560   -454
ATOM   2758  CA  LEU A 175      -0.745 -12.981 -47.014  1.00 55.19           C  
ANISOU 2758  CA  LEU A 175     5121   7866   7981   -923  -1507   -424
ATOM   2759  C   LEU A 175      -0.070 -13.734 -45.866  1.00 53.68           C  
ANISOU 2759  C   LEU A 175     4932   7723   7740  -1004  -1278   -406
ATOM   2760  O   LEU A 175       0.546 -14.777 -46.080  1.00 53.18           O  
ANISOU 2760  O   LEU A 175     5071   7570   7565  -1104  -1257   -373
ATOM   2761  CB  LEU A 175       0.198 -11.923 -47.582  1.00 53.85           C  
ANISOU 2761  CB  LEU A 175     5167   7584   7708   -758  -1494   -444
ATOM   2762  CG  LEU A 175       1.470 -12.330 -48.324  1.00 52.08           C  
ANISOU 2762  CG  LEU A 175     5291   7193   7303   -772  -1462   -424
ATOM   2763  CD1 LEU A 175       1.217 -13.423 -49.354  1.00 52.37           C  
ANISOU 2763  CD1 LEU A 175     5506   7116   7276   -898  -1631   -390
ATOM   2764  CD2 LEU A 175       2.056 -11.096 -48.980  1.00 50.84           C  
ANISOU 2764  CD2 LEU A 175     5302   6938   7078   -623  -1475   -452
ATOM   2765  H   LEU A 175      -2.032 -11.347 -46.622  1.00  0.00           H  
ATOM   2766  HA  LEU A 175      -0.972 -13.696 -47.805  1.00  0.00           H  
ATOM   2767  HB3 LEU A 175       0.461 -11.223 -46.789  1.00  0.00           H  
ATOM   2768  HB2 LEU A 175      -0.375 -11.241 -48.211  1.00  0.00           H  
ATOM   2769  HG  LEU A 175       2.188 -12.705 -47.595  1.00  0.00           H  
ATOM   2770 HD11 LEU A 175       2.152 -13.676 -49.853  1.00  0.00           H  
ATOM   2771 HD12 LEU A 175       0.821 -14.308 -48.856  1.00  0.00           H  
ATOM   2772 HD13 LEU A 175       0.497 -13.069 -50.091  1.00  0.00           H  
ATOM   2773 HD21 LEU A 175       2.966 -11.366 -49.516  1.00  0.00           H  
ATOM   2774 HD22 LEU A 175       1.333 -10.678 -49.681  1.00  0.00           H  
ATOM   2775 HD23 LEU A 175       2.291 -10.355 -48.216  1.00  0.00           H  
ATOM   2776  N   LEU A 176      -0.216 -13.220 -44.651  1.00 52.91           N  
ANISOU 2776  N   LEU A 176     4626   7759   7718   -955  -1112   -429
ATOM   2777  CA  LEU A 176       0.416 -13.825 -43.489  1.00 51.61           C  
ANISOU 2777  CA  LEU A 176     4477   7637   7496  -1013   -903   -414
ATOM   2778  C   LEU A 176      -0.259 -15.102 -43.001  1.00 52.63           C  
ANISOU 2778  C   LEU A 176     4524   7816   7659  -1207   -877   -382
ATOM   2779  O   LEU A 176       0.206 -15.716 -42.039  1.00 52.16           O  
ANISOU 2779  O   LEU A 176     4506   7776   7536  -1264   -714   -364
ATOM   2780  CB  LEU A 176       0.515 -12.811 -42.354  1.00 51.14           C  
ANISOU 2780  CB  LEU A 176     4263   7686   7483   -896   -735   -452
ATOM   2781  CG  LEU A 176       1.530 -11.688 -42.532  1.00 49.47           C  
ANISOU 2781  CG  LEU A 176     4189   7414   7196   -735   -696   -483
ATOM   2782  CD1 LEU A 176       1.269 -10.625 -41.503  1.00 49.34           C  
ANISOU 2782  CD1 LEU A 176     3998   7503   7246   -629   -570   -524
ATOM   2783  CD2 LEU A 176       2.954 -12.219 -42.422  1.00 47.72           C  
ANISOU 2783  CD2 LEU A 176     4193   7114   6823   -752   -603   -466
ATOM   2784  H   LEU A 176      -0.776 -12.390 -44.518  1.00  0.00           H  
ATOM   2785  HA  LEU A 176       1.434 -14.088 -43.776  1.00  0.00           H  
ATOM   2786  HB3 LEU A 176       0.720 -13.336 -41.421  1.00  0.00           H  
ATOM   2787  HB2 LEU A 176      -0.469 -12.380 -42.171  1.00  0.00           H  
ATOM   2788  HG  LEU A 176       1.397 -11.253 -43.523  1.00  0.00           H  
ATOM   2789 HD11 LEU A 176       1.991  -9.817 -41.623  1.00  0.00           H  
ATOM   2790 HD12 LEU A 176       0.260 -10.233 -41.633  1.00  0.00           H  
ATOM   2791 HD13 LEU A 176       1.366 -11.053 -40.505  1.00  0.00           H  
ATOM   2792 HD21 LEU A 176       3.659 -11.398 -42.553  1.00  0.00           H  
ATOM   2793 HD22 LEU A 176       3.099 -12.670 -41.440  1.00  0.00           H  
ATOM   2794 HD23 LEU A 176       3.123 -12.969 -43.194  1.00  0.00           H  
ATOM   2795  N   LYS A 177      -1.351 -15.496 -43.654  1.00 53.99           N  
ANISOU 2795  N   LYS A 177     4588   8003   7924  -1315  -1044   -375
ATOM   2796  CA  LYS A 177      -2.025 -16.746 -43.336  1.00 54.94           C  
ANISOU 2796  CA  LYS A 177     4650   8153   8072  -1535  -1034   -346
ATOM   2797  C   LYS A 177      -1.422 -17.874 -44.151  1.00 54.14           C  
ANISOU 2797  C   LYS A 177     4867   7883   7821  -1641  -1124   -304
ATOM   2798  O   LYS A 177      -1.551 -19.043 -43.790  1.00 54.73           O  
ANISOU 2798  O   LYS A 177     5010   7933   7850  -1816  -1074   -272
ATOM   2799  CB  LYS A 177      -3.522 -16.645 -43.617  1.00 57.73           C  
ANISOU 2799  CB  LYS A 177     4706   8618   8611  -1620  -1174   -366
ATOM   2800  CG  LYS A 177      -4.320 -15.841 -42.600  1.00 59.34           C  
ANISOU 2800  CG  LYS A 177     4559   9010   8979  -1555  -1042   -405
ATOM   2801  CD  LYS A 177      -5.772 -15.757 -43.033  1.00 63.25           C  
ANISOU 2801  CD  LYS A 177     4742   9620   9670  -1625  -1207   -430
ATOM   2802  CE  LYS A 177      -6.473 -14.560 -42.416  1.00 65.29           C  
ANISOU 2802  CE  LYS A 177     4673  10042  10092  -1458  -1130   -482
ATOM   2803  NZ  LYS A 177      -7.712 -14.972 -41.698  1.00 68.44           N1+
ANISOU 2803  NZ  LYS A 177     4714  10620  10670  -1612  -1043   -499
ATOM   2804  H   LYS A 177      -1.733 -14.922 -44.392  1.00  0.00           H  
ATOM   2805  HA  LYS A 177      -1.881 -16.962 -42.277  1.00  0.00           H  
ATOM   2806  HB3 LYS A 177      -3.943 -17.648 -43.694  1.00  0.00           H  
ATOM   2807  HB2 LYS A 177      -3.675 -16.222 -44.610  1.00  0.00           H  
ATOM   2808  HG3 LYS A 177      -3.905 -14.836 -42.525  1.00  0.00           H  
ATOM   2809  HG2 LYS A 177      -4.259 -16.326 -41.626  1.00  0.00           H  
ATOM   2810  HD3 LYS A 177      -6.291 -16.671 -42.742  1.00  0.00           H  
ATOM   2811  HD2 LYS A 177      -5.823 -15.687 -44.120  1.00  0.00           H  
ATOM   2812  HE3 LYS A 177      -6.728 -13.846 -43.199  1.00  0.00           H  
ATOM   2813  HE2 LYS A 177      -5.798 -14.064 -41.719  1.00  0.00           H  
ATOM   2814  HZ1 LYS A 177      -8.157 -14.158 -41.299  1.00  0.00           H  
ATOM   2815  HZ2 LYS A 177      -8.346 -15.417 -42.347  1.00  0.00           H  
ATOM   2816  HZ3 LYS A 177      -7.475 -15.621 -40.961  1.00  0.00           H  
ATOM   2817  N   GLU A 178      -0.768 -17.510 -45.253  1.00 52.80           N  
ANISOU 2817  N   GLU A 178     4911   7587   7565  -1534  -1247   -306
ATOM   2818  CA  GLU A 178      -0.062 -18.469 -46.109  1.00 51.99           C  
ANISOU 2818  CA  GLU A 178     5146   7306   7302  -1596  -1317   -272
ATOM   2819  C   GLU A 178       1.192 -18.973 -45.412  1.00 49.46           C  
ANISOU 2819  C   GLU A 178     5011   6937   6844  -1554  -1121   -253
ATOM   2820  O   GLU A 178       1.738 -18.291 -44.546  1.00 48.44           O  
ANISOU 2820  O   GLU A 178     4792   6887   6724  -1436   -967   -272
ATOM   2821  CB  GLU A 178       0.301 -17.843 -47.460  1.00 51.89           C  
ANISOU 2821  CB  GLU A 178     5316   7170   7229  -1482  -1477   -285
ATOM   2822  CG  GLU A 178      -0.884 -17.509 -48.358  1.00 55.10           C  
ANISOU 2822  CG  GLU A 178     5609   7587   7739  -1519  -1726   -299
ATOM   2823  CD  GLU A 178      -1.619 -18.745 -48.885  1.00 59.08           C  
ANISOU 2823  CD  GLU A 178     6179   8033   8234  -1740  -1883   -273
ATOM   2824  OE1 GLU A 178      -0.957 -19.729 -49.287  1.00 59.54           O  
ANISOU 2824  OE1 GLU A 178     6544   7942   8136  -1816  -1872   -241
ATOM   2825  OE2 GLU A 178      -2.867 -18.727 -48.903  1.00 61.95           O1-
ANISOU 2825  OE2 GLU A 178     6287   8502   8748  -1839  -2020   -287
ATOM   2826  H   GLU A 178      -0.745 -16.539 -45.529  1.00  0.00           H  
ATOM   2827  HA  GLU A 178      -0.720 -19.319 -46.289  1.00  0.00           H  
ATOM   2828  HB3 GLU A 178       0.982 -18.506 -47.993  1.00  0.00           H  
ATOM   2829  HB2 GLU A 178       0.892 -16.942 -47.293  1.00  0.00           H  
ATOM   2830  HG3 GLU A 178      -0.542 -16.906 -49.199  1.00  0.00           H  
ATOM   2831  HG2 GLU A 178      -1.585 -16.877 -47.812  1.00  0.00           H  
ATOM   2832  N   ARG A 179       1.634 -20.171 -45.787  1.00 48.54           N  
ANISOU 2832  N   ARG A 179     5161   6687   6597  -1646  -1137   -216
ATOM   2833  CA  ARG A 179       2.809 -20.791 -45.176  1.00 46.09           C  
ANISOU 2833  CA  ARG A 179     5039   6322   6150  -1595   -974   -196
ATOM   2834  C   ARG A 179       4.085 -20.371 -45.899  1.00 43.85           C  
ANISOU 2834  C   ARG A 179     4962   5939   5760  -1425   -958   -209
ATOM   2835  O   ARG A 179       4.274 -20.670 -47.082  1.00 44.04           O  
ANISOU 2835  O   ARG A 179     5205   5823   5704  -1431  -1070   -201
ATOM   2836  CB  ARG A 179       2.681 -22.328 -45.148  1.00 47.19           C  
ANISOU 2836  CB  ARG A 179     5383   6357   6191  -1763   -982   -151
ATOM   2837  CG  ARG A 179       3.652 -22.978 -44.179  1.00 45.97           C  
ANISOU 2837  CG  ARG A 179     5365   6180   5921  -1710   -807   -129
ATOM   2838  CD  ARG A 179       3.621 -24.501 -44.164  1.00 47.48           C  
ANISOU 2838  CD  ARG A 179     5814   6238   5988  -1854   -810    -83
ATOM   2839  NE  ARG A 179       4.687 -24.981 -43.274  1.00 48.34           N  
ANISOU 2839  NE  ARG A 179     6067   6323   5978  -1746   -657    -66
ATOM   2840  CZ  ARG A 179       4.893 -26.244 -42.911  1.00 48.36           C  
ANISOU 2840  CZ  ARG A 179     6311   6215   5850  -1818   -613    -26
ATOM   2841  NH1 ARG A 179       4.108 -27.214 -43.345  1.00 51.14           N  
ANISOU 2841  NH1 ARG A 179     6804   6462   6166  -2024   -696      4
ATOM   2842  NH2 ARG A 179       5.894 -26.537 -42.102  1.00 47.72           N1+
ANISOU 2842  NH2 ARG A 179     6342   6123   5668  -1682   -493    -16
ATOM   2843  H   ARG A 179       1.154 -20.681 -46.515  1.00  0.00           H  
ATOM   2844  HA  ARG A 179       2.876 -20.441 -44.146  1.00  0.00           H  
ATOM   2845  HB3 ARG A 179       2.849 -22.724 -46.150  1.00  0.00           H  
ATOM   2846  HB2 ARG A 179       1.661 -22.602 -44.877  1.00  0.00           H  
ATOM   2847  HG3 ARG A 179       3.463 -22.604 -43.173  1.00  0.00           H  
ATOM   2848  HG2 ARG A 179       4.664 -22.640 -44.402  1.00  0.00           H  
ATOM   2849  HD3 ARG A 179       3.793 -24.878 -45.172  1.00  0.00           H  
ATOM   2850  HD2 ARG A 179       2.655 -24.841 -43.790  1.00  0.00           H  
ATOM   2851  HE  ARG A 179       5.295 -24.251 -42.930  1.00  0.00           H  
ATOM   2852 HH12 ARG A 179       4.279 -28.168 -43.059  1.00  0.00           H  
ATOM   2853 HH11 ARG A 179       3.337 -27.002 -43.962  1.00  0.00           H  
ATOM   2854 HH22 ARG A 179       6.055 -27.494 -41.823  1.00  0.00           H  
ATOM   2855 HH21 ARG A 179       6.499 -25.804 -41.762  1.00  0.00           H  
ATOM   2856  N   PHE A 180       4.953 -19.673 -45.174  1.00 41.27           N  
ANISOU 2856  N   PHE A 180     4567   5685   5429  -1283   -814   -233
ATOM   2857  CA  PHE A 180       6.271 -19.288 -45.682  1.00 38.66           C  
ANISOU 2857  CA  PHE A 180     4398   5284   5006  -1134   -760   -251
ATOM   2858  C   PHE A 180       7.385 -19.973 -44.905  1.00 37.32           C  
ANISOU 2858  C   PHE A 180     4330   5110   4739  -1073   -617   -240
ATOM   2859  O   PHE A 180       7.169 -20.451 -43.789  1.00 37.41           O  
ANISOU 2859  O   PHE A 180     4265   5191   4760  -1120   -546   -224
ATOM   2860  CB  PHE A 180       6.441 -17.767 -45.657  1.00 37.64           C  
ANISOU 2860  CB  PHE A 180     4115   5235   4952  -1017   -734   -298
ATOM   2861  CG  PHE A 180       5.533 -17.043 -46.617  1.00 37.46           C  
ANISOU 2861  CG  PHE A 180     4049   5184   4998  -1031   -893   -311
ATOM   2862  CD1 PHE A 180       5.837 -16.985 -47.981  1.00 36.56           C  
ANISOU 2862  CD1 PHE A 180     4163   4925   4805  -1006   -992   -311
ATOM   2863  CD2 PHE A 180       4.375 -16.432 -46.165  1.00 37.30           C  
ANISOU 2863  CD2 PHE A 180     3773   5280   5118  -1059   -945   -324
ATOM   2864  CE1 PHE A 180       5.000 -16.328 -48.878  1.00 36.67           C  
ANISOU 2864  CE1 PHE A 180     4165   4901   4866  -1008  -1162   -321
ATOM   2865  CE2 PHE A 180       3.528 -15.768 -47.054  1.00 37.43           C  
ANISOU 2865  CE2 PHE A 180     3747   5275   5201  -1048  -1114   -338
ATOM   2866  CZ  PHE A 180       3.839 -15.717 -48.417  1.00 36.96           C  
ANISOU 2866  CZ  PHE A 180     3933   5061   5051  -1023  -1235   -335
ATOM   2867  H   PHE A 180       4.713 -19.388 -44.235  1.00  0.00           H  
ATOM   2868  HA  PHE A 180       6.338 -19.615 -46.720  1.00  0.00           H  
ATOM   2869  HB3 PHE A 180       7.478 -17.515 -45.880  1.00  0.00           H  
ATOM   2870  HB2 PHE A 180       6.265 -17.400 -44.646  1.00  0.00           H  
ATOM   2871  HD1 PHE A 180       6.735 -17.455 -48.355  1.00  0.00           H  
ATOM   2872  HD2 PHE A 180       4.120 -16.467 -45.116  1.00  0.00           H  
ATOM   2873  HE1 PHE A 180       5.253 -16.294 -49.927  1.00  0.00           H  
ATOM   2874  HE2 PHE A 180       2.630 -15.292 -46.690  1.00  0.00           H  
ATOM   2875  HZ  PHE A 180       3.185 -15.208 -49.110  1.00  0.00           H  
ATOM   2876  N   ASP A 181       8.574 -20.027 -45.508  1.00 35.91           N  
ANISOU 2876  N   ASP A 181     4330   4848   4465   -963   -575   -251
ATOM   2877  CA  ASP A 181       9.736 -20.656 -44.880  1.00 34.42           C  
ANISOU 2877  CA  ASP A 181     4234   4658   4188   -871   -456   -247
ATOM   2878  C   ASP A 181      10.621 -19.662 -44.145  1.00 32.68           C  
ANISOU 2878  C   ASP A 181     3853   4560   4006   -747   -347   -292
ATOM   2879  O   ASP A 181      11.356 -20.035 -43.229  1.00 32.61           O  
ANISOU 2879  O   ASP A 181     3834   4600   3955   -680   -264   -293
ATOM   2880  CB  ASP A 181      10.538 -21.418 -45.913  1.00 34.84           C  
ANISOU 2880  CB  ASP A 181     4563   4556   4118   -818   -461   -237
ATOM   2881  CG  ASP A 181       9.780 -22.580 -46.468  1.00 36.84           C  
ANISOU 2881  CG  ASP A 181     5016   4675   4306   -946   -563   -191
ATOM   2882  OD1 ASP A 181       9.678 -22.686 -47.710  1.00 38.00           O  
ANISOU 2882  OD1 ASP A 181     5342   4695   4403   -969   -645   -189
ATOM   2883  OD2 ASP A 181       9.268 -23.385 -45.661  1.00 38.26           O1-
ANISOU 2883  OD2 ASP A 181     5193   4869   4476  -1036   -561   -158
ATOM   2884  H   ASP A 181       8.693 -19.626 -46.427  1.00  0.00           H  
ATOM   2885  HA  ASP A 181       9.368 -21.376 -44.149  1.00  0.00           H  
ATOM   2886  HB3 ASP A 181      11.466 -21.772 -45.463  1.00  0.00           H  
ATOM   2887  HB2 ASP A 181      10.816 -20.745 -46.725  1.00  0.00           H  
ATOM   2888  N   HIS A 182      10.562 -18.402 -44.565  1.00 31.09           N  
ANISOU 2888  N   HIS A 182     3545   4396   3873   -718   -358   -331
ATOM   2889  CA  HIS A 182      11.198 -17.309 -43.846  1.00 29.19           C  
ANISOU 2889  CA  HIS A 182     3141   4271   3678   -635   -268   -378
ATOM   2890  C   HIS A 182      10.445 -16.032 -44.150  1.00 29.17           C  
ANISOU 2890  C   HIS A 182     3016   4300   3766   -653   -316   -405
ATOM   2891  O   HIS A 182       9.917 -15.878 -45.255  1.00 29.93           O  
ANISOU 2891  O   HIS A 182     3199   4306   3865   -684   -413   -398
ATOM   2892  CB  HIS A 182      12.677 -17.160 -44.238  1.00 28.27           C  
ANISOU 2892  CB  HIS A 182     3108   4131   3500   -527   -183   -412
ATOM   2893  CG  HIS A 182      13.418 -16.159 -43.405  1.00 25.11           C  
ANISOU 2893  CG  HIS A 182     2544   3855   3142   -463    -96   -463
ATOM   2894  ND1 HIS A 182      14.064 -16.498 -42.240  1.00 22.85           N  
ANISOU 2894  ND1 HIS A 182     2185   3661   2838   -411    -38   -471
ATOM   2895  CD2 HIS A 182      13.580 -14.824 -43.547  1.00 22.41           C  
ANISOU 2895  CD2 HIS A 182     2114   3552   2850   -451    -68   -511
ATOM   2896  CE1 HIS A 182      14.600 -15.418 -41.701  1.00 21.75           C  
ANISOU 2896  CE1 HIS A 182     1908   3617   2739   -378     16   -523
ATOM   2897  NE2 HIS A 182      14.319 -14.388 -42.474  1.00 21.75           N  
ANISOU 2897  NE2 HIS A 182     1900   3584   2780   -406      7   -549
ATOM   2898  H   HIS A 182      10.062 -18.175 -45.413  1.00  0.00           H  
ATOM   2899  HA  HIS A 182      11.136 -17.508 -42.776  1.00  0.00           H  
ATOM   2900  HB3 HIS A 182      12.746 -16.878 -45.289  1.00  0.00           H  
ATOM   2901  HB2 HIS A 182      13.170 -18.129 -44.163  1.00  0.00           H  
ATOM   2902  HD1 HIS A 182      14.071 -17.458 -41.927  1.00  0.00           H  
ATOM   2903  HD2 HIS A 182      13.153 -14.316 -44.399  1.00  0.00           H  
ATOM   2904  HE1 HIS A 182      15.154 -15.494 -40.777  1.00  0.00           H  
ATOM   2905  N   ILE A 183      10.393 -15.125 -43.178  1.00 28.53           N  
ANISOU 2905  N   ILE A 183     2755   4337   3749   -624   -257   -437
ATOM   2906  CA  ILE A 183       9.776 -13.822 -43.387  1.00 28.55           C  
ANISOU 2906  CA  ILE A 183     2654   4365   3829   -611   -290   -469
ATOM   2907  C   ILE A 183      10.747 -12.728 -42.980  1.00 28.13           C  
ANISOU 2907  C   ILE A 183     2553   4364   3770   -537   -192   -523
ATOM   2908  O   ILE A 183      11.264 -12.721 -41.868  1.00 27.78           O  
ANISOU 2908  O   ILE A 183     2425   4411   3720   -515   -110   -540
ATOM   2909  CB  ILE A 183       8.418 -13.643 -42.595  1.00 28.92           C  
ANISOU 2909  CB  ILE A 183     2512   4502   3975   -659   -319   -459
ATOM   2910  CG1 ILE A 183       7.362 -14.647 -43.066  1.00 29.77           C  
ANISOU 2910  CG1 ILE A 183     2642   4564   4104   -762   -427   -412
ATOM   2911  CG2 ILE A 183       7.895 -12.194 -42.711  1.00 28.30           C  
ANISOU 2911  CG2 ILE A 183     2327   4452   3972   -604   -342   -499
ATOM   2912  CD1 ILE A 183       6.134 -14.747 -42.127  1.00 30.02           C  
ANISOU 2912  CD1 ILE A 183     2470   4704   4233   -832   -418   -401
ATOM   2913  H   ILE A 183      10.787 -15.333 -42.271  1.00  0.00           H  
ATOM   2914  HA  ILE A 183       9.566 -13.712 -44.451  1.00  0.00           H  
ATOM   2915  HB  ILE A 183       8.619 -13.841 -41.542  1.00  0.00           H  
ATOM   2916 HG13 ILE A 183       7.819 -15.631 -43.169  1.00  0.00           H  
ATOM   2917 HG12 ILE A 183       7.030 -14.378 -44.069  1.00  0.00           H  
ATOM   2918 HG21 ILE A 183       6.961 -12.099 -42.158  1.00  0.00           H  
ATOM   2919 HG22 ILE A 183       8.633 -11.507 -42.298  1.00  0.00           H  
ATOM   2920 HG23 ILE A 183       7.722 -11.953 -43.760  1.00  0.00           H  
ATOM   2921 HD11 ILE A 183       5.430 -15.477 -42.526  1.00  0.00           H  
ATOM   2922 HD12 ILE A 183       6.459 -15.060 -41.135  1.00  0.00           H  
ATOM   2923 HD13 ILE A 183       5.648 -13.774 -42.059  1.00  0.00           H  
ATOM   2924  N   LEU A 184      10.985 -11.796 -43.885  1.00 28.54           N  
ANISOU 2924  N   LEU A 184     2677   4350   3817   -509   -207   -553
ATOM   2925  CA  LEU A 184      11.728 -10.598 -43.534  1.00 28.82           C  
ANISOU 2925  CA  LEU A 184     2669   4427   3855   -466   -121   -609
ATOM   2926  C   LEU A 184      10.818  -9.385 -43.604  1.00 29.76           C  
ANISOU 2926  C   LEU A 184     2735   4540   4033   -446   -168   -630
ATOM   2927  O   LEU A 184      10.185  -9.130 -44.620  1.00 30.46           O  
ANISOU 2927  O   LEU A 184     2910   4536   4126   -442   -264   -617
ATOM   2928  CB  LEU A 184      12.945 -10.403 -44.446  1.00 28.52           C  
ANISOU 2928  CB  LEU A 184     2775   4312   3748   -453    -61   -636
ATOM   2929  CG  LEU A 184      13.897  -9.293 -43.994  1.00 28.37           C  
ANISOU 2929  CG  LEU A 184     2705   4346   3728   -440     43   -699
ATOM   2930  CD1 LEU A 184      15.325  -9.623 -44.352  1.00 28.52           C  
ANISOU 2930  CD1 LEU A 184     2780   4361   3696   -436    139   -725
ATOM   2931  CD2 LEU A 184      13.518  -7.931 -44.567  1.00 28.47           C  
ANISOU 2931  CD2 LEU A 184     2784   4287   3748   -440     27   -729
ATOM   2932  H   LEU A 184      10.650 -11.913 -44.830  1.00  0.00           H  
ATOM   2933  HA  LEU A 184      12.082 -10.702 -42.508  1.00  0.00           H  
ATOM   2934  HB3 LEU A 184      12.606 -10.197 -45.461  1.00  0.00           H  
ATOM   2935  HB2 LEU A 184      13.494 -11.342 -44.521  1.00  0.00           H  
ATOM   2936  HG  LEU A 184      13.835  -9.225 -42.908  1.00  0.00           H  
ATOM   2937 HD11 LEU A 184      15.979  -8.817 -44.019  1.00  0.00           H  
ATOM   2938 HD12 LEU A 184      15.617 -10.553 -43.864  1.00  0.00           H  
ATOM   2939 HD13 LEU A 184      15.412  -9.738 -45.432  1.00  0.00           H  
ATOM   2940 HD21 LEU A 184      14.225  -7.179 -44.216  1.00  0.00           H  
ATOM   2941 HD22 LEU A 184      13.545  -7.974 -45.656  1.00  0.00           H  
ATOM   2942 HD23 LEU A 184      12.513  -7.665 -44.239  1.00  0.00           H  
ATOM   2943  N   TYR A 185      10.770  -8.631 -42.516  1.00 30.45           N  
ANISOU 2943  N   TYR A 185     2695   4720   4156   -423   -105   -663
ATOM   2944  CA  TYR A 185       9.921  -7.466 -42.448  1.00 31.99           C  
ANISOU 2944  CA  TYR A 185     2839   4911   4403   -379   -135   -687
ATOM   2945  C   TYR A 185      10.691  -6.256 -41.968  1.00 32.26           C  
ANISOU 2945  C   TYR A 185     2888   4959   4409   -355    -42   -747
ATOM   2946  O   TYR A 185      11.374  -6.311 -40.957  1.00 31.85           O  
ANISOU 2946  O   TYR A 185     2771   4991   4340   -369     43   -770
ATOM   2947  CB  TYR A 185       8.712  -7.709 -41.528  1.00 32.57           C  
ANISOU 2947  CB  TYR A 185     2736   5080   4559   -375   -152   -668
ATOM   2948  CG  TYR A 185       7.975  -6.437 -41.152  1.00 33.82           C  
ANISOU 2948  CG  TYR A 185     2818   5260   4773   -301   -146   -704
ATOM   2949  CD1 TYR A 185       7.111  -5.828 -42.046  1.00 35.36           C  
ANISOU 2949  CD1 TYR A 185     3037   5386   5010   -245   -256   -704
ATOM   2950  CD2 TYR A 185       8.147  -5.849 -39.904  1.00 34.27           C  
ANISOU 2950  CD2 TYR A 185     2795   5397   4829   -276    -38   -741
ATOM   2951  CE1 TYR A 185       6.434  -4.670 -41.715  1.00 36.32           C  
ANISOU 2951  CE1 TYR A 185     3099   5520   5180   -151   -253   -738
ATOM   2952  CE2 TYR A 185       7.478  -4.689 -39.563  1.00 35.57           C  
ANISOU 2952  CE2 TYR A 185     2912   5568   5034   -195    -22   -777
ATOM   2953  CZ  TYR A 185       6.620  -4.109 -40.473  1.00 36.55           C  
ANISOU 2953  CZ  TYR A 185     3054   5625   5207   -125   -127   -775
ATOM   2954  OH  TYR A 185       5.950  -2.959 -40.136  1.00 38.05           O  
ANISOU 2954  OH  TYR A 185     3206   5816   5436    -18   -113   -811
ATOM   2955  H   TYR A 185      11.335  -8.867 -41.713  1.00  0.00           H  
ATOM   2956  HA  TYR A 185       9.549  -7.257 -43.451  1.00  0.00           H  
ATOM   2957  HB3 TYR A 185       9.043  -8.217 -40.622  1.00  0.00           H  
ATOM   2958  HB2 TYR A 185       8.021  -8.398 -42.013  1.00  0.00           H  
ATOM   2959  HD1 TYR A 185       6.955  -6.258 -43.025  1.00  0.00           H  
ATOM   2960  HD2 TYR A 185       8.813  -6.299 -39.182  1.00  0.00           H  
ATOM   2961  HE1 TYR A 185       5.765  -4.213 -42.429  1.00  0.00           H  
ATOM   2962  HE2 TYR A 185       7.629  -4.244 -38.591  1.00  0.00           H  
ATOM   2963  HH  TYR A 185       6.188  -2.700 -39.243  1.00  0.00           H  
ATOM   2964  N   THR A 186      10.554  -5.155 -42.689  1.00 33.57           N  
ANISOU 2964  N   THR A 186     3158   5033   4563   -321    -68   -773
ATOM   2965  CA  THR A 186      11.091  -3.878 -42.249  1.00 34.44           C  
ANISOU 2965  CA  THR A 186     3303   5136   4645   -307     12   -832
ATOM   2966  C   THR A 186       9.929  -2.927 -42.014  1.00 35.80           C  
ANISOU 2966  C   THR A 186     3441   5296   4866   -221    -32   -844
ATOM   2967  O   THR A 186       9.082  -2.738 -42.897  1.00 36.77           O  
ANISOU 2967  O   THR A 186     3618   5340   5011   -168   -140   -823
ATOM   2968  CB  THR A 186      12.018  -3.252 -43.293  1.00 34.54           C  
ANISOU 2968  CB  THR A 186     3511   5030   4582   -341     44   -859
ATOM   2969  OG1 THR A 186      12.971  -4.220 -43.741  1.00 34.79           O  
ANISOU 2969  OG1 THR A 186     3574   5065   4578   -400     81   -845
ATOM   2970  CG2 THR A 186      12.736  -2.065 -42.706  1.00 34.15           C  
ANISOU 2970  CG2 THR A 186     3494   4985   4498   -365    142   -924
ATOM   2971  H   THR A 186      10.065  -5.187 -43.572  1.00  0.00           H  
ATOM   2972  HA  THR A 186      11.638  -4.018 -41.317  1.00  0.00           H  
ATOM   2973  HB  THR A 186      11.422  -2.921 -44.144  1.00  0.00           H  
ATOM   2974  HG1 THR A 186      13.549  -3.821 -44.395  1.00  0.00           H  
ATOM   2975 HG21 THR A 186      13.393  -1.628 -43.459  1.00  0.00           H  
ATOM   2976 HG22 THR A 186      12.007  -1.321 -42.385  1.00  0.00           H  
ATOM   2977 HG23 THR A 186      13.329  -2.386 -41.849  1.00  0.00           H  
ATOM   2978  N   GLY A 187       9.893  -2.337 -40.824  1.00 36.28           N  
ANISOU 2978  N   GLY A 187     3417   5430   4937   -198     45   -880
ATOM   2979  CA  GLY A 187       8.860  -1.399 -40.465  1.00 38.01           C  
ANISOU 2979  CA  GLY A 187     3601   5643   5199    -98     29   -899
ATOM   2980  C   GLY A 187       8.901  -1.041 -38.997  1.00 38.86           C  
ANISOU 2980  C   GLY A 187     3615   5843   5306    -87    135   -934
ATOM   2981  O   GLY A 187       9.968  -0.766 -38.443  1.00 38.79           O  
ANISOU 2981  O   GLY A 187     3660   5850   5231   -149    214   -972
ATOM   2982  H   GLY A 187      10.605  -2.541 -40.137  1.00  0.00           H  
ATOM   2983  HA3 GLY A 187       7.885  -1.823 -40.708  1.00  0.00           H  
ATOM   2984  HA2 GLY A 187       8.969  -0.494 -41.062  1.00  0.00           H  
ATOM   2985  N   SER A 188       7.730  -1.043 -38.364  1.00 40.06           N  
ANISOU 2985  N   SER A 188     3627   6061   5532    -10    138   -926
ATOM   2986  CA  SER A 188       7.595  -0.557 -37.008  1.00 40.76           C  
ANISOU 2986  CA  SER A 188     3660   6217   5611     22    247   -963
ATOM   2987  C   SER A 188       7.583  -1.689 -35.986  1.00 40.69           C  
ANISOU 2987  C   SER A 188     3516   6331   5614    -42    308   -936
ATOM   2988  O   SER A 188       7.209  -2.829 -36.293  1.00 40.55           O  
ANISOU 2988  O   SER A 188     3408   6355   5646    -86    260   -884
ATOM   2989  CB  SER A 188       6.329   0.284 -36.878  1.00 42.19           C  
ANISOU 2989  CB  SER A 188     3785   6388   5858    164    243   -980
ATOM   2990  OG  SER A 188       5.175  -0.545 -36.792  1.00 43.36           O  
ANISOU 2990  OG  SER A 188     3729   6627   6117    189    214   -939
ATOM   2991  H   SER A 188       6.904  -1.390 -38.831  1.00  0.00           H  
ATOM   2992  HA  SER A 188       8.450   0.084 -36.792  1.00  0.00           H  
ATOM   2993  HB3 SER A 188       6.240   0.942 -37.743  1.00  0.00           H  
ATOM   2994  HB2 SER A 188       6.396   0.906 -35.985  1.00  0.00           H  
ATOM   2995  HG  SER A 188       4.392   0.004 -36.711  1.00  0.00           H  
ATOM   2996  N   THR A 189       7.990  -1.346 -34.765  1.00 41.03           N  
ANISOU 2996  N   THR A 189     3574   6417   5597    -51    409   -973
ATOM   2997  CA  THR A 189       8.039  -2.275 -33.642  1.00 40.91           C  
ANISOU 2997  CA  THR A 189     3480   6501   5563   -104    477   -954
ATOM   2998  C   THR A 189       6.686  -2.948 -33.437  1.00 41.46           C  
ANISOU 2998  C   THR A 189     3389   6635   5727    -78    496   -912
ATOM   2999  O   THR A 189       6.609  -4.171 -33.351  1.00 41.50           O  
ANISOU 2999  O   THR A 189     3334   6688   5745   -152    487   -864
ATOM   3000  CB  THR A 189       8.522  -1.551 -32.351  1.00 41.40           C  
ANISOU 3000  CB  THR A 189     3615   6581   5536    -98    575  -1009
ATOM   3001  OG1 THR A 189       9.854  -1.066 -32.550  1.00 41.21           O  
ANISOU 3001  OG1 THR A 189     3715   6512   5432   -155    547  -1048
ATOM   3002  CG2 THR A 189       8.508  -2.469 -31.142  1.00 41.50           C  
ANISOU 3002  CG2 THR A 189     3581   6680   5509   -141    644   -988
ATOM   3003  H   THR A 189       8.286  -0.398 -34.579  1.00  0.00           H  
ATOM   3004  HA  THR A 189       8.766  -3.051 -33.882  1.00  0.00           H  
ATOM   3005  HB  THR A 189       7.865  -0.704 -32.156  1.00  0.00           H  
ATOM   3006  HG1 THR A 189      10.154  -0.619 -31.755  1.00  0.00           H  
ATOM   3007 HG21 THR A 189       8.853  -1.921 -30.265  1.00  0.00           H  
ATOM   3008 HG22 THR A 189       7.493  -2.828 -30.970  1.00  0.00           H  
ATOM   3009 HG23 THR A 189       9.168  -3.318 -31.322  1.00  0.00           H  
ATOM   3010  N   GLY A 190       5.623  -2.150 -33.391  1.00 42.33           N  
ANISOU 3010  N   GLY A 190     3430   6745   5907     25    524   -934
ATOM   3011  CA  GLY A 190       4.260  -2.671 -33.220  1.00 42.97           C  
ANISOU 3011  CA  GLY A 190     3319   6905   6103     50    551   -906
ATOM   3012  C   GLY A 190       3.854  -3.743 -34.220  1.00 42.63           C  
ANISOU 3012  C   GLY A 190     3187   6873   6138    -19    433   -848
ATOM   3013  O   GLY A 190       3.335  -4.790 -33.832  1.00 43.31           O  
ANISOU 3013  O   GLY A 190     3160   7032   6263    -98    469   -811
ATOM   3014  H   GLY A 190       5.738  -1.150 -33.475  1.00  0.00           H  
ATOM   3015  HA3 GLY A 190       3.550  -1.846 -33.268  1.00  0.00           H  
ATOM   3016  HA2 GLY A 190       4.147  -3.060 -32.208  1.00  0.00           H  
ATOM   3017  N   VAL A 191       4.088  -3.487 -35.504  1.00 41.98           N  
ANISOU 3017  N   VAL A 191     3178   6706   6064      3    295   -842
ATOM   3018  CA  VAL A 191       3.734  -4.442 -36.560  1.00 41.82           C  
ANISOU 3018  CA  VAL A 191     3113   6675   6102    -61    165   -791
ATOM   3019  C   VAL A 191       4.637  -5.681 -36.528  1.00 40.37           C  
ANISOU 3019  C   VAL A 191     3008   6489   5843   -192    166   -751
ATOM   3020  O   VAL A 191       4.190  -6.775 -36.854  1.00 40.82           O  
ANISOU 3020  O   VAL A 191     3005   6566   5939   -273    114   -704
ATOM   3021  CB  VAL A 191       3.745  -3.783 -37.960  1.00 42.00           C  
ANISOU 3021  CB  VAL A 191     3237   6589   6133      6     16   -796
ATOM   3022  CG1 VAL A 191       3.314  -4.772 -39.045  1.00 42.26           C  
ANISOU 3022  CG1 VAL A 191     3241   6600   6214    -61   -131   -746
ATOM   3023  CG2 VAL A 191       2.841  -2.548 -37.984  1.00 43.11           C  
ANISOU 3023  CG2 VAL A 191     3318   6720   6341    164      1   -836
ATOM   3024  H   VAL A 191       4.521  -2.615 -35.774  1.00  0.00           H  
ATOM   3025  HA  VAL A 191       2.715  -4.777 -36.367  1.00  0.00           H  
ATOM   3026  HB  VAL A 191       4.764  -3.463 -38.177  1.00  0.00           H  
ATOM   3027 HG11 VAL A 191       3.333  -4.278 -40.016  1.00  0.00           H  
ATOM   3028 HG12 VAL A 191       3.998  -5.620 -39.057  1.00  0.00           H  
ATOM   3029 HG13 VAL A 191       2.304  -5.124 -38.836  1.00  0.00           H  
ATOM   3030 HG21 VAL A 191       2.863  -2.100 -38.977  1.00  0.00           H  
ATOM   3031 HG22 VAL A 191       1.819  -2.840 -37.741  1.00  0.00           H  
ATOM   3032 HG23 VAL A 191       3.196  -1.823 -37.251  1.00  0.00           H  
ATOM   3033  N   GLY A 192       5.891  -5.503 -36.116  1.00 38.89           N  
ANISOU 3033  N   GLY A 192     2953   6276   5546   -209    223   -772
ATOM   3034  CA  GLY A 192       6.809  -6.620 -35.887  1.00 37.35           C  
ANISOU 3034  CA  GLY A 192     2826   6091   5276   -300    235   -741
ATOM   3035  C   GLY A 192       6.226  -7.730 -35.032  1.00 37.44           C  
ANISOU 3035  C   GLY A 192     2751   6176   5300   -369    295   -702
ATOM   3036  O   GLY A 192       6.389  -8.906 -35.345  1.00 37.21           O  
ANISOU 3036  O   GLY A 192     2757   6132   5250   -445    252   -656
ATOM   3037  H   GLY A 192       6.240  -4.570 -35.950  1.00  0.00           H  
ATOM   3038  HA3 GLY A 192       7.722  -6.248 -35.423  1.00  0.00           H  
ATOM   3039  HA2 GLY A 192       7.125  -7.031 -36.846  1.00  0.00           H  
ATOM   3040  N   LYS A 193       5.527  -7.352 -33.963  1.00 37.94           N  
ANISOU 3040  N   LYS A 193     2721   6308   5389   -344    403   -722
ATOM   3041  CA  LYS A 193       4.818  -8.311 -33.099  1.00 38.39           C  
ANISOU 3041  CA  LYS A 193     2697   6431   5458   -420    489   -688
ATOM   3042  C   LYS A 193       3.719  -9.082 -33.833  1.00 39.01           C  
ANISOU 3042  C   LYS A 193     2651   6525   5646   -489    423   -646
ATOM   3043  O   LYS A 193       3.523 -10.277 -33.583  1.00 38.96           O  
ANISOU 3043  O   LYS A 193     2650   6532   5622   -601    444   -601
ATOM   3044  CB  LYS A 193       4.245  -7.612 -31.870  1.00 39.25           C  
ANISOU 3044  CB  LYS A 193     2737   6603   5573   -371    640   -725
ATOM   3045  CG  LYS A 193       5.224  -6.647 -31.230  1.00 38.51           C  
ANISOU 3045  CG  LYS A 193     2771   6485   5377   -302    684   -777
ATOM   3046  CD  LYS A 193       4.828  -6.243 -29.825  1.00 38.96           C  
ANISOU 3046  CD  LYS A 193     2821   6590   5393   -275    846   -807
ATOM   3047  CE  LYS A 193       5.930  -5.409 -29.194  1.00 38.51           C  
ANISOU 3047  CE  LYS A 193     2921   6499   5213   -232    863   -858
ATOM   3048  NZ  LYS A 193       5.698  -5.197 -27.736  1.00 39.23           N1+
ANISOU 3048  NZ  LYS A 193     3060   6620   5225   -221   1015   -883
ATOM   3049  H   LYS A 193       5.468  -6.374 -33.718  1.00  0.00           H  
ATOM   3050  HA  LYS A 193       5.550  -9.039 -32.749  1.00  0.00           H  
ATOM   3051  HB3 LYS A 193       3.942  -8.359 -31.137  1.00  0.00           H  
ATOM   3052  HB2 LYS A 193       3.338  -7.076 -32.148  1.00  0.00           H  
ATOM   3053  HG3 LYS A 193       5.313  -5.756 -31.851  1.00  0.00           H  
ATOM   3054  HG2 LYS A 193       6.216  -7.098 -31.211  1.00  0.00           H  
ATOM   3055  HD3 LYS A 193       4.660  -7.137 -29.224  1.00  0.00           H  
ATOM   3056  HD2 LYS A 193       3.907  -5.661 -29.861  1.00  0.00           H  
ATOM   3057  HE3 LYS A 193       5.987  -4.443 -29.696  1.00  0.00           H  
ATOM   3058  HE2 LYS A 193       6.889  -5.905 -29.340  1.00  0.00           H  
ATOM   3059  HZ1 LYS A 193       6.448  -4.640 -27.353  1.00  0.00           H  
ATOM   3060  HZ2 LYS A 193       4.820  -4.716 -27.601  1.00  0.00           H  
ATOM   3061  HZ3 LYS A 193       5.668  -6.090 -27.266  1.00  0.00           H  
ATOM   3062  N   ILE A 194       3.026  -8.392 -34.742  1.00 39.29           N  
ANISOU 3062  N   ILE A 194     2591   6551   5787   -426    332   -662
ATOM   3063  CA  ILE A 194       1.990  -9.005 -35.567  1.00 40.10           C  
ANISOU 3063  CA  ILE A 194     2566   6669   6000   -487    229   -630
ATOM   3064  C   ILE A 194       2.586 -10.010 -36.550  1.00 39.10           C  
ANISOU 3064  C   ILE A 194     2581   6457   5817   -576    103   -585
ATOM   3065  O   ILE A 194       2.086 -11.145 -36.667  1.00 39.38           O  
ANISOU 3065  O   ILE A 194     2584   6504   5876   -701     77   -543
ATOM   3066  CB  ILE A 194       1.122  -7.943 -36.296  1.00 41.23           C  
ANISOU 3066  CB  ILE A 194     2582   6820   6264   -369    137   -663
ATOM   3067  CG1 ILE A 194       0.274  -7.171 -35.275  1.00 42.70           C  
ANISOU 3067  CG1 ILE A 194     2594   7104   6527   -285    280   -704
ATOM   3068  CG2 ILE A 194       0.233  -8.593 -37.362  1.00 41.97           C  
ANISOU 3068  CG2 ILE A 194     2572   6915   6460   -436    -25   -632
ATOM   3069  CD1 ILE A 194      -0.325  -5.881 -35.815  1.00 44.42           C  
ANISOU 3069  CD1 ILE A 194     2734   7313   6831   -113    207   -748
ATOM   3070  H   ILE A 194       3.211  -7.409 -34.878  1.00  0.00           H  
ATOM   3071  HA  ILE A 194       1.330  -9.559 -34.899  1.00  0.00           H  
ATOM   3072  HB  ILE A 194       1.789  -7.237 -36.791  1.00  0.00           H  
ATOM   3073 HG13 ILE A 194       0.880  -6.948 -34.397  1.00  0.00           H  
ATOM   3074 HG12 ILE A 194      -0.525  -7.815 -34.909  1.00  0.00           H  
ATOM   3075 HG21 ILE A 194      -0.363  -7.826 -37.856  1.00  0.00           H  
ATOM   3076 HG22 ILE A 194       0.858  -9.097 -38.099  1.00  0.00           H  
ATOM   3077 HG23 ILE A 194      -0.429  -9.319 -36.890  1.00  0.00           H  
ATOM   3078 HD11 ILE A 194      -0.909  -5.396 -35.033  1.00  0.00           H  
ATOM   3079 HD12 ILE A 194       0.476  -5.215 -36.136  1.00  0.00           H  
ATOM   3080 HD13 ILE A 194      -0.971  -6.107 -36.663  1.00  0.00           H  
ATOM   3081  N   ILE A 195       3.658  -9.596 -37.239  1.00 37.76           N  
ANISOU 3081  N   ILE A 195     2580   6200   5569   -518     38   -596
ATOM   3082  CA  ILE A 195       4.393 -10.478 -38.160  1.00 36.62           C  
ANISOU 3082  CA  ILE A 195     2599   5965   5352   -579    -57   -560
ATOM   3083  C   ILE A 195       4.829 -11.733 -37.418  1.00 36.25           C  
ANISOU 3083  C   ILE A 195     2618   5930   5227   -673     17   -523
ATOM   3084  O   ILE A 195       4.608 -12.851 -37.890  1.00 36.57           O  
ANISOU 3084  O   ILE A 195     2709   5929   5255   -769    -44   -479
ATOM   3085  CB  ILE A 195       5.638  -9.795 -38.788  1.00 35.53           C  
ANISOU 3085  CB  ILE A 195     2625   5742   5131   -504    -82   -587
ATOM   3086  CG1 ILE A 195       5.289  -8.478 -39.486  1.00 35.77           C  
ANISOU 3086  CG1 ILE A 195     2645   5735   5211   -406   -147   -624
ATOM   3087  CG2 ILE A 195       6.387 -10.742 -39.743  1.00 34.43           C  
ANISOU 3087  CG2 ILE A 195     2653   5510   4917   -556   -156   -552
ATOM   3088  CD1 ILE A 195       4.332  -8.590 -40.617  1.00 37.21           C  
ANISOU 3088  CD1 ILE A 195     2798   5874   5466   -410   -302   -603
ATOM   3089  H   ILE A 195       3.989  -8.647 -37.136  1.00  0.00           H  
ATOM   3090  HA  ILE A 195       3.720 -10.772 -38.965  1.00  0.00           H  
ATOM   3091  HB  ILE A 195       6.320  -9.556 -37.972  1.00  0.00           H  
ATOM   3092 HG13 ILE A 195       6.205  -8.002 -39.835  1.00  0.00           H  
ATOM   3093 HG12 ILE A 195       4.898  -7.774 -38.752  1.00  0.00           H  
ATOM   3094 HG21 ILE A 195       7.252 -10.227 -40.162  1.00  0.00           H  
ATOM   3095 HG22 ILE A 195       6.720 -11.623 -39.195  1.00  0.00           H  
ATOM   3096 HG23 ILE A 195       5.720 -11.047 -40.550  1.00  0.00           H  
ATOM   3097 HD11 ILE A 195       4.153  -7.602 -41.041  1.00  0.00           H  
ATOM   3098 HD12 ILE A 195       4.749  -9.243 -41.383  1.00  0.00           H  
ATOM   3099 HD13 ILE A 195       3.391  -9.007 -40.258  1.00  0.00           H  
ATOM   3100  N   MET A 196       5.410 -11.544 -36.243  1.00 35.62           N  
ANISOU 3100  N   MET A 196     2555   5896   5084   -645    140   -542
ATOM   3101  CA  MET A 196       5.911 -12.655 -35.457  1.00 35.75           C  
ANISOU 3101  CA  MET A 196     2666   5914   5005   -708    204   -509
ATOM   3102  C   MET A 196       4.796 -13.586 -34.965  1.00 37.02           C  
ANISOU 3102  C   MET A 196     2751   6111   5204   -830    251   -469
ATOM   3103  O   MET A 196       4.952 -14.816 -35.010  1.00 37.27           O  
ANISOU 3103  O   MET A 196     2897   6093   5171   -917    235   -423
ATOM   3104  CB  MET A 196       6.773 -12.160 -34.291  1.00 35.23           C  
ANISOU 3104  CB  MET A 196     2644   5887   4855   -644    304   -542
ATOM   3105  CG  MET A 196       7.647 -13.260 -33.691  1.00 35.71           C  
ANISOU 3105  CG  MET A 196     2851   5926   4792   -670    325   -511
ATOM   3106  SD  MET A 196       8.911 -12.691 -32.504  1.00 36.45           S  
ANISOU 3106  SD  MET A 196     3016   6058   4776   -583    384   -557
ATOM   3107  CE  MET A 196       9.565 -14.273 -31.996  1.00 35.20           C  
ANISOU 3107  CE  MET A 196     3026   5861   4488   -610    374   -503
ATOM   3108  H   MET A 196       5.513 -10.609 -35.875  1.00  0.00           H  
ATOM   3109  HA  MET A 196       6.558 -13.244 -36.108  1.00  0.00           H  
ATOM   3110  HB3 MET A 196       6.129 -11.745 -33.515  1.00  0.00           H  
ATOM   3111  HB2 MET A 196       7.405 -11.340 -34.631  1.00  0.00           H  
ATOM   3112  HG3 MET A 196       8.131 -13.814 -34.495  1.00  0.00           H  
ATOM   3113  HG2 MET A 196       7.011 -14.004 -33.211  1.00  0.00           H  
ATOM   3114  HE1 MET A 196      10.358 -14.121 -31.263  1.00  0.00           H  
ATOM   3115  HE2 MET A 196       8.769 -14.870 -31.551  1.00  0.00           H  
ATOM   3116  HE3 MET A 196       9.968 -14.796 -32.863  1.00  0.00           H  
ATOM   3117  N   THR A 197       3.683 -13.004 -34.505  1.00 37.97           N  
ANISOU 3117  N   THR A 197     2686   6313   5428   -836    317   -490
ATOM   3118  CA  THR A 197       2.505 -13.773 -34.114  1.00 39.40           C  
ANISOU 3118  CA  THR A 197     2752   6543   5673   -968    376   -462
ATOM   3119  C   THR A 197       1.989 -14.619 -35.271  1.00 39.87           C  
ANISOU 3119  C   THR A 197     2809   6554   5785  -1076    235   -425
ATOM   3120  O   THR A 197       1.652 -15.787 -35.088  1.00 40.43           O  
ANISOU 3120  O   THR A 197     2929   6605   5827  -1223    257   -383
ATOM   3121  CB  THR A 197       1.375 -12.859 -33.568  1.00 40.94           C  
ANISOU 3121  CB  THR A 197     2710   6848   5997   -931    472   -502
ATOM   3122  OG1 THR A 197       1.852 -12.160 -32.413  1.00 41.06           O  
ANISOU 3122  OG1 THR A 197     2767   6893   5939   -844    613   -535
ATOM   3123  CG2 THR A 197       0.126 -13.661 -33.178  1.00 41.95           C  
ANISOU 3123  CG2 THR A 197     2685   7044   6209  -1088    551   -478
ATOM   3124  H   THR A 197       3.638 -11.999 -34.418  1.00  0.00           H  
ATOM   3125  HA  THR A 197       2.801 -14.450 -33.313  1.00  0.00           H  
ATOM   3126  HB  THR A 197       1.105 -12.133 -34.335  1.00  0.00           H  
ATOM   3127  HG1 THR A 197       1.156 -11.593 -32.072  1.00  0.00           H  
ATOM   3128 HG21 THR A 197      -0.639 -12.982 -32.801  1.00  0.00           H  
ATOM   3129 HG22 THR A 197      -0.255 -14.188 -34.052  1.00  0.00           H  
ATOM   3130 HG23 THR A 197       0.384 -14.383 -32.403  1.00  0.00           H  
ATOM   3131  N   ALA A 198       1.950 -14.036 -36.464  1.00 39.79           N  
ANISOU 3131  N   ALA A 198     2773   6510   5836  -1010     86   -440
ATOM   3132  CA  ALA A 198       1.494 -14.768 -37.641  1.00 40.95           C  
ANISOU 3132  CA  ALA A 198     2944   6596   6019  -1106    -72   -409
ATOM   3133  C   ALA A 198       2.481 -15.864 -38.003  1.00 40.57           C  
ANISOU 3133  C   ALA A 198     3158   6431   5827  -1158   -109   -368
ATOM   3134  O   ALA A 198       2.070 -16.958 -38.381  1.00 41.58           O  
ANISOU 3134  O   ALA A 198     3348   6509   5942  -1298   -166   -329
ATOM   3135  CB  ALA A 198       1.259 -13.839 -38.812  1.00 40.58           C  
ANISOU 3135  CB  ALA A 198     2847   6525   6048  -1008   -227   -436
ATOM   3136  H   ALA A 198       2.238 -13.073 -36.565  1.00  0.00           H  
ATOM   3137  HA  ALA A 198       0.544 -15.241 -37.393  1.00  0.00           H  
ATOM   3138  HB1 ALA A 198       0.920 -14.416 -39.672  1.00  0.00           H  
ATOM   3139  HB2 ALA A 198       0.499 -13.104 -38.546  1.00  0.00           H  
ATOM   3140  HB3 ALA A 198       2.188 -13.327 -39.062  1.00  0.00           H  
ATOM   3141  N   ALA A 199       3.776 -15.567 -37.853  1.00 39.66           N  
ANISOU 3141  N   ALA A 199     3192   6273   5605  -1045    -72   -380
ATOM   3142  CA  ALA A 199       4.861 -16.519 -38.150  1.00 39.19           C  
ANISOU 3142  CA  ALA A 199     3372   6109   5410  -1050    -93   -348
ATOM   3143  C   ALA A 199       4.832 -17.746 -37.250  1.00 40.02           C  
ANISOU 3143  C   ALA A 199     3571   6203   5433  -1151    -10   -306
ATOM   3144  O   ALA A 199       5.107 -18.857 -37.712  1.00 40.28           O  
ANISOU 3144  O   ALA A 199     3786   6135   5383  -1213    -61   -267
ATOM   3145  CB  ALA A 199       6.207 -15.837 -38.064  1.00 37.74           C  
ANISOU 3145  CB  ALA A 199     3270   5914   5154   -906    -60   -381
ATOM   3146  H   ALA A 199       4.049 -14.653 -37.522  1.00  0.00           H  
ATOM   3147  HA  ALA A 199       4.729 -16.860 -39.177  1.00  0.00           H  
ATOM   3148  HB1 ALA A 199       6.995 -16.557 -38.287  1.00  0.00           H  
ATOM   3149  HB2 ALA A 199       6.248 -15.020 -38.785  1.00  0.00           H  
ATOM   3150  HB3 ALA A 199       6.351 -15.441 -37.059  1.00  0.00           H  
ATOM   3151  N   ALA A 200       4.490 -17.541 -35.979  1.00 40.50           N  
ANISOU 3151  N   ALA A 200     3534   6350   5503  -1166    122   -316
ATOM   3152  CA  ALA A 200       4.451 -18.625 -35.001  1.00 41.57           C  
ANISOU 3152  CA  ALA A 200     3785   6466   5544  -1262    218   -277
ATOM   3153  C   ALA A 200       3.531 -19.779 -35.410  1.00 43.22           C  
ANISOU 3153  C   ALA A 200     4032   6621   5768  -1453    181   -231
ATOM   3154  O   ALA A 200       3.791 -20.931 -35.068  1.00 43.98           O  
ANISOU 3154  O   ALA A 200     4331   6635   5744  -1528    211   -188
ATOM   3155  CB  ALA A 200       4.060 -18.088 -33.630  1.00 41.98           C  
ANISOU 3155  CB  ALA A 200     3722   6618   5610  -1257    375   -298
ATOM   3156  H   ALA A 200       4.247 -16.612 -35.665  1.00  0.00           H  
ATOM   3157  HA  ALA A 200       5.461 -19.026 -34.918  1.00  0.00           H  
ATOM   3158  HB1 ALA A 200       4.035 -18.908 -32.912  1.00  0.00           H  
ATOM   3159  HB2 ALA A 200       4.790 -17.346 -33.308  1.00  0.00           H  
ATOM   3160  HB3 ALA A 200       3.074 -17.626 -33.688  1.00  0.00           H  
ATOM   3161  N   LYS A 201       2.474 -19.465 -36.158  1.00 44.20           N  
ANISOU 3161  N   LYS A 201     3973   6787   6036  -1529    104   -243
ATOM   3162  CA  LYS A 201       1.450 -20.442 -36.527  1.00 46.11           C  
ANISOU 3162  CA  LYS A 201     4201   7001   6319  -1738     60   -210
ATOM   3163  C   LYS A 201       1.949 -21.500 -37.487  1.00 45.93           C  
ANISOU 3163  C   LYS A 201     4440   6822   6189  -1790    -64   -171
ATOM   3164  O   LYS A 201       1.383 -22.591 -37.562  1.00 47.37           O  
ANISOU 3164  O   LYS A 201     4714   6943   6341  -1977    -77   -135
ATOM   3165  CB  LYS A 201       0.212 -19.740 -37.077  1.00 47.36           C  
ANISOU 3165  CB  LYS A 201     4065   7261   6671  -1786    -13   -242
ATOM   3166  CG  LYS A 201      -0.552 -18.993 -36.000  1.00 49.29           C  
ANISOU 3166  CG  LYS A 201     4049   7656   7023  -1777    144   -275
ATOM   3167  CD  LYS A 201      -1.626 -18.103 -36.568  1.00 52.19           C  
ANISOU 3167  CD  LYS A 201     4111   8132   7587  -1755     60   -316
ATOM   3168  CE  LYS A 201      -2.446 -17.509 -35.428  1.00 55.18           C  
ANISOU 3168  CE  LYS A 201     4235   8659   8070  -1753    248   -349
ATOM   3169  NZ  LYS A 201      -3.700 -16.877 -35.902  1.00 58.06           N1+
ANISOU 3169  NZ  LYS A 201     4269   9146   8647  -1756    175   -386
ATOM   3170  H   LYS A 201       2.356 -18.520 -36.494  1.00  0.00           H  
ATOM   3171  HA  LYS A 201       1.150 -20.954 -35.613  1.00  0.00           H  
ATOM   3172  HB3 LYS A 201      -0.444 -20.475 -37.543  1.00  0.00           H  
ATOM   3173  HB2 LYS A 201       0.509 -19.043 -37.861  1.00  0.00           H  
ATOM   3174  HG3 LYS A 201       0.143 -18.393 -35.413  1.00  0.00           H  
ATOM   3175  HG2 LYS A 201      -1.001 -19.709 -35.312  1.00  0.00           H  
ATOM   3176  HD3 LYS A 201      -2.277 -18.689 -37.217  1.00  0.00           H  
ATOM   3177  HD2 LYS A 201      -1.165 -17.299 -37.141  1.00  0.00           H  
ATOM   3178  HE3 LYS A 201      -1.846 -16.770 -34.897  1.00  0.00           H  
ATOM   3179  HE2 LYS A 201      -2.684 -18.291 -34.707  1.00  0.00           H  
ATOM   3180  HZ1 LYS A 201      -4.206 -16.500 -35.114  1.00  0.00           H  
ATOM   3181  HZ2 LYS A 201      -3.479 -16.132 -36.547  1.00  0.00           H  
ATOM   3182  HZ3 LYS A 201      -4.270 -17.568 -36.368  1.00  0.00           H  
ATOM   3183  N   HIS A 202       3.020 -21.180 -38.207  1.00 44.39           N  
ANISOU 3183  N   HIS A 202     4379   6559   5930  -1631   -144   -181
ATOM   3184  CA  HIS A 202       3.646 -22.137 -39.111  1.00 44.10           C  
ANISOU 3184  CA  HIS A 202     4617   6365   5775  -1643   -241   -148
ATOM   3185  C   HIS A 202       5.086 -22.429 -38.695  1.00 42.18           C  
ANISOU 3185  C   HIS A 202     4585   6061   5382  -1490   -176   -140
ATOM   3186  O   HIS A 202       5.825 -23.101 -39.436  1.00 41.92           O  
ANISOU 3186  O   HIS A 202     4782   5901   5244  -1445   -238   -121
ATOM   3187  CB  HIS A 202       3.620 -21.618 -40.548  1.00 44.17           C  
ANISOU 3187  CB  HIS A 202     4617   6328   5835  -1596   -400   -167
ATOM   3188  CG  HIS A 202       2.251 -21.326 -41.069  1.00 47.37           C  
ANISOU 3188  CG  HIS A 202     4817   6792   6389  -1723   -506   -179
ATOM   3189  ND1 HIS A 202       1.353 -22.317 -41.406  1.00 51.05           N  
ANISOU 3189  ND1 HIS A 202     5320   7210   6867  -1933   -583   -150
ATOM   3190  CD2 HIS A 202       1.637 -20.152 -41.343  1.00 48.76           C  
ANISOU 3190  CD2 HIS A 202     4749   7069   6708  -1663   -562   -218
ATOM   3191  CE1 HIS A 202       0.242 -21.764 -41.857  1.00 52.40           C  
ANISOU 3191  CE1 HIS A 202     5250   7466   7195  -1999   -688   -174
ATOM   3192  NE2 HIS A 202       0.388 -20.451 -41.827  1.00 51.09           N  
ANISOU 3192  NE2 HIS A 202     4914   7388   7108  -1824   -679   -215
ATOM   3193  H   HIS A 202       3.419 -20.255 -38.135  1.00  0.00           H  
ATOM   3194  HA  HIS A 202       3.081 -23.068 -39.071  1.00  0.00           H  
ATOM   3195  HB3 HIS A 202       4.109 -22.340 -41.202  1.00  0.00           H  
ATOM   3196  HB2 HIS A 202       4.233 -20.719 -40.619  1.00  0.00           H  
ATOM   3197  HD1 HIS A 202       1.605 -23.288 -41.288  1.00  0.00           H  
ATOM   3198  HD2 HIS A 202       2.152 -19.219 -41.166  1.00  0.00           H  
ATOM   3199  HE1 HIS A 202      -0.583 -22.387 -42.170  1.00  0.00           H  
ATOM   3200  N   LEU A 203       5.461 -21.939 -37.508  1.00 40.64           N  
ANISOU 3200  N   LEU A 203     4311   5956   5174  -1407    -55   -157
ATOM   3201  CA  LEU A 203       6.866 -21.917 -37.039  1.00 38.46           C  
ANISOU 3201  CA  LEU A 203     4166   5662   4785  -1233    -11   -166
ATOM   3202  C   LEU A 203       7.796 -21.365 -38.115  1.00 36.48           C  
ANISOU 3202  C   LEU A 203     3945   5379   4538  -1092    -88   -195
ATOM   3203  O   LEU A 203       8.703 -22.039 -38.572  1.00 36.36           O  
ANISOU 3203  O   LEU A 203     4127   5268   4422  -1019   -116   -181
ATOM   3204  CB  LEU A 203       7.327 -23.298 -36.550  1.00 38.84           C  
ANISOU 3204  CB  LEU A 203     4483   5601   4672  -1255     18   -117
ATOM   3205  CG  LEU A 203       6.639 -23.769 -35.265  1.00 40.18           C  
ANISOU 3205  CG  LEU A 203     4662   5798   4805  -1376    130    -91
ATOM   3206  CD1 LEU A 203       6.787 -25.260 -35.109  1.00 40.61           C  
ANISOU 3206  CD1 LEU A 203     5022   5705   4703  -1446    132    -34
ATOM   3207  CD2 LEU A 203       7.148 -23.045 -34.029  1.00 38.52           C  
ANISOU 3207  CD2 LEU A 203     4375   5688   4573  -1260    225   -119
ATOM   3208  H   LEU A 203       4.770 -21.557 -36.878  1.00  0.00           H  
ATOM   3209  HA  LEU A 203       6.914 -21.238 -36.188  1.00  0.00           H  
ATOM   3210  HB3 LEU A 203       8.406 -23.286 -36.398  1.00  0.00           H  
ATOM   3211  HB2 LEU A 203       7.163 -24.033 -37.338  1.00  0.00           H  
ATOM   3212  HG  LEU A 203       5.575 -23.551 -35.361  1.00  0.00           H  
ATOM   3213 HD11 LEU A 203       6.293 -25.581 -34.192  1.00  0.00           H  
ATOM   3214 HD12 LEU A 203       6.330 -25.762 -35.962  1.00  0.00           H  
ATOM   3215 HD13 LEU A 203       7.845 -25.518 -35.061  1.00  0.00           H  
ATOM   3216 HD21 LEU A 203       6.626 -23.418 -33.148  1.00  0.00           H  
ATOM   3217 HD22 LEU A 203       8.218 -23.221 -33.919  1.00  0.00           H  
ATOM   3218 HD23 LEU A 203       6.965 -21.975 -34.133  1.00  0.00           H  
ATOM   3219  N   THR A 204       7.529 -20.135 -38.531  1.00 35.09           N  
ANISOU 3219  N   THR A 204     3581   5277   4476  -1056   -114   -237
ATOM   3220  CA  THR A 204       8.297 -19.493 -39.586  1.00 33.67           C  
ANISOU 3220  CA  THR A 204     3431   5061   4301   -947   -172   -267
ATOM   3221  C   THR A 204       9.338 -18.570 -38.966  1.00 32.23           C  
ANISOU 3221  C   THR A 204     3176   4960   4112   -806    -99   -314
ATOM   3222  O   THR A 204       8.990 -17.690 -38.191  1.00 32.01           O  
ANISOU 3222  O   THR A 204     2984   5032   4146   -798    -47   -342
ATOM   3223  CB  THR A 204       7.389 -18.703 -40.561  1.00 33.84           C  
ANISOU 3223  CB  THR A 204     3335   5086   4435   -992   -265   -285
ATOM   3224  OG1 THR A 204       6.331 -19.557 -41.040  1.00 34.96           O  
ANISOU 3224  OG1 THR A 204     3515   5171   4596  -1144   -348   -247
ATOM   3225  CG2 THR A 204       8.194 -18.173 -41.739  1.00 32.74           C  
ANISOU 3225  CG2 THR A 204     3292   4877   4272   -895   -317   -309
ATOM   3226  H   THR A 204       6.772 -19.614 -38.113  1.00  0.00           H  
ATOM   3227  HA  THR A 204       8.817 -20.266 -40.151  1.00  0.00           H  
ATOM   3228  HB  THR A 204       6.948 -17.861 -40.028  1.00  0.00           H  
ATOM   3229  HG1 THR A 204       5.770 -19.065 -41.644  1.00  0.00           H  
ATOM   3230 HG21 THR A 204       7.536 -17.622 -42.411  1.00  0.00           H  
ATOM   3231 HG22 THR A 204       8.979 -17.510 -41.375  1.00  0.00           H  
ATOM   3232 HG23 THR A 204       8.645 -19.007 -42.277  1.00  0.00           H  
ATOM   3233  N   PRO A 205      10.629 -18.790 -39.282  1.00 31.17           N  
ANISOU 3233  N   PRO A 205     3162   4783   3899   -697    -92   -325
ATOM   3234  CA  PRO A 205      11.655 -17.894 -38.766  1.00 30.10           C  
ANISOU 3234  CA  PRO A 205     2941   4731   3766   -583    -36   -376
ATOM   3235  C   PRO A 205      11.517 -16.506 -39.370  1.00 29.29           C  
ANISOU 3235  C   PRO A 205     2718   4660   3751   -570    -45   -423
ATOM   3236  O   PRO A 205      11.082 -16.360 -40.523  1.00 29.32           O  
ANISOU 3236  O   PRO A 205     2764   4592   3785   -603   -108   -417
ATOM   3237  CB  PRO A 205      12.969 -18.551 -39.208  1.00 29.92           C  
ANISOU 3237  CB  PRO A 205     3060   4652   3656   -479    -33   -378
ATOM   3238  CG  PRO A 205      12.597 -19.441 -40.328  1.00 30.52           C  
ANISOU 3238  CG  PRO A 205     3303   4595   3696   -530    -91   -338
ATOM   3239  CD  PRO A 205      11.203 -19.901 -40.054  1.00 31.34           C  
ANISOU 3239  CD  PRO A 205     3400   4682   3827   -674   -127   -295
ATOM   3240  HA  PRO A 205      11.603 -17.842 -37.678  1.00  0.00           H  
ATOM   3241  HB3 PRO A 205      13.368 -19.149 -38.388  1.00  0.00           H  
ATOM   3242  HB2 PRO A 205      13.654 -17.783 -39.568  1.00  0.00           H  
ATOM   3243  HG3 PRO A 205      13.266 -20.302 -40.344  1.00  0.00           H  
ATOM   3244  HG2 PRO A 205      12.616 -18.877 -41.261  1.00  0.00           H  
ATOM   3245  HD2 PRO A 205      10.665 -20.000 -40.997  1.00  0.00           H  
ATOM   3246  HD3 PRO A 205      11.235 -20.794 -39.430  1.00  0.00           H  
ATOM   3247  N   VAL A 206      11.894 -15.495 -38.596  1.00 28.59           N  
ANISOU 3247  N   VAL A 206     2510   4666   3689   -522     10   -469
ATOM   3248  CA  VAL A 206      11.700 -14.118 -39.009  1.00 27.85           C  
ANISOU 3248  CA  VAL A 206     2323   4593   3667   -512      9   -514
ATOM   3249  C   VAL A 206      12.951 -13.286 -38.864  1.00 27.26           C  
ANISOU 3249  C   VAL A 206     2225   4559   3573   -442     59   -572
ATOM   3250  O   VAL A 206      13.760 -13.507 -37.968  1.00 27.58           O  
ANISOU 3250  O   VAL A 206     2249   4663   3569   -401     96   -587
ATOM   3251  CB  VAL A 206      10.556 -13.397 -38.214  1.00 27.98           C  
ANISOU 3251  CB  VAL A 206     2195   4680   3756   -546     31   -523
ATOM   3252  CG1 VAL A 206       9.211 -13.999 -38.544  1.00 28.77           C  
ANISOU 3252  CG1 VAL A 206     2270   4753   3908   -631    -23   -478
ATOM   3253  CG2 VAL A 206      10.829 -13.410 -36.713  1.00 27.86           C  
ANISOU 3253  CG2 VAL A 206     2132   4751   3702   -529    109   -535
ATOM   3254  H   VAL A 206      12.325 -15.678 -37.701  1.00  0.00           H  
ATOM   3255  HA  VAL A 206      11.422 -14.122 -40.063  1.00  0.00           H  
ATOM   3256  HB  VAL A 206      10.538 -12.356 -38.536  1.00  0.00           H  
ATOM   3257 HG11 VAL A 206       8.433 -13.483 -37.981  1.00  0.00           H  
ATOM   3258 HG12 VAL A 206       9.017 -13.893 -39.611  1.00  0.00           H  
ATOM   3259 HG13 VAL A 206       9.210 -15.056 -38.278  1.00  0.00           H  
ATOM   3260 HG21 VAL A 206      10.018 -12.903 -36.191  1.00  0.00           H  
ATOM   3261 HG22 VAL A 206      10.896 -14.441 -36.364  1.00  0.00           H  
ATOM   3262 HG23 VAL A 206      11.769 -12.896 -36.510  1.00  0.00           H  
ATOM   3263  N   THR A 207      13.085 -12.319 -39.755  1.00 26.68           N  
ANISOU 3263  N   THR A 207     2159   4448   3531   -436     53   -605
ATOM   3264  CA  THR A 207      14.043 -11.271 -39.594  1.00 26.78           C  
ANISOU 3264  CA  THR A 207     2132   4501   3541   -406    108   -668
ATOM   3265  C   THR A 207      13.253  -9.980 -39.507  1.00 26.76           C  
ANISOU 3265  C   THR A 207     2072   4503   3592   -419    107   -696
ATOM   3266  O   THR A 207      12.514  -9.637 -40.437  1.00 27.01           O  
ANISOU 3266  O   THR A 207     2147   4459   3655   -429     56   -683
ATOM   3267  CB  THR A 207      15.021 -11.213 -40.777  1.00 26.91           C  
ANISOU 3267  CB  THR A 207     2242   4451   3531   -392    127   -688
ATOM   3268  OG1 THR A 207      15.654 -12.487 -40.923  1.00 28.36           O  
ANISOU 3268  OG1 THR A 207     2488   4620   3665   -357    128   -659
ATOM   3269  CG2 THR A 207      16.047 -10.147 -40.534  1.00 26.42           C  
ANISOU 3269  CG2 THR A 207     2125   4443   3472   -388    196   -758
ATOM   3270  H   THR A 207      12.501 -12.307 -40.579  1.00  0.00           H  
ATOM   3271  HA  THR A 207      14.598 -11.423 -38.668  1.00  0.00           H  
ATOM   3272  HB  THR A 207      14.469 -10.980 -41.688  1.00  0.00           H  
ATOM   3273  HG1 THR A 207      16.267 -12.458 -41.661  1.00  0.00           H  
ATOM   3274 HG21 THR A 207      16.739 -10.109 -41.376  1.00  0.00           H  
ATOM   3275 HG22 THR A 207      15.551  -9.182 -40.428  1.00  0.00           H  
ATOM   3276 HG23 THR A 207      16.598 -10.374 -39.621  1.00  0.00           H  
ATOM   3277  N   LEU A 208      13.399  -9.284 -38.383  1.00 26.58           N  
ANISOU 3277  N   LEU A 208     1967   4560   3572   -408    155   -734
ATOM   3278  CA  LEU A 208      12.691  -8.047 -38.149  1.00 27.06           C  
ANISOU 3278  CA  LEU A 208     1987   4623   3672   -401    169   -765
ATOM   3279  C   LEU A 208      13.620  -6.855 -38.014  1.00 27.48           C  
ANISOU 3279  C   LEU A 208     2058   4682   3701   -403    219   -834
ATOM   3280  O   LEU A 208      14.383  -6.779 -37.074  1.00 27.46           O  
ANISOU 3280  O   LEU A 208     2017   4753   3665   -408    256   -867
ATOM   3281  CB  LEU A 208      11.818  -8.172 -36.901  1.00 27.14           C  
ANISOU 3281  CB  LEU A 208     1905   4705   3700   -397    196   -753
ATOM   3282  CG  LEU A 208      10.871  -9.370 -36.867  1.00 27.05           C  
ANISOU 3282  CG  LEU A 208     1866   4698   3714   -426    165   -688
ATOM   3283  CD1 LEU A 208      10.194  -9.453 -35.505  1.00 26.18           C  
ANISOU 3283  CD1 LEU A 208     1677   4664   3606   -433    230   -684
ATOM   3284  CD2 LEU A 208       9.854  -9.314 -38.017  1.00 26.06           C  
ANISOU 3284  CD2 LEU A 208     1738   4507   3657   -436     88   -662
ATOM   3285  H   LEU A 208      14.021  -9.617 -37.660  1.00  0.00           H  
ATOM   3286  HA  LEU A 208      12.036  -7.868 -39.001  1.00  0.00           H  
ATOM   3287  HB3 LEU A 208      11.243  -7.255 -36.771  1.00  0.00           H  
ATOM   3288  HB2 LEU A 208      12.455  -8.192 -36.017  1.00  0.00           H  
ATOM   3289  HG  LEU A 208      11.470 -10.271 -36.996  1.00  0.00           H  
ATOM   3290 HD11 LEU A 208       9.519 -10.309 -35.486  1.00  0.00           H  
ATOM   3291 HD12 LEU A 208      10.951  -9.570 -34.729  1.00  0.00           H  
ATOM   3292 HD13 LEU A 208       9.627  -8.540 -35.324  1.00  0.00           H  
ATOM   3293 HD21 LEU A 208       9.196 -10.181 -37.963  1.00  0.00           H  
ATOM   3294 HD22 LEU A 208       9.261  -8.403 -37.935  1.00  0.00           H  
ATOM   3295 HD23 LEU A 208      10.382  -9.318 -38.970  1.00  0.00           H  
ATOM   3296  N   GLU A 209      13.536  -5.930 -38.961  1.00 28.46           N  
ANISOU 3296  N   GLU A 209     2257   4722   3835   -405    211   -856
ATOM   3297  CA  GLU A 209      14.285  -4.680 -38.925  1.00 29.43           C  
ANISOU 3297  CA  GLU A 209     2425   4826   3929   -428    265   -923
ATOM   3298  C   GLU A 209      13.350  -3.567 -38.526  1.00 30.76           C  
ANISOU 3298  C   GLU A 209     2602   4970   4117   -391    267   -944
ATOM   3299  O   GLU A 209      12.615  -3.019 -39.349  1.00 31.40           O  
ANISOU 3299  O   GLU A 209     2753   4960   4217   -356    227   -935
ATOM   3300  CB  GLU A 209      14.872  -4.371 -40.286  1.00 29.66           C  
ANISOU 3300  CB  GLU A 209     2578   4754   3937   -460    273   -934
ATOM   3301  CG  GLU A 209      15.754  -5.487 -40.846  1.00 30.63           C  
ANISOU 3301  CG  GLU A 209     2707   4888   4042   -478    285   -914
ATOM   3302  CD  GLU A 209      17.195  -5.398 -40.404  1.00 32.34           C  
ANISOU 3302  CD  GLU A 209     2864   5185   4240   -518    358   -969
ATOM   3303  OE1 GLU A 209      17.599  -4.365 -39.831  1.00 34.04           O  
ANISOU 3303  OE1 GLU A 209     3058   5429   4447   -561    397  -1027
ATOM   3304  OE2 GLU A 209      17.938  -6.374 -40.643  1.00 35.24           O1-
ANISOU 3304  OE2 GLU A 209     3205   5585   4600   -506    371   -956
ATOM   3305  H   GLU A 209      12.931  -6.075 -39.756  1.00  0.00           H  
ATOM   3306  HA  GLU A 209      15.088  -4.759 -38.193  1.00  0.00           H  
ATOM   3307  HB3 GLU A 209      15.449  -3.448 -40.230  1.00  0.00           H  
ATOM   3308  HB2 GLU A 209      14.065  -4.161 -40.988  1.00  0.00           H  
ATOM   3309  HG3 GLU A 209      15.708  -5.472 -41.935  1.00  0.00           H  
ATOM   3310  HG2 GLU A 209      15.345  -6.453 -40.552  1.00  0.00           H  
ATOM   3311  N   LEU A 210      13.387  -3.233 -37.246  1.00 31.54           N  
ANISOU 3311  N   LEU A 210     2639   5144   4201   -386    310   -974
ATOM   3312  CA  LEU A 210      12.380  -2.372 -36.658  1.00 32.72           C  
ANISOU 3312  CA  LEU A 210     2780   5283   4368   -329    328   -990
ATOM   3313  C   LEU A 210      12.936  -0.992 -36.353  1.00 33.81           C  
ANISOU 3313  C   LEU A 210     3014   5379   4453   -348    377  -1062
ATOM   3314  O   LEU A 210      13.896  -0.560 -36.990  1.00 34.50           O  
ANISOU 3314  O   LEU A 210     3187   5416   4506   -414    389  -1094
ATOM   3315  CB  LEU A 210      11.782  -3.048 -35.424  1.00 32.61           C  
ANISOU 3315  CB  LEU A 210     2657   5366   4366   -307    354   -967
ATOM   3316  CG  LEU A 210      11.335  -4.496 -35.669  1.00 32.26           C  
ANISOU 3316  CG  LEU A 210     2540   5356   4360   -317    312   -897
ATOM   3317  CD1 LEU A 210      10.889  -5.136 -34.387  1.00 32.55           C  
ANISOU 3317  CD1 LEU A 210     2502   5478   4386   -316    360   -879
ATOM   3318  CD2 LEU A 210      10.246  -4.605 -36.745  1.00 32.54           C  
ANISOU 3318  CD2 LEU A 210     2561   5333   4469   -286    245   -858
ATOM   3319  H   LEU A 210      14.129  -3.580 -36.655  1.00  0.00           H  
ATOM   3320  HA  LEU A 210      11.580  -2.252 -37.389  1.00  0.00           H  
ATOM   3321  HB3 LEU A 210      10.934  -2.463 -35.067  1.00  0.00           H  
ATOM   3322  HB2 LEU A 210      12.509  -3.026 -34.612  1.00  0.00           H  
ATOM   3323  HG  LEU A 210      12.203  -5.050 -36.026  1.00  0.00           H  
ATOM   3324 HD11 LEU A 210      10.576  -6.162 -34.582  1.00  0.00           H  
ATOM   3325 HD12 LEU A 210      11.714  -5.137 -33.675  1.00  0.00           H  
ATOM   3326 HD13 LEU A 210      10.052  -4.574 -33.972  1.00  0.00           H  
ATOM   3327 HD21 LEU A 210       9.968  -5.651 -36.877  1.00  0.00           H  
ATOM   3328 HD22 LEU A 210       9.371  -4.033 -36.436  1.00  0.00           H  
ATOM   3329 HD23 LEU A 210      10.624  -4.209 -37.687  1.00  0.00           H  
ATOM   3330  N   GLY A 211      12.344  -0.294 -35.391  1.00 34.74           N  
ANISOU 3330  N   GLY A 211     3129   5510   4560   -300    418  -1089
ATOM   3331  CA  GLY A 211      12.728   1.080 -35.126  1.00 35.69           C  
ANISOU 3331  CA  GLY A 211     3375   5565   4620   -315    462  -1157
ATOM   3332  C   GLY A 211      13.154   1.385 -33.707  1.00 36.32           C  
ANISOU 3332  C   GLY A 211     3454   5709   4638   -345    514  -1204
ATOM   3333  O   GLY A 211      13.527   0.502 -32.941  1.00 36.52           O  
ANISOU 3333  O   GLY A 211     3392   5834   4651   -374    511  -1191
ATOM   3334  H   GLY A 211      11.617  -0.719 -34.833  1.00  0.00           H  
ATOM   3335  HA3 GLY A 211      11.909   1.743 -35.406  1.00  0.00           H  
ATOM   3336  HA2 GLY A 211      13.525   1.369 -35.811  1.00  0.00           H  
ATOM   3337  N   GLY A 212      13.082   2.658 -33.363  1.00 37.07           N  
ANISOU 3337  N   GLY A 212     3676   5730   4679   -333    555  -1261
ATOM   3338  CA  GLY A 212      13.551   3.138 -32.080  1.00 37.96           C  
ANISOU 3338  CA  GLY A 212     3837   5876   4711   -374    598  -1317
ATOM   3339  C   GLY A 212      14.128   4.517 -32.299  1.00 38.88           C  
ANISOU 3339  C   GLY A 212     4135   5881   4756   -437    620  -1387
ATOM   3340  O   GLY A 212      14.012   5.080 -33.394  1.00 39.08           O  
ANISOU 3340  O   GLY A 212     4255   5799   4795   -430    612  -1386
ATOM   3341  H   GLY A 212      12.690   3.333 -34.004  1.00  0.00           H  
ATOM   3342  HA3 GLY A 212      14.331   2.474 -31.707  1.00  0.00           H  
ATOM   3343  HA2 GLY A 212      12.712   3.202 -31.388  1.00  0.00           H  
ATOM   3344  N   LYS A 213      14.761   5.057 -31.270  1.00 39.50           N  
ANISOU 3344  N   LYS A 213     4287   5974   4749   -509    642  -1450
ATOM   3345  CA  LYS A 213      15.376   6.369 -31.380  1.00 40.71           C  
ANISOU 3345  CA  LYS A 213     4630   6017   4823   -601    665  -1523
ATOM   3346  C   LYS A 213      16.878   6.223 -31.278  1.00 40.93           C  
ANISOU 3346  C   LYS A 213     4616   6113   4824   -784    631  -1570
ATOM   3347  O   LYS A 213      17.401   5.891 -30.212  1.00 41.31           O  
ANISOU 3347  O   LYS A 213     4605   6258   4833   -831    602  -1596
ATOM   3348  CB  LYS A 213      14.843   7.309 -30.293  1.00 41.77           C  
ANISOU 3348  CB  LYS A 213     4915   6088   4867   -543    718  -1571
ATOM   3349  CG  LYS A 213      13.362   7.629 -30.420  1.00 41.77           C  
ANISOU 3349  CG  LYS A 213     4950   6018   4901   -347    765  -1538
ATOM   3350  CD  LYS A 213      12.817   8.310 -29.166  1.00 42.73           C  
ANISOU 3350  CD  LYS A 213     5192   6107   4939   -269    838  -1581
ATOM   3351  CE  LYS A 213      13.162   9.787 -29.108  1.00 43.35           C  
ANISOU 3351  CE  LYS A 213     5545   6024   4901   -313    868  -1658
ATOM   3352  NZ  LYS A 213      12.692  10.577 -30.273  1.00 44.37           N1+
ANISOU 3352  NZ  LYS A 213     5803   6006   5048   -234    868  -1652
ATOM   3353  H   LYS A 213      14.821   4.556 -30.395  1.00  0.00           H  
ATOM   3354  HA  LYS A 213      15.131   6.789 -32.356  1.00  0.00           H  
ATOM   3355  HB3 LYS A 213      15.415   8.237 -30.305  1.00  0.00           H  
ATOM   3356  HB2 LYS A 213      15.036   6.874 -29.313  1.00  0.00           H  
ATOM   3357  HG3 LYS A 213      12.807   6.709 -30.603  1.00  0.00           H  
ATOM   3358  HG2 LYS A 213      13.204   8.277 -31.282  1.00  0.00           H  
ATOM   3359  HD3 LYS A 213      13.213   7.811 -28.282  1.00  0.00           H  
ATOM   3360  HD2 LYS A 213      11.734   8.189 -29.130  1.00  0.00           H  
ATOM   3361  HE3 LYS A 213      14.241   9.902 -29.006  1.00  0.00           H  
ATOM   3362  HE2 LYS A 213      12.755  10.217 -28.193  1.00  0.00           H  
ATOM   3363  HZ1 LYS A 213      12.961  11.543 -30.156  1.00  0.00           H  
ATOM   3364  HZ2 LYS A 213      13.108  10.212 -31.118  1.00  0.00           H  
ATOM   3365  HZ3 LYS A 213      11.686  10.514 -30.340  1.00  0.00           H  
ATOM   3366  N   SER A 214      17.562   6.447 -32.396  1.00 41.35           N  
ANISOU 3366  N   SER A 214     4694   6119   4899   -883    634  -1581
ATOM   3367  CA  SER A 214      19.018   6.310 -32.463  1.00 42.05           C  
ANISOU 3367  CA  SER A 214     4707   6285   4986  -1062    616  -1630
ATOM   3368  C   SER A 214      19.712   7.535 -31.873  1.00 43.90           C  
ANISOU 3368  C   SER A 214     5093   6460   5125  -1212    634  -1725
ATOM   3369  O   SER A 214      19.644   8.634 -32.434  1.00 44.34           O  
ANISOU 3369  O   SER A 214     5353   6365   5130  -1267    688  -1758
ATOM   3370  CB  SER A 214      19.477   6.068 -33.896  1.00 41.65           C  
ANISOU 3370  CB  SER A 214     4629   6202   4992  -1118    641  -1609
ATOM   3371  OG  SER A 214      18.973   4.833 -34.385  1.00 40.78           O  
ANISOU 3371  OG  SER A 214     4379   6154   4962  -1000    611  -1527
ATOM   3372  H   SER A 214      17.077   6.722 -33.238  1.00  0.00           H  
ATOM   3373  HA  SER A 214      19.302   5.443 -31.867  1.00  0.00           H  
ATOM   3374  HB3 SER A 214      20.566   6.055 -33.931  1.00  0.00           H  
ATOM   3375  HB2 SER A 214      19.126   6.881 -34.532  1.00  0.00           H  
ATOM   3376  HG  SER A 214      19.273   4.699 -35.287  1.00  0.00           H  
ATOM   3377  N   PRO A 215      20.383   7.347 -30.725  1.00 45.01           N  
ANISOU 3377  N   PRO A 215     5158   6713   5230  -1282    580  -1770
ATOM   3378  CA  PRO A 215      21.019   8.465 -30.052  1.00 47.19           C  
ANISOU 3378  CA  PRO A 215     5584   6939   5408  -1436    578  -1863
ATOM   3379  C   PRO A 215      22.299   8.874 -30.755  1.00 48.75           C  
ANISOU 3379  C   PRO A 215     5750   7146   5625  -1658    592  -1925
ATOM   3380  O   PRO A 215      22.917   8.073 -31.446  1.00 48.30           O  
ANISOU 3380  O   PRO A 215     5500   7190   5662  -1689    587  -1904
ATOM   3381  CB  PRO A 215      21.343   7.911 -28.656  1.00 47.36           C  
ANISOU 3381  CB  PRO A 215     5509   7094   5391  -1430    489  -1883
ATOM   3382  CG  PRO A 215      20.769   6.500 -28.627  1.00 45.68           C  
ANISOU 3382  CG  PRO A 215     5114   6987   5254  -1260    462  -1792
ATOM   3383  CD  PRO A 215      20.650   6.076 -30.033  1.00 44.33           C  
ANISOU 3383  CD  PRO A 215     4862   6798   5185  -1230    504  -1738
ATOM   3384  HA  PRO A 215      20.334   9.310 -29.980  1.00  0.00           H  
ATOM   3385  HB3 PRO A 215      20.846   8.520 -27.901  1.00  0.00           H  
ATOM   3386  HB2 PRO A 215      22.424   7.865 -28.527  1.00  0.00           H  
ATOM   3387  HG3 PRO A 215      19.780   6.521 -28.170  1.00  0.00           H  
ATOM   3388  HG2 PRO A 215      21.461   5.838 -28.106  1.00  0.00           H  
ATOM   3389  HD2 PRO A 215      21.607   5.678 -30.370  1.00  0.00           H  
ATOM   3390  HD3 PRO A 215      19.785   5.421 -30.138  1.00  0.00           H  
ATOM   3391  N   CYS A 216      22.675  10.129 -30.574  1.00 50.97           N  
ANISOU 3391  N   CYS A 216     6235   7317   5816  -1815    622  -2005
ATOM   3392  CA  CYS A 216      23.919  10.639 -31.096  1.00 52.98           C  
ANISOU 3392  CA  CYS A 216     6471   7580   6080  -2065    648  -2079
ATOM   3393  C   CYS A 216      24.608  11.445 -30.008  1.00 55.17           C  
ANISOU 3393  C   CYS A 216     6836   7864   6263  -2244    593  -2178
ATOM   3394  O   CYS A 216      24.245  12.597 -29.750  1.00 56.13           O  
ANISOU 3394  O   CYS A 216     7247   7813   6266  -2291    632  -2219
ATOM   3395  CB  CYS A 216      23.663  11.504 -32.326  1.00 53.34           C  
ANISOU 3395  CB  CYS A 216     6740   7430   6097  -2116    764  -2074
ATOM   3396  SG  CYS A 216      25.161  11.968 -33.194  1.00 55.22           S  
ANISOU 3396  SG  CYS A 216     6937   7681   6363  -2433    841  -2153
ATOM   3397  H   CYS A 216      22.084  10.764 -30.056  1.00  0.00           H  
ATOM   3398  HA  CYS A 216      24.557   9.801 -31.377  1.00  0.00           H  
ATOM   3399  HB3 CYS A 216      23.123  12.403 -32.030  1.00  0.00           H  
ATOM   3400  HB2 CYS A 216      22.998  10.975 -33.009  1.00  0.00           H  
ATOM   3401  HG  CYS A 216      24.848  12.721 -34.253  1.00  0.00           H  
ATOM   3402  N   TYR A 217      25.581  10.822 -29.352  1.00 56.31           N  
ANISOU 3402  N   TYR A 217     6741   8201   6452  -2333    489  -2218
ATOM   3403  CA  TYR A 217      26.345  11.495 -28.309  1.00 58.81           C  
ANISOU 3403  CA  TYR A 217     7114   8547   6685  -2520    404  -2318
ATOM   3404  C   TYR A 217      27.504  12.292 -28.890  1.00 61.21           C  
ANISOU 3404  C   TYR A 217     7412   8840   7004  -2824    448  -2410
ATOM   3405  O   TYR A 217      28.291  11.769 -29.668  1.00 61.40           O  
ANISOU 3405  O   TYR A 217     7197   8984   7150  -2905    477  -2414
ATOM   3406  CB  TYR A 217      26.857  10.496 -27.269  1.00 58.77           C  
ANISOU 3406  CB  TYR A 217     6867   8752   6710  -2471    245  -2324
ATOM   3407  CG  TYR A 217      27.691  11.146 -26.188  1.00 60.44           C  
ANISOU 3407  CG  TYR A 217     7130   9003   6834  -2669    126  -2431
ATOM   3408  CD1 TYR A 217      27.101  11.959 -25.216  1.00 60.43           C  
ANISOU 3408  CD1 TYR A 217     7431   8861   6670  -2659    107  -2461
ATOM   3409  CD2 TYR A 217      29.070  10.954 -26.139  1.00 61.55           C  
ANISOU 3409  CD2 TYR A 217     7015   9320   7052  -2865     30  -2507
ATOM   3410  CE1 TYR A 217      27.875  12.570 -24.219  1.00 62.40           C  
ANISOU 3410  CE1 TYR A 217     7754   9132   6821  -2855    -16  -2564
ATOM   3411  CE2 TYR A 217      29.849  11.557 -25.149  1.00 63.33           C  
ANISOU 3411  CE2 TYR A 217     7278   9585   7197  -3062   -105  -2612
ATOM   3412  CZ  TYR A 217      29.250  12.365 -24.197  1.00 63.82           C  
ANISOU 3412  CZ  TYR A 217     7670   9494   7084  -3063   -132  -2639
ATOM   3413  OH  TYR A 217      30.017  12.960 -23.219  1.00 65.47           O  
ANISOU 3413  OH  TYR A 217     7943   9731   7200  -3266   -277  -2744
ATOM   3414  H   TYR A 217      25.804   9.862 -29.572  1.00  0.00           H  
ATOM   3415  HA  TYR A 217      25.678  12.193 -27.803  1.00  0.00           H  
ATOM   3416  HB3 TYR A 217      27.446   9.725 -27.766  1.00  0.00           H  
ATOM   3417  HB2 TYR A 217      26.011   9.982 -26.813  1.00  0.00           H  
ATOM   3418  HD1 TYR A 217      26.034  12.124 -25.226  1.00  0.00           H  
ATOM   3419  HD2 TYR A 217      29.555  10.330 -26.875  1.00  0.00           H  
ATOM   3420  HE1 TYR A 217      27.402  13.195 -23.475  1.00  0.00           H  
ATOM   3421  HE2 TYR A 217      30.916  11.393 -25.127  1.00  0.00           H  
ATOM   3422  HH  TYR A 217      30.938  12.720 -23.344  1.00  0.00           H  
ATOM   3423  N   VAL A 218      27.595  13.561 -28.508  1.00 63.59           N  
ANISOU 3423  N   VAL A 218     7991   8992   7179  -2995    466  -2487
ATOM   3424  CA  VAL A 218      28.710  14.425 -28.919  1.00 66.47           C  
ANISOU 3424  CA  VAL A 218     8381   9335   7540  -3328    509  -2586
ATOM   3425  C   VAL A 218      29.567  14.814 -27.708  1.00 69.08           C  
ANISOU 3425  C   VAL A 218     8683   9754   7809  -3531    362  -2693
ATOM   3426  O   VAL A 218      29.074  15.380 -26.733  1.00 69.27           O  
ANISOU 3426  O   VAL A 218     8958   9670   7689  -3498    303  -2716
ATOM   3427  CB  VAL A 218      28.210  15.691 -29.653  1.00 67.06           C  
ANISOU 3427  CB  VAL A 218     8847   9129   7503  -3409    660  -2596
ATOM   3428  CG1 VAL A 218      29.373  16.498 -30.193  1.00 68.95           C  
ANISOU 3428  CG1 VAL A 218     9111   9344   7744  -3774    731  -2693
ATOM   3429  CG2 VAL A 218      27.250  15.312 -30.779  1.00 65.15           C  
ANISOU 3429  CG2 VAL A 218     8658   8789   7305  -3180    771  -2488
ATOM   3430  H   VAL A 218      26.883  13.962 -27.915  1.00  0.00           H  
ATOM   3431  HA  VAL A 218      29.337  13.861 -29.609  1.00  0.00           H  
ATOM   3432  HB  VAL A 218      27.669  16.309 -28.937  1.00  0.00           H  
ATOM   3433 HG11 VAL A 218      28.995  17.383 -30.705  1.00  0.00           H  
ATOM   3434 HG12 VAL A 218      30.018  16.803 -29.369  1.00  0.00           H  
ATOM   3435 HG13 VAL A 218      29.944  15.889 -30.894  1.00  0.00           H  
ATOM   3436 HG21 VAL A 218      26.908  16.215 -31.285  1.00  0.00           H  
ATOM   3437 HG22 VAL A 218      27.763  14.668 -31.493  1.00  0.00           H  
ATOM   3438 HG23 VAL A 218      26.393  14.782 -30.363  1.00  0.00           H  
ATOM   3439  N   ASP A 219      30.854  14.493 -27.792  1.00 71.53           N  
ANISOU 3439  N   ASP A 219     8682  10265   8232  -3736    302  -2760
ATOM   3440  CA  ASP A 219      31.814  14.729 -26.713  1.00 74.85           C  
ANISOU 3440  CA  ASP A 219     9004  10812   8622  -3941    130  -2867
[truncated: 416,440 more chars]
