# Supplementary material for: Expansion of the 4-(Diethylamino)benzaldehyde Scaffold to Explore the Impact on Aldehyde Dehydrogenase Activity and Antiproliferative Activity in Prostate Cancer
Source: J Med Chem. 2022 Feb 25;65(5):3833–48. doi: 10.1021/acs.jmedchem.1c01367 (PMC9007462; doi:10.1021/acs.jmedchem.1c01367)
Supplement: Supplementary file 1 — jm1c01367_si_001.zip [file jm1c01367_si_001.zip › new_figures/Figure_S8_A.pdb]

TITLE     Figure_S8_A
REMARK   2 RESOLUTION.    1.95 ANGSTROMS
REMARK   4 Figure_S8_A COMPLIES WITH FORMAT V. 3.30,
REMARK 888
REMARK 888 WRITTEN BY MAESTRO (A PRODUCT OF SCHRODINGER, LLC)
CRYST1  109.095  109.095   83.256  90.00  90.00  90.00 P 4 2 2       8
ATOM      1  N   ASP A   8      22.084  21.447   5.461  1.00 64.84           N  
ANISOU    1  N   ASP A   8     7808   5725  11103   1113   -253  -1582
ATOM      2  CA  ASP A   8      20.666  21.002   5.671  1.00 65.42           C  
ANISOU    2  CA  ASP A   8     7634   5843  11379   1115   -429  -1666
ATOM      3  C   ASP A   8      20.585  20.115   6.910  1.00 62.70           C  
ANISOU    3  C   ASP A   8     7091   5669  11059    974   -251  -1814
ATOM      4  O   ASP A   8      21.240  19.066   6.971  1.00 61.75           O  
ANISOU    4  O   ASP A   8     7099   5655  10707    874   -179  -1804
ATOM      5  CB  ASP A   8      20.130  20.255   4.453  1.00  0.00           C  
ATOM      6  CG  ASP A   8      21.141  19.391   3.695  1.00  0.00           C  
ATOM      7  OD1 ASP A   8      21.262  18.199   4.059  1.00  0.00           O  
ATOM      8  OD2 ASP A   8      21.802  19.951   2.795  1.00  0.00           O1-
ATOM      9  H1  ASP A   8      22.135  22.034   4.641  1.00  0.00           H  
ATOM     10  H2  ASP A   8      22.397  21.969   6.267  1.00  0.00           H  
ATOM     11  HA  ASP A   8      20.047  21.884   5.836  1.00  0.00           H  
ATOM     12  HB2 ASP A   8      19.331  19.581   4.762  1.00  0.00           H  
ATOM     13  HB3 ASP A   8      19.742  20.971   3.729  1.00  0.00           H  
ATOM     14  N   LEU A   9      19.774  20.532   7.885  1.00 60.78           N  
ANISOU   14  N   LEU A   9     6548   5445  11099    972   -169  -1945
ATOM     15  CA  LEU A   9      19.758  19.894   9.199  1.00 57.18           C  
ANISOU   15  CA  LEU A   9     5918   5139  10669    843     47  -2089
ATOM     16  C   LEU A   9      18.394  19.297   9.543  1.00 56.91           C  
ANISOU   16  C   LEU A   9     5612   5155  10855    819    -41  -2173
ATOM     17  O   LEU A   9      17.573  19.953  10.173  1.00 56.81           O  
ANISOU   17  O   LEU A   9     5349   5103  11133    863     23  -2266
ATOM     18  CB  LEU A   9      20.192  20.901  10.272  1.00 56.04           C  
ANISOU   18  CB  LEU A   9     5684   4976  10630    833    305  -2190
ATOM     19  CG  LEU A   9      20.630  20.341  11.630  1.00 54.24           C  
ANISOU   19  CG  LEU A   9     5383   4901  10323    686    560  -2316
ATOM     20  CD1 LEU A   9      21.613  19.189  11.472  1.00 51.96           C  
ANISOU   20  CD1 LEU A   9     5287   4730   9725    584    581  -2244
ATOM     21  CD2 LEU A   9      21.252  21.447  12.469  1.00 54.09           C  
ANISOU   21  CD2 LEU A   9     5358   4837  10356    677    773  -2397
ATOM     22  H   LEU A   9      19.149  21.309   7.724  1.00  0.00           H  
ATOM     23  HA  LEU A   9      20.486  19.083   9.187  1.00  0.00           H  
ATOM     24  HB3 LEU A   9      19.394  21.627  10.425  1.00  0.00           H  
ATOM     25  HB2 LEU A   9      20.987  21.531   9.871  1.00  0.00           H  
ATOM     26  HG  LEU A   9      19.747  19.970  12.150  1.00  0.00           H  
ATOM     27 HD11 LEU A   9      21.900  18.818  12.456  1.00  0.00           H  
ATOM     28 HD12 LEU A   9      21.144  18.385  10.905  1.00  0.00           H  
ATOM     29 HD13 LEU A   9      22.500  19.537  10.942  1.00  0.00           H  
ATOM     30 HD21 LEU A   9      21.561  21.042  13.433  1.00  0.00           H  
ATOM     31 HD22 LEU A   9      22.121  21.852  11.950  1.00  0.00           H  
ATOM     32 HD23 LEU A   9      20.521  22.240  12.626  1.00  0.00           H  
ATOM     33  N   PRO A  10      18.156  18.031   9.145  1.00 55.85           N  
ANISOU   33  N   PRO A  10     5525   5098  10594    745   -174  -2143
ATOM     34  CA  PRO A  10      16.927  17.357   9.550  1.00 56.47           C  
ANISOU   34  CA  PRO A  10     5334   5232  10888    695   -236  -2225
ATOM     35  C   PRO A  10      16.994  16.936  11.011  1.00 54.74           C  
ANISOU   35  C   PRO A  10     4957   5141  10699    576     65  -2362
ATOM     36  O   PRO A  10      18.081  16.766  11.555  1.00 52.62           O  
ANISOU   36  O   PRO A  10     4836   4946  10207    505    262  -2374
ATOM     37  CB  PRO A  10      16.898  16.126   8.649  1.00 56.56           C  
ANISOU   37  CB  PRO A  10     5512   5276  10701    635   -454  -2147
ATOM     38  CG  PRO A  10      18.346  15.805   8.453  1.00 54.56           C  
ANISOU   38  CG  PRO A  10     5577   5059  10091    595   -331  -2081
ATOM     39  CD  PRO A  10      19.013  17.144   8.332  1.00 54.51           C  
ANISOU   39  CD  PRO A  10     5660   4960  10091    700   -253  -2038
ATOM     40  HA  PRO A  10      16.059  17.991   9.368  1.00  0.00           H  
ATOM     41  HB3 PRO A  10      16.455  16.393   7.689  1.00  0.00           H  
ATOM     42  HB2 PRO A  10      16.415  15.304   9.178  1.00  0.00           H  
ATOM     43  HG3 PRO A  10      18.471  15.254   7.521  1.00  0.00           H  
ATOM     44  HG2 PRO A  10      18.725  15.292   9.337  1.00  0.00           H  
ATOM     45  HD2 PRO A  10      20.006  17.094   8.779  1.00  0.00           H  
ATOM     46  HD3 PRO A  10      18.983  17.469   7.292  1.00  0.00           H  
ATOM     47  N   VAL A  11      15.834  16.765  11.631  1.00 55.73           N  
ANISOU   47  N   VAL A  11     4783   5287  11103    554     97  -2456
ATOM     48  CA  VAL A  11      15.756  16.338  13.022  1.00 54.92           C  
ANISOU   48  CA  VAL A  11     4535   5298  11033    441    389  -2585
ATOM     49  C   VAL A  11      14.834  15.129  13.176  1.00 56.35           C  
ANISOU   49  C   VAL A  11     4544   5549  11315    344    334  -2614
ATOM     50  O   VAL A  11      14.069  14.786  12.278  1.00 57.80           O  
ANISOU   50  O   VAL A  11     4660   5681  11617    372     60  -2554
ATOM     51  CB  VAL A  11      15.293  17.487  13.946  1.00 55.93           C  
ANISOU   51  CB  VAL A  11     4454   5370  11426    504    599  -2701
ATOM     52  CG1 VAL A  11      16.231  18.682  13.793  1.00 54.84           C  
ANISOU   52  CG1 VAL A  11     4495   5147  11192    585    651  -2675
ATOM     53  CG2 VAL A  11      13.838  17.872  13.674  1.00 58.52           C  
ANISOU   53  CG2 VAL A  11     4476   5599  12156    600    467  -2716
ATOM     54  H   VAL A  11      14.968  16.932  11.138  1.00  0.00           H  
ATOM     55  HA  VAL A  11      16.756  16.038  13.336  1.00  0.00           H  
ATOM     56  HB  VAL A  11      15.361  17.137  14.976  1.00  0.00           H  
ATOM     57 HG11 VAL A  11      15.901  19.490  14.446  1.00  0.00           H  
ATOM     58 HG12 VAL A  11      17.244  18.386  14.065  1.00  0.00           H  
ATOM     59 HG13 VAL A  11      16.219  19.024  12.758  1.00  0.00           H  
ATOM     60 HG21 VAL A  11      13.545  18.683  14.341  1.00  0.00           H  
ATOM     61 HG22 VAL A  11      13.735  18.199  12.639  1.00  0.00           H  
ATOM     62 HG23 VAL A  11      13.195  17.009  13.847  1.00  0.00           H  
ATOM     63  N   LEU A  12      14.950  14.477  14.325  1.00 56.47           N  
ANISOU   63  N   LEU A  12     4503   5679  11271    222    591  -2701
ATOM     64  CA  LEU A  12      14.129  13.326  14.672  1.00 58.12           C  
ANISOU   64  CA  LEU A  12     4544   5956  11580    112    604  -2736
ATOM     65  C   LEU A  12      12.704  13.813  14.951  1.00 61.57           C  
ANISOU   65  C   LEU A  12     4619   6325  12449    166    613  -2807
ATOM     66  O   LEU A  12      12.506  14.743  15.738  1.00 62.32           O  
ANISOU   66  O   LEU A  12     4583   6387  12706    222    829  -2894
ATOM     67  CB  LEU A  12      14.727  12.656  15.911  1.00 57.23           C  
ANISOU   67  CB  LEU A  12     4493   5974  11274    -20    909  -2802
ATOM     68  CG  LEU A  12      14.364  11.223  16.289  1.00 57.45           C  
ANISOU   68  CG  LEU A  12     4470   6092  11267   -164    959  -2810
ATOM     69  CD1 LEU A  12      14.660  10.261  15.149  1.00 56.46           C  
ANISOU   69  CD1 LEU A  12     4529   5957  10964   -195    694  -2701
ATOM     70  CD2 LEU A  12      15.140  10.848  17.545  1.00 55.91           C  
ANISOU   70  CD2 LEU A  12     4379   6015  10849   -267   1266  -2859
ATOM     71  H   LEU A  12      15.633  14.774  15.007  1.00  0.00           H  
ATOM     72  HA  LEU A  12      14.119  12.619  13.842  1.00  0.00           H  
ATOM     73  HB3 LEU A  12      14.560  13.300  16.774  1.00  0.00           H  
ATOM     74  HB2 LEU A  12      15.813  12.744  15.869  1.00  0.00           H  
ATOM     75  HG  LEU A  12      13.298  11.181  16.512  1.00  0.00           H  
ATOM     76 HD11 LEU A  12      14.391   9.248  15.449  1.00  0.00           H  
ATOM     77 HD12 LEU A  12      14.079  10.546  14.272  1.00  0.00           H  
ATOM     78 HD13 LEU A  12      15.722  10.298  14.908  1.00  0.00           H  
ATOM     79 HD21 LEU A  12      14.895   9.826  17.833  1.00  0.00           H  
ATOM     80 HD22 LEU A  12      16.209  10.923  17.348  1.00  0.00           H  
ATOM     81 HD23 LEU A  12      14.872  11.527  18.355  1.00  0.00           H  
ATOM     82  N   LEU A  13      11.724  13.203  14.292  1.00 63.50           N  
ANISOU   82  N   LEU A  13     4700   6536  12889    151    376  -2768
ATOM     83  CA  LEU A  13      10.322  13.609  14.430  1.00 67.20           C  
ANISOU   83  CA  LEU A  13     4788   6930  13813    207    346  -2812
ATOM     84  C   LEU A  13       9.570  12.846  15.537  1.00 68.51           C  
ANISOU   84  C   LEU A  13     4702   7166  14159     84    604  -2907
ATOM     85  O   LEU A  13       8.348  12.794  15.520  1.00 71.69           O  
ANISOU   85  O   LEU A  13     4775   7517  14946     95    545  -2923
ATOM     86  CB  LEU A  13       9.594  13.445  13.099  1.00  0.00           C  
ATOM     87  CG  LEU A  13      10.207  12.629  11.934  1.00  0.00           C  
ATOM     88  CD1 LEU A  13      10.548  11.199  12.347  1.00  0.00           C  
ATOM     89  CD2 LEU A  13       9.272  12.627  10.724  1.00  0.00           C  
ATOM     90  H   LEU A  13      11.935  12.434  13.672  1.00  0.00           H  
ATOM     91  HA  LEU A  13      10.307  14.668  14.688  1.00  0.00           H  
ATOM     92  HB2 LEU A  13       8.635  12.955  13.266  1.00  0.00           H  
ATOM     93  HB3 LEU A  13       9.427  14.425  12.652  1.00  0.00           H  
ATOM     94  HG  LEU A  13      11.084  13.147  11.549  1.00  0.00           H  
ATOM     95 HD11 LEU A  13      10.975  10.667  11.497  1.00  0.00           H  
ATOM     96 HD12 LEU A  13      11.271  11.219  13.163  1.00  0.00           H  
ATOM     97 HD13 LEU A  13       9.643  10.690  12.677  1.00  0.00           H  
ATOM     98 HD21 LEU A  13       9.722  12.048   9.918  1.00  0.00           H  
ATOM     99 HD22 LEU A  13       8.318  12.180  11.003  1.00  0.00           H  
ATOM    100 HD23 LEU A  13       9.110  13.651  10.389  1.00  0.00           H  
ATOM    101  N   THR A  14      10.300  12.260  16.486  1.00 67.16           N  
ANISOU  101  N   THR A  14     4686   7109  13722    -31    887  -2959
ATOM    102  CA  THR A  14       9.721  11.653  17.687  1.00 68.70           C  
ANISOU  102  CA  THR A  14     4690   7369  14042   -143   1196  -3049
ATOM    103  C   THR A  14      10.715  11.804  18.839  1.00 67.12           C  
ANISOU  103  C   THR A  14     4699   7260  13544   -194   1538  -3118
ATOM    104  O   THR A  14      11.926  11.800  18.611  1.00 65.12           O  
ANISOU  104  O   THR A  14     4750   7052  12940   -200   1488  -3070
ATOM    105  CB  THR A  14       9.436  10.145  17.498  1.00 69.13           C  
ANISOU  105  CB  THR A  14     4734   7483  14048   -296   1100  -3007
ATOM    106  OG1 THR A  14       8.700   9.929  16.289  1.00 71.18           O  
ANISOU  106  OG1 THR A  14     4872   7662  14511   -268    718  -2934
ATOM    107  CG2 THR A  14       8.627   9.587  18.676  1.00 70.82           C  
ANISOU  107  CG2 THR A  14     4702   7738  14466   -404   1418  -3090
ATOM    108  H   THR A  14      11.305  12.219  16.397  1.00  0.00           H  
ATOM    109  HA  THR A  14       8.794  12.167  17.940  1.00  0.00           H  
ATOM    110  HB  THR A  14      10.384   9.611  17.435  1.00  0.00           H  
ATOM    111  HG1 THR A  14       8.529   8.991  16.182  1.00  0.00           H  
ATOM    112 HG21 THR A  14       8.440   8.525  18.518  1.00  0.00           H  
ATOM    113 HG22 THR A  14       9.189   9.723  19.600  1.00  0.00           H  
ATOM    114 HG23 THR A  14       7.677  10.116  18.748  1.00  0.00           H  
ATOM    115  N   ASP A  15      10.219  11.922  20.071  1.00 68.18           N  
ANISOU  115  N   ASP A  15     4675   7415  13813   -234   1883  -3227
ATOM    116  CA  ASP A  15      11.103  11.876  21.236  1.00 66.57           C  
ANISOU  116  CA  ASP A  15     4684   7307  13300   -312   2193  -3292
ATOM    117  C   ASP A  15      11.966  10.600  21.193  1.00 64.26           C  
ANISOU  117  C   ASP A  15     4636   7132  12649   -445   2137  -3212
ATOM    118  O   ASP A  15      11.504   9.527  20.787  1.00 63.86           O  
ANISOU  118  O   ASP A  15     4511   7095  12656   -523   2015  -3156
ATOM    119  CB  ASP A  15      10.303  11.926  22.535  1.00  0.00           C  
ATOM    120  CG  ASP A  15       9.792  13.306  22.957  1.00  0.00           C  
ATOM    121  OD1 ASP A  15       8.660  13.648  22.542  1.00  0.00           O  
ATOM    122  OD2 ASP A  15      10.558  14.005  23.651  1.00  0.00           O1-
ATOM    123  H   ASP A  15       9.226  12.044  20.206  1.00  0.00           H  
ATOM    124  HA  ASP A  15      11.764  12.742  21.203  1.00  0.00           H  
ATOM    125  HB2 ASP A  15       9.421  11.292  22.443  1.00  0.00           H  
ATOM    126  HB3 ASP A  15      10.923  11.569  23.357  1.00  0.00           H  
ATOM    127  N   LEU A  16      13.226  10.734  21.589  1.00 61.57           N  
ANISOU  127  N   LEU A  16     4579   6862  11953   -471   2217  -3205
ATOM    128  CA  LEU A  16      14.137   9.604  21.632  1.00 59.36           C  
ANISOU  128  CA  LEU A  16     4531   6685  11338   -581   2189  -3122
ATOM    129  C   LEU A  16      13.778   8.686  22.790  1.00 59.75           C  
ANISOU  129  C   LEU A  16     4533   6816  11353   -717   2461  -3164
ATOM    130  O   LEU A  16      13.581   9.145  23.914  1.00 61.82           O  
ANISOU  130  O   LEU A  16     4755   7098  11633   -738   2746  -3265
ATOM    131  CB  LEU A  16      15.579  10.090  21.800  1.00 57.08           C  
ANISOU  131  CB  LEU A  16     4524   6444  10718   -566   2205  -3097
ATOM    132  CG  LEU A  16      16.673   9.019  21.779  1.00 55.30           C  
ANISOU  132  CG  LEU A  16     4541   6315  10154   -655   2164  -2993
ATOM    133  CD1 LEU A  16      17.152   8.786  20.355  1.00 53.92           C  
ANISOU  133  CD1 LEU A  16     4484   6091   9910   -594   1865  -2874
ATOM    134  CD2 LEU A  16      17.840   9.418  22.675  1.00 54.64           C  
ANISOU  134  CD2 LEU A  16     4656   6309   9795   -690   2318  -3010
ATOM    135  H   LEU A  16      13.573  11.640  21.870  1.00  0.00           H  
ATOM    136  HA  LEU A  16      14.056   9.047  20.699  1.00  0.00           H  
ATOM    137  HB3 LEU A  16      15.658  10.666  22.722  1.00  0.00           H  
ATOM    138  HB2 LEU A  16      15.796  10.839  21.039  1.00  0.00           H  
ATOM    139  HG  LEU A  16      16.251   8.088  22.157  1.00  0.00           H  
ATOM    140 HD11 LEU A  16      17.930   8.022  20.353  1.00  0.00           H  
ATOM    141 HD12 LEU A  16      16.316   8.454  19.740  1.00  0.00           H  
ATOM    142 HD13 LEU A  16      17.554   9.715  19.950  1.00  0.00           H  
ATOM    143 HD21 LEU A  16      18.605   8.642  22.644  1.00  0.00           H  
ATOM    144 HD22 LEU A  16      18.264  10.359  22.323  1.00  0.00           H  
ATOM    145 HD23 LEU A  16      17.487   9.539  23.699  1.00  0.00           H  
ATOM    146  N   LYS A  17      13.704   7.390  22.508  1.00 58.84           N  
ANISOU  146  N   LYS A  17     4443   6737  11176   -812   2380  -3086
ATOM    147  CA  LYS A  17      13.505   6.376  23.542  1.00 59.65           C  
ANISOU  147  CA  LYS A  17     4545   6916  11204   -950   2625  -3096
ATOM    148  C   LYS A  17      14.808   5.618  23.710  1.00 56.37           C  
ANISOU  148  C   LYS A  17     4433   6593  10392  -1016   2612  -3004
ATOM    149  O   LYS A  17      15.437   5.277  22.729  1.00 55.70           O  
ANISOU  149  O   LYS A  17     4483   6494  10186   -988   2373  -2911
ATOM    150  CB  LYS A  17      12.384   5.419  23.148  1.00  0.00           C  
ATOM    151  CG  LYS A  17      11.748   5.753  21.795  1.00  0.00           C  
ATOM    152  CD  LYS A  17      10.583   4.838  21.397  1.00  0.00           C  
ATOM    153  CE  LYS A  17       9.934   5.157  20.044  1.00  0.00           C  
ATOM    154  NZ  LYS A  17       8.822   4.250  19.710  1.00  0.00           N1+
ATOM    155  H   LYS A  17      13.786   7.076  21.552  1.00  0.00           H  
ATOM    156  HA  LYS A  17      13.248   6.865  24.482  1.00  0.00           H  
ATOM    157  HB2 LYS A  17      12.777   4.404  23.084  1.00  0.00           H  
ATOM    158  HB3 LYS A  17      11.594   5.455  23.899  1.00  0.00           H  
ATOM    159  HG2 LYS A  17      11.359   6.771  21.817  1.00  0.00           H  
ATOM    160  HG3 LYS A  17      12.500   5.669  21.010  1.00  0.00           H  
ATOM    161  HD2 LYS A  17      10.934   3.808  21.337  1.00  0.00           H  
ATOM    162  HD3 LYS A  17       9.793   4.909  22.144  1.00  0.00           H  
ATOM    163  HE2 LYS A  17       9.538   6.173  20.060  1.00  0.00           H  
ATOM    164  HE3 LYS A  17      10.679   5.071  19.253  1.00  0.00           H  
ATOM    165  HZ1 LYS A  17       8.435   4.507  18.813  1.00  0.00           H  
ATOM    166  HZ2 LYS A  17       9.162   3.300  19.670  1.00  0.00           H  
ATOM    167  HZ3 LYS A  17       8.105   4.321  20.418  1.00  0.00           H  
ATOM    168  N   ILE A  18      15.225   5.382  24.948  1.00 55.31           N  
ANISOU  168  N   ILE A  18     4413   6546  10054  -1098   2871  -3027
ATOM    169  CA  ILE A  18      16.455   4.667  25.207  1.00 53.21           C  
ANISOU  169  CA  ILE A  18     4414   6369   9433  -1158   2862  -2928
ATOM    170  C   ILE A  18      16.123   3.182  25.347  1.00 52.98           C  
ANISOU  170  C   ILE A  18     4383   6361   9385  -1273   2910  -2855
ATOM    171  O   ILE A  18      15.325   2.781  26.182  1.00 53.61           O  
ANISOU  171  O   ILE A  18     4351   6452   9566  -1356   3134  -2901
ATOM    172  CB  ILE A  18      17.182   5.215  26.441  1.00 53.90           C  
ANISOU  172  CB  ILE A  18     4655   6539   9283  -1188   3071  -2977
ATOM    173  CG1 ILE A  18      17.467   6.710  26.236  1.00 54.32           C  
ANISOU  173  CG1 ILE A  18     4707   6549   9384  -1080   3016  -3057
ATOM    174  CG2 ILE A  18      18.491   4.472  26.673  1.00 52.40           C  
ANISOU  174  CG2 ILE A  18     4720   6440   8747  -1244   3029  -2855
ATOM    175  CD1 ILE A  18      18.174   7.374  27.396  1.00 54.73           C  
ANISOU  175  CD1 ILE A  18     4918   6665   9210  -1116   3192  -3125
ATOM    176  H   ILE A  18      14.680   5.704  25.735  1.00  0.00           H  
ATOM    177  HA  ILE A  18      17.109   4.790  24.344  1.00  0.00           H  
ATOM    178  HB  ILE A  18      16.543   5.091  27.315  1.00  0.00           H  
ATOM    179 HG13 ILE A  18      16.531   7.232  26.037  1.00  0.00           H  
ATOM    180 HG12 ILE A  18      18.057   6.844  25.329  1.00  0.00           H  
ATOM    181 HG21 ILE A  18      18.989   4.878  27.554  1.00  0.00           H  
ATOM    182 HG22 ILE A  18      18.286   3.413  26.829  1.00  0.00           H  
ATOM    183 HG23 ILE A  18      19.137   4.592  25.803  1.00  0.00           H  
ATOM    184 HD11 ILE A  18      18.336   8.428  27.168  1.00  0.00           H  
ATOM    185 HD12 ILE A  18      17.562   7.287  28.293  1.00  0.00           H  
ATOM    186 HD13 ILE A  18      19.135   6.887  27.564  1.00  0.00           H  
ATOM    187  N   GLN A  19      16.787   2.385  24.524  1.00 50.26           N  
ANISOU  187  N   GLN A  19     4179   6011   8906  -1276   2713  -2740
ATOM    188  CA  GLN A  19      16.428   1.010  24.258  1.00 50.37           C  
ANISOU  188  CA  GLN A  19     4188   6002   8948  -1366   2684  -2669
ATOM    189  C   GLN A  19      17.537   0.066  24.746  1.00 47.96           C  
ANISOU  189  C   GLN A  19     4130   5770   8321  -1427   2750  -2553
ATOM    190  O   GLN A  19      17.288  -0.857  25.515  1.00 48.74           O  
ANISOU  190  O   GLN A  19     4242   5898   8377  -1533   2923  -2523
ATOM    191  CB  GLN A  19      16.258   0.908  22.745  1.00 50.95           C  
ANISOU  191  CB  GLN A  19     4239   5980   9139  -1304   2376  -2635
ATOM    192  CG  GLN A  19      15.452  -0.241  22.179  1.00 53.02           C  
ANISOU  192  CG  GLN A  19     4418   6171   9556  -1389   2280  -2608
ATOM    193  CD  GLN A  19      15.421  -0.167  20.657  1.00 53.49           C  
ANISOU  193  CD  GLN A  19     4512   6136   9676  -1318   1951  -2582
ATOM    194  OE1 GLN A  19      15.916   0.803  20.055  1.00 53.81           O  
ANISOU  194  OE1 GLN A  19     4616   6163   9665  -1200   1815  -2582
ATOM    195  NE2 GLN A  19      14.861  -1.177  20.031  1.00 54.56           N  
ANISOU  195  NE2 GLN A  19     4623   6198   9907  -1396   1821  -2558
ATOM    196  H   GLN A  19      17.601   2.729  24.035  1.00  0.00           H  
ATOM    197  HA  GLN A  19      15.488   0.768  24.755  1.00  0.00           H  
ATOM    198  HB3 GLN A  19      17.241   0.919  22.275  1.00  0.00           H  
ATOM    199  HB2 GLN A  19      15.852   1.847  22.368  1.00  0.00           H  
ATOM    200  HG3 GLN A  19      14.434  -0.195  22.565  1.00  0.00           H  
ATOM    201  HG2 GLN A  19      15.900  -1.185  22.487  1.00  0.00           H  
ATOM    202 HE22 GLN A  19      14.812  -1.182  19.022  1.00  0.00           H  
ATOM    203 HE21 GLN A  19      14.479  -1.949  20.559  1.00  0.00           H  
ATOM    204  N   TYR A  20      18.768   0.304  24.308  1.00 44.86           N  
ANISOU  204  N   TYR A  20     3928   5401   7715  -1356   2620  -2479
ATOM    205  CA  TYR A  20      19.878  -0.590  24.634  1.00 43.23           C  
ANISOU  205  CA  TYR A  20     3939   5252   7235  -1395   2652  -2350
ATOM    206  C   TYR A  20      20.691  -0.066  25.812  1.00 43.28           C  
ANISOU  206  C   TYR A  20     4050   5366   7026  -1409   2797  -2347
ATOM    207  O   TYR A  20      21.292   1.005  25.735  1.00 42.77           O  
ANISOU  207  O   TYR A  20     4018   5322   6910  -1338   2737  -2379
ATOM    208  CB  TYR A  20      20.748  -0.797  23.405  1.00 40.93           C  
ANISOU  208  CB  TYR A  20     3787   4908   6856  -1313   2431  -2253
ATOM    209  CG  TYR A  20      19.944  -1.246  22.214  1.00 40.77           C  
ANISOU  209  CG  TYR A  20     3697   4773   7018  -1305   2262  -2268
ATOM    210  CD1 TYR A  20      19.479  -2.551  22.124  1.00 41.54           C  
ANISOU  210  CD1 TYR A  20     3804   4824   7152  -1396   2281  -2228
ATOM    211  CD2 TYR A  20      19.613  -0.363  21.196  1.00 40.30           C  
ANISOU  211  CD2 TYR A  20     3568   4644   7098  -1213   2074  -2323
ATOM    212  CE1 TYR A  20      18.732  -2.974  21.043  1.00 41.68           C  
ANISOU  212  CE1 TYR A  20     3770   4732   7332  -1406   2102  -2250
ATOM    213  CE2 TYR A  20      18.856  -0.774  20.120  1.00 40.82           C  
ANISOU  213  CE2 TYR A  20     3584   4606   7318  -1215   1890  -2336
ATOM    214  CZ  TYR A  20      18.429  -2.085  20.052  1.00 41.37           C  
ANISOU  214  CZ  TYR A  20     3670   4634   7413  -1317   1899  -2304
ATOM    215  OH  TYR A  20      17.682  -2.512  18.999  1.00 42.33           O  
ANISOU  215  OH  TYR A  20     3755   4648   7680  -1336   1696  -2324
ATOM    216  H   TYR A  20      18.953   1.116  23.737  1.00  0.00           H  
ATOM    217  HA  TYR A  20      19.460  -1.556  24.917  1.00  0.00           H  
ATOM    218  HB3 TYR A  20      21.516  -1.539  23.625  1.00  0.00           H  
ATOM    219  HB2 TYR A  20      21.263   0.133  23.165  1.00  0.00           H  
ATOM    220  HD1 TYR A  20      19.700  -3.258  22.910  1.00  0.00           H  
ATOM    221  HD2 TYR A  20      19.949   0.662  21.240  1.00  0.00           H  
ATOM    222  HE1 TYR A  20      18.394  -3.998  20.988  1.00  0.00           H  
ATOM    223  HE2 TYR A  20      18.602  -0.072  19.339  1.00  0.00           H  
ATOM    224  HH  TYR A  20      17.549  -1.786  18.385  1.00  0.00           H  
ATOM    225  N   THR A  21      20.678  -0.823  26.905  1.00 44.57           N  
ANISOU  225  N   THR A  21     4273   5593   7066  -1509   2985  -2309
ATOM    226  CA  THR A  21      21.319  -0.426  28.145  1.00 45.73           C  
ANISOU  226  CA  THR A  21     4537   5845   6993  -1546   3124  -2312
ATOM    227  C   THR A  21      22.055  -1.580  28.834  1.00 45.77           C  
ANISOU  227  C   THR A  21     4717   5913   6759  -1618   3190  -2163
ATOM    228  O   THR A  21      22.385  -1.489  30.014  1.00 48.14           O  
ANISOU  228  O   THR A  21     5121   6299   6868  -1678   3324  -2157
ATOM    229  CB  THR A  21      20.275   0.169  29.127  1.00 48.76           C  
ANISOU  229  CB  THR A  21     4807   6243   7475  -1599   3354  -2460
ATOM    230  OG1 THR A  21      19.389  -0.859  29.590  1.00 50.86           O  
ANISOU  230  OG1 THR A  21     5014   6493   7816  -1696   3526  -2444
ATOM    231  CG2 THR A  21      19.456   1.263  28.459  1.00 49.36           C  
ANISOU  231  CG2 THR A  21     4683   6241   7827  -1519   3297  -2597
ATOM    232  H   THR A  21      20.208  -1.717  26.895  1.00  0.00           H  
ATOM    233  HA  THR A  21      22.048   0.351  27.915  1.00  0.00           H  
ATOM    234  HB  THR A  21      20.799   0.594  29.983  1.00  0.00           H  
ATOM    235  HG1 THR A  21      18.748  -0.481  30.196  1.00  0.00           H  
ATOM    236 HG21 THR A  21      18.733   1.662  29.170  1.00  0.00           H  
ATOM    237 HG22 THR A  21      20.118   2.063  28.128  1.00  0.00           H  
ATOM    238 HG23 THR A  21      18.929   0.849  27.599  1.00  0.00           H  
ATOM    239  N   LYS A  22      22.331  -2.663  28.113  1.00 44.54           N  
ANISOU  239  N   LYS A  22     4611   5706   6603  -1611   3094  -2040
ATOM    240  CA  LYS A  22      22.938  -3.835  28.725  1.00 44.26           C  
ANISOU  240  CA  LYS A  22     4730   5710   6377  -1672   3164  -1889
ATOM    241  C   LYS A  22      24.310  -4.149  28.110  1.00 42.15           C  
ANISOU  241  C   LYS A  22     4599   5442   5975  -1594   2997  -1737
ATOM    242  O   LYS A  22      24.679  -3.593  27.087  1.00 40.79           O  
ANISOU  242  O   LYS A  22     4402   5222   5870  -1500   2839  -1751
ATOM    243  CB  LYS A  22      21.994  -5.035  28.603  1.00 45.92           C  
ANISOU  243  CB  LYS A  22     4886   5842   6716  -1749   3255  -1866
ATOM    244  CG  LYS A  22      20.737  -4.952  29.459  1.00 48.06           C  
ANISOU  244  CG  LYS A  22     5033   6121   7106  -1845   3478  -1977
ATOM    245  CD  LYS A  22      19.741  -6.022  29.043  1.00 49.44           C  
ANISOU  245  CD  LYS A  22     5108   6193   7483  -1918   3523  -1968
ATOM    246  CE  LYS A  22      18.429  -5.919  29.805  1.00 52.41           C  
ANISOU  246  CE  LYS A  22     5320   6561   8032  -2010   3759  -2075
ATOM    247  NZ  LYS A  22      18.334  -6.886  30.940  1.00 54.42           N1+
ANISOU  247  NZ  LYS A  22     5683   6843   8149  -2123   3999  -1987
ATOM    248  H   LYS A  22      22.119  -2.680  27.126  1.00  0.00           H  
ATOM    249  HA  LYS A  22      23.083  -3.626  29.785  1.00  0.00           H  
ATOM    250  HB3 LYS A  22      22.537  -5.948  28.848  1.00  0.00           H  
ATOM    251  HB2 LYS A  22      21.711  -5.167  27.559  1.00  0.00           H  
ATOM    252  HG3 LYS A  22      20.283  -3.968  29.342  1.00  0.00           H  
ATOM    253  HG2 LYS A  22      21.002  -5.090  30.507  1.00  0.00           H  
ATOM    254  HD3 LYS A  22      20.178  -7.007  29.206  1.00  0.00           H  
ATOM    255  HD2 LYS A  22      19.546  -5.940  27.974  1.00  0.00           H  
ATOM    256  HE3 LYS A  22      17.598  -6.083  29.119  1.00  0.00           H  
ATOM    257  HE2 LYS A  22      18.309  -4.904  30.183  1.00  0.00           H  
ATOM    258  HZ1 LYS A  22      17.446  -6.772  31.407  1.00  0.00           H  
ATOM    259  HZ2 LYS A  22      18.409  -7.829  30.587  1.00  0.00           H  
ATOM    260  HZ3 LYS A  22      19.083  -6.712  31.595  1.00  0.00           H  
ATOM    261  N   ILE A  23      25.055  -5.026  28.773  1.00 42.01           N  
ANISOU  261  N   ILE A  23     4721   5469   5770  -1630   3047  -1586
ATOM    262  CA  ILE A  23      26.359  -5.509  28.301  1.00 40.56           C  
ANISOU  262  CA  ILE A  23     4654   5277   5479  -1557   2923  -1417
ATOM    263  C   ILE A  23      26.183  -6.411  27.071  1.00 39.86           C  
ANISOU  263  C   ILE A  23     4574   5055   5516  -1513   2858  -1368
ATOM    264  O   ILE A  23      25.249  -7.207  27.017  1.00 41.08           O  
ANISOU  264  O   ILE A  23     4697   5143   5767  -1581   2936  -1394
ATOM    265  CB  ILE A  23      27.067  -6.267  29.445  1.00 41.66           C  
ANISOU  265  CB  ILE A  23     4929   5494   5403  -1611   3001  -1261
ATOM    266  CG1 ILE A  23      27.451  -5.286  30.561  1.00 42.63           C  
ANISOU  266  CG1 ILE A  23     5085   5746   5364  -1649   3018  -1307
ATOM    267  CG2 ILE A  23      28.281  -7.043  28.955  1.00 40.80           C  
ANISOU  267  CG2 ILE A  23     4918   5351   5230  -1534   2903  -1063
ATOM    268  CD1 ILE A  23      27.535  -5.918  31.930  1.00 44.45           C  
ANISOU  268  CD1 ILE A  23     5443   6058   5389  -1746   3143  -1219
ATOM    269  H   ILE A  23      24.732  -5.399  29.654  1.00  0.00           H  
ATOM    270  HA  ILE A  23      26.969  -4.650  28.020  1.00  0.00           H  
ATOM    271  HB  ILE A  23      26.358  -6.983  29.860  1.00  0.00           H  
ATOM    272 HG13 ILE A  23      26.733  -4.466  30.585  1.00  0.00           H  
ATOM    273 HG12 ILE A  23      28.406  -4.819  30.319  1.00  0.00           H  
ATOM    274 HG21 ILE A  23      28.746  -7.560  29.795  1.00  0.00           H  
ATOM    275 HG22 ILE A  23      27.969  -7.773  28.208  1.00  0.00           H  
ATOM    276 HG23 ILE A  23      28.999  -6.353  28.511  1.00  0.00           H  
ATOM    277 HD11 ILE A  23      27.811  -5.161  32.664  1.00  0.00           H  
ATOM    278 HD12 ILE A  23      26.567  -6.344  32.194  1.00  0.00           H  
ATOM    279 HD13 ILE A  23      28.288  -6.706  31.921  1.00  0.00           H  
ATOM    280  N   PHE A  24      27.081  -6.281  26.092  1.00 37.67           N  
ANISOU  280  N   PHE A  24     4346   4730   5236  -1407   2721  -1299
ATOM    281  CA  PHE A  24      26.926  -6.924  24.782  1.00 37.04           C  
ANISOU  281  CA  PHE A  24     4302   4511   5261  -1355   2646  -1282
ATOM    282  C   PHE A  24      28.078  -7.887  24.595  1.00 36.55           C  
ANISOU  282  C   PHE A  24     4384   4408   5094  -1298   2647  -1090
ATOM    283  O   PHE A  24      29.227  -7.465  24.466  1.00 35.35           O  
ANISOU  283  O   PHE A  24     4269   4289   4871  -1214   2590  -1000
ATOM    284  CB  PHE A  24      26.907  -5.866  23.672  1.00 35.95           C  
ANISOU  284  CB  PHE A  24     4114   4328   5218  -1265   2504  -1376
ATOM    285  CG  PHE A  24      26.652  -6.409  22.280  1.00 35.50           C  
ANISOU  285  CG  PHE A  24     4120   4123   5246  -1218   2411  -1380
ATOM    286  CD1 PHE A  24      25.352  -6.621  21.827  1.00 35.81           C  
ANISOU  286  CD1 PHE A  24     4082   4087   5434  -1278   2375  -1499
ATOM    287  CD2 PHE A  24      27.712  -6.655  21.401  1.00 34.44           C  
ANISOU  287  CD2 PHE A  24     4122   3918   5045  -1114   2354  -1269
ATOM    288  CE1 PHE A  24      25.111  -7.088  20.547  1.00 35.74           C  
ANISOU  288  CE1 PHE A  24     4155   3940   5482  -1246   2261  -1512
ATOM    289  CE2 PHE A  24      27.479  -7.122  20.117  1.00 34.41           C  
ANISOU  289  CE2 PHE A  24     4215   3770   5087  -1073   2274  -1284
ATOM    290  CZ  PHE A  24      26.175  -7.354  19.690  1.00 35.54           C  
ANISOU  290  CZ  PHE A  24     4305   3844   5355  -1145   2215  -1409
ATOM    291  H   PHE A  24      27.909  -5.721  26.237  1.00  0.00           H  
ATOM    292  HA  PHE A  24      25.988  -7.479  24.764  1.00  0.00           H  
ATOM    293  HB3 PHE A  24      27.850  -5.319  23.679  1.00  0.00           H  
ATOM    294  HB2 PHE A  24      26.158  -5.110  23.907  1.00  0.00           H  
ATOM    295  HD1 PHE A  24      24.514  -6.420  22.478  1.00  0.00           H  
ATOM    296  HD2 PHE A  24      28.729  -6.481  21.720  1.00  0.00           H  
ATOM    297  HE1 PHE A  24      24.097  -7.246  20.212  1.00  0.00           H  
ATOM    298  HE2 PHE A  24      28.309  -7.305  19.450  1.00  0.00           H  
ATOM    299  HZ  PHE A  24      25.987  -7.739  18.699  1.00  0.00           H  
ATOM    300  N   ILE A  25      27.765  -9.182  24.616  1.00 37.63           N  
ANISOU  300  N   ILE A  25     4592   4466   5239  -1347   2724  -1024
ATOM    301  CA  ILE A  25      28.772 -10.244  24.542  1.00 38.05           C  
ANISOU  301  CA  ILE A  25     4783   4463   5209  -1295   2756   -833
ATOM    302  C   ILE A  25      28.190 -11.384  23.736  1.00 38.22           C  
ANISOU  302  C   ILE A  25     4885   4321   5316  -1317   2779   -839
ATOM    303  O   ILE A  25      27.098 -11.843  24.041  1.00 38.34           O  
ANISOU  303  O   ILE A  25     4856   4309   5403  -1428   2841   -915
ATOM    304  CB  ILE A  25      29.150 -10.763  25.953  1.00 39.99           C  
ANISOU  304  CB  ILE A  25     5063   4807   5324  -1355   2860   -703
ATOM    305  CG1 ILE A  25      29.895  -9.678  26.744  1.00 39.95           C  
ANISOU  305  CG1 ILE A  25     5011   4957   5209  -1337   2810   -687
ATOM    306  CG2 ILE A  25      29.992 -12.040  25.862  1.00 40.79           C  
ANISOU  306  CG2 ILE A  25     5296   4822   5377  -1303   2905   -500
ATOM    307  CD1 ILE A  25      30.137 -10.016  28.198  1.00 41.64           C  
ANISOU  307  CD1 ILE A  25     5272   5282   5266  -1412   2886   -584
ATOM    308  H   ILE A  25      26.798  -9.467  24.685  1.00  0.00           H  
ATOM    309  HA  ILE A  25      29.664  -9.865  24.043  1.00  0.00           H  
ATOM    310  HB  ILE A  25      28.229 -11.000  26.486  1.00  0.00           H  
ATOM    311 HG13 ILE A  25      29.343  -8.740  26.678  1.00  0.00           H  
ATOM    312 HG12 ILE A  25      30.848  -9.468  26.259  1.00  0.00           H  
ATOM    313 HG21 ILE A  25      30.243 -12.382  26.866  1.00  0.00           H  
ATOM    314 HG22 ILE A  25      29.424 -12.814  25.346  1.00  0.00           H  
ATOM    315 HG23 ILE A  25      30.908 -11.833  25.309  1.00  0.00           H  
ATOM    316 HD11 ILE A  25      30.668  -9.195  28.679  1.00  0.00           H  
ATOM    317 HD12 ILE A  25      29.182 -10.173  28.699  1.00  0.00           H  
ATOM    318 HD13 ILE A  25      30.736 -10.924  28.266  1.00  0.00           H  
ATOM    319  N   ASN A  26      28.913 -11.848  22.718  1.00 37.29           N  
ANISOU  319  N   ASN A  26     4888   4083   5194  -1217   2740   -760
ATOM    320  CA  ASN A  26      28.413 -12.898  21.818  1.00 38.31           C  
ANISOU  320  CA  ASN A  26     5130   4034   5390  -1236   2747   -782
ATOM    321  C   ASN A  26      27.078 -12.548  21.132  1.00 38.47           C  
ANISOU  321  C   ASN A  26     5077   3999   5538  -1311   2652   -980
ATOM    322  O   ASN A  26      26.229 -13.399  20.945  1.00 38.79           O  
ANISOU  322  O   ASN A  26     5143   3937   5657  -1404   2670  -1028
ATOM    323  CB  ASN A  26      28.323 -14.242  22.558  1.00 39.60           C  
ANISOU  323  CB  ASN A  26     5365   4147   5533  -1309   2884   -669
ATOM    324  CG  ASN A  26      29.657 -14.955  22.635  1.00 39.70           C  
ANISOU  324  CG  ASN A  26     5506   4117   5461  -1203   2949   -459
ATOM    325  OD1 ASN A  26      30.466 -14.864  21.718  1.00 39.44           O  
ANISOU  325  OD1 ASN A  26     5555   4008   5420  -1080   2912   -414
ATOM    326  ND2 ASN A  26      29.889 -15.674  23.724  1.00 40.74           N  
ANISOU  326  ND2 ASN A  26     5655   4288   5533  -1245   3055   -321
ATOM    327  H   ASN A  26      29.837 -11.478  22.544  1.00  0.00           H  
ATOM    328  HA  ASN A  26      29.154 -13.019  21.028  1.00  0.00           H  
ATOM    329  HB3 ASN A  26      27.598 -14.883  22.057  1.00  0.00           H  
ATOM    330  HB2 ASN A  26      27.942 -14.076  23.566  1.00  0.00           H  
ATOM    331 HD22 ASN A  26      30.763 -16.169  23.825  1.00  0.00           H  
ATOM    332 HD21 ASN A  26      29.191 -15.726  24.453  1.00  0.00           H  
ATOM    333  N   ASN A  27      26.922 -11.276  20.758  1.00 37.76           N  
ANISOU  333  N   ASN A  27     4891   3975   5481  -1269   2540  -1086
ATOM    334  CA  ASN A  27      25.681 -10.757  20.133  1.00 37.99           C  
ANISOU  334  CA  ASN A  27     4819   3967   5648  -1323   2421  -1264
ATOM    335  C   ASN A  27      24.374 -10.978  20.908  1.00 38.91           C  
ANISOU  335  C   ASN A  27     4775   4114   5893  -1471   2481  -1358
ATOM    336  O   ASN A  27      23.321 -11.181  20.316  1.00 39.34           O  
ANISOU  336  O   ASN A  27     4776   4080   6089  -1540   2397  -1466
ATOM    337  CB  ASN A  27      25.522 -11.276  18.713  1.00 37.87           C  
ANISOU  337  CB  ASN A  27     4955   3776   5655  -1295   2307  -1299
ATOM    338  CG  ASN A  27      26.677 -10.893  17.824  1.00 37.24           C  
ANISOU  338  CG  ASN A  27     5028   3654   5467  -1145   2262  -1228
ATOM    339  OD1 ASN A  27      27.533 -10.042  18.173  1.00 36.23           O  
ANISOU  339  OD1 ASN A  27     4853   3632   5279  -1061   2285  -1168
ATOM    340  ND2 ASN A  27      26.726 -11.527  16.668  1.00 38.20           N  
ANISOU  340  ND2 ASN A  27     5342   3610   5560  -1114   2206  -1234
ATOM    341  H   ASN A  27      27.672 -10.613  20.897  1.00  0.00           H  
ATOM    342  HA  ASN A  27      25.809  -9.678  20.051  1.00  0.00           H  
ATOM    343  HB3 ASN A  27      24.595 -10.891  18.288  1.00  0.00           H  
ATOM    344  HB2 ASN A  27      25.424 -12.361  18.733  1.00  0.00           H  
ATOM    345 HD22 ASN A  27      27.469 -11.328  16.014  1.00  0.00           H  
ATOM    346 HD21 ASN A  27      26.020 -12.211  16.437  1.00  0.00           H  
ATOM    347  N   GLU A  28      24.472 -10.900  22.227  0.50 39.52           N  
ANISOU  347  N   GLU A  28     4780   4315   5920  -1518   2623  -1312
ATOM    348  CA  GLU A  28      23.320 -10.986  23.114  0.50 40.87           C  
ANISOU  348  CA  GLU A  28     4798   4529   6200  -1649   2729  -1391
ATOM    349  C   GLU A  28      23.504  -9.992  24.249  0.50 40.75           C  
ANISOU  349  C   GLU A  28     4690   4680   6113  -1646   2815  -1408
ATOM    350  O   GLU A  28      24.628  -9.572  24.539  0.50 39.81           O  
ANISOU  350  O   GLU A  28     4646   4640   5837  -1566   2806  -1321
ATOM    351  CB  GLU A  28      23.209 -12.399  23.681  1.00  0.00           C  
ATOM    352  CG  GLU A  28      24.517 -13.062  24.144  1.00  0.00           C  
ATOM    353  CD  GLU A  28      24.432 -14.542  24.502  1.00  0.00           C  
ATOM    354  OE1 GLU A  28      23.355 -15.138  24.273  1.00  0.00           O  
ATOM    355  OE2 GLU A  28      25.457 -15.057  24.997  1.00  0.00           O1-
ATOM    356  H   GLU A  28      25.376 -10.775  22.660  0.50  0.00           H  
ATOM    357  HA  GLU A  28      22.414 -10.743  22.560  0.50  0.00           H  
ATOM    358  HB2 GLU A  28      22.557 -12.390  24.554  1.00  0.00           H  
ATOM    359  HB3 GLU A  28      22.793 -13.063  22.923  1.00  0.00           H  
ATOM    360  HG2 GLU A  28      25.263 -12.987  23.352  1.00  0.00           H  
ATOM    361  HG3 GLU A  28      24.884 -12.557  25.037  1.00  0.00           H  
ATOM    362  N   TRP A  29      22.397  -9.625  24.884  1.00 41.73           N  
ANISOU  362  N   TRP A  29     4649   4846   6359  -1736   2902  -1521
ATOM    363  CA  TRP A  29      22.405  -8.655  25.970  1.00 42.10           C  
ANISOU  363  CA  TRP A  29     4620   5033   6342  -1744   3005  -1567
ATOM    364  C   TRP A  29      22.514  -9.323  27.338  1.00 44.08           C  
ANISOU  364  C   TRP A  29     4941   5351   6454  -1832   3211  -1476
ATOM    365  O   TRP A  29      21.738 -10.195  27.662  1.00 45.11           O  
ANISOU  365  O   TRP A  29     5046   5427   6665  -1935   3335  -1468
ATOM    366  CB  TRP A  29      21.149  -7.790  25.861  1.00 42.37           C  
ANISOU  366  CB  TRP A  29     4438   5062   6597  -1775   3003  -1745
ATOM    367  CG  TRP A  29      21.092  -7.121  24.520  1.00 41.11           C  
ANISOU  367  CG  TRP A  29     4230   4835   6551  -1682   2780  -1816
ATOM    368  CD1 TRP A  29      20.351  -7.494  23.446  1.00 41.19           C  
ANISOU  368  CD1 TRP A  29     4185   4725   6740  -1697   2643  -1867
ATOM    369  CD2 TRP A  29      21.885  -6.010  24.094  1.00 39.63           C  
ANISOU  369  CD2 TRP A  29     4077   4690   6289  -1563   2658  -1828
ATOM    370  NE1 TRP A  29      20.590  -6.657  22.390  1.00 40.04           N  
ANISOU  370  NE1 TRP A  29     4045   4548   6621  -1590   2445  -1911
ATOM    371  CE2 TRP A  29      21.529  -5.733  22.759  1.00 39.27           C  
ANISOU  371  CE2 TRP A  29     3998   4546   6377  -1505   2462  -1885
ATOM    372  CE3 TRP A  29      22.834  -5.202  24.725  1.00 38.83           C  
ANISOU  372  CE3 TRP A  29     4032   4697   6025  -1510   2690  -1798
ATOM    373  CZ2 TRP A  29      22.106  -4.690  22.026  1.00 38.38           C  
ANISOU  373  CZ2 TRP A  29     3912   4433   6235  -1387   2319  -1903
ATOM    374  CZ3 TRP A  29      23.409  -4.148  23.996  1.00 38.06           C  
ANISOU  374  CZ3 TRP A  29     3941   4596   5921  -1399   2545  -1823
ATOM    375  CH2 TRP A  29      23.041  -3.914  22.654  1.00 37.67           C  
ANISOU  375  CH2 TRP A  29     3864   4442   6004  -1336   2372  -1870
ATOM    376  H   TRP A  29      21.507 -10.022  24.618  1.00  0.00           H  
ATOM    377  HA  TRP A  29      23.273  -8.009  25.839  1.00  0.00           H  
ATOM    378  HB3 TRP A  29      21.161  -7.032  26.644  1.00  0.00           H  
ATOM    379  HB2 TRP A  29      20.265  -8.415  25.993  1.00  0.00           H  
ATOM    380  HD1 TRP A  29      19.693  -8.348  23.514  1.00  0.00           H  
ATOM    381  HE1 TRP A  29      20.096  -6.789  21.519  1.00  0.00           H  
ATOM    382  HE3 TRP A  29      23.110  -5.394  25.751  1.00  0.00           H  
ATOM    383  HZ2 TRP A  29      21.809  -4.521  21.001  1.00  0.00           H  
ATOM    384  HZ3 TRP A  29      24.142  -3.506  24.462  1.00  0.00           H  
ATOM    385  HH2 TRP A  29      23.515  -3.102  22.122  1.00  0.00           H  
ATOM    386  N   HIS A  30      23.492  -8.902  28.129  1.00 45.03           N  
ANISOU  386  N   HIS A  30     5158   5586   6363  -1797   3236  -1401
ATOM    387  CA  HIS A  30      23.796  -9.510  29.423  1.00 47.45           C  
ANISOU  387  CA  HIS A  30     5577   5964   6486  -1867   3397  -1287
ATOM    388  C   HIS A  30      23.599  -8.489  30.543  1.00 48.90           C  
ANISOU  388  C   HIS A  30     5731   6274   6573  -1907   3503  -1379
ATOM    389  O   HIS A  30      24.017  -7.337  30.412  1.00 48.15           O  
ANISOU  389  O   HIS A  30     5605   6239   6450  -1841   3403  -1452
ATOM    390  CB  HIS A  30      25.270  -9.933  29.444  1.00 48.25           C  
ANISOU  390  CB  HIS A  30     5843   6092   6395  -1791   3308  -1098
ATOM    391  CG  HIS A  30      25.549 -11.224  28.738  1.00 48.44           C  
ANISOU  391  CG  HIS A  30     5955   5989   6460  -1768   3283   -970
ATOM    392  ND1 HIS A  30      25.624 -12.427  29.403  1.00 50.68           N  
ANISOU  392  ND1 HIS A  30     6349   6242   6663  -1829   3408   -826
ATOM    393  CD2 HIS A  30      25.784 -11.499  27.436  1.00 48.37           C  
ANISOU  393  CD2 HIS A  30     5961   5863   6552  -1691   3159   -964
ATOM    394  CE1 HIS A  30      25.892 -13.391  28.540  1.00 50.40           C  
ANISOU  394  CE1 HIS A  30     6384   6071   6693  -1788   3364   -742
ATOM    395  NE2 HIS A  30      25.991 -12.855  27.338  1.00 49.05           N  
ANISOU  395  NE2 HIS A  30     6165   5846   6624  -1706   3217   -828
ATOM    396  H   HIS A  30      24.071  -8.124  27.846  1.00  0.00           H  
ATOM    397  HA  HIS A  30      23.156 -10.376  29.589  1.00  0.00           H  
ATOM    398  HB3 HIS A  30      25.610 -10.005  30.477  1.00  0.00           H  
ATOM    399  HB2 HIS A  30      25.879  -9.142  29.005  1.00  0.00           H  
ATOM    400  HD1 HIS A  30      25.480 -12.462  30.402  1.00  0.00           H  
ATOM    401  HD2 HIS A  30      25.781 -10.702  26.707  1.00  0.00           H  
ATOM    402  HE1 HIS A  30      25.990 -14.411  28.883  1.00  0.00           H  
ATOM    403  N   ASP A  31      22.989  -8.919  31.645  1.00 51.18           N  
ANISOU  403  N   ASP A  31     6050   6593   6802  -2015   3716  -1372
ATOM    404  CA  ASP A  31      23.047  -8.167  32.895  1.00 53.19           C  
ANISOU  404  CA  ASP A  31     6365   6968   6877  -2058   3839  -1420
ATOM    405  C   ASP A  31      24.438  -8.335  33.464  1.00 52.98           C  
ANISOU  405  C   ASP A  31     6533   7029   6567  -2028   3747  -1254
ATOM    406  O   ASP A  31      25.110  -9.338  33.191  1.00 52.16           O  
ANISOU  406  O   ASP A  31     6518   6885   6415  -2001   3679  -1079
ATOM    407  CB  ASP A  31      22.026  -8.692  33.925  1.00 56.24           C  
ANISOU  407  CB  ASP A  31     6759   7349   7259  -2184   4120  -1441
ATOM    408  CG  ASP A  31      20.596  -8.509  33.479  1.00 57.70           C  
ANISOU  408  CG  ASP A  31     6716   7448   7757  -2224   4227  -1601
ATOM    409  OD1 ASP A  31      20.310  -7.516  32.787  1.00 59.10           O  
ANISOU  409  OD1 ASP A  31     6740   7613   8099  -2158   4120  -1740
ATOM    410  OD2 ASP A  31      19.749  -9.350  33.825  1.00 61.21           O1-
ANISOU  410  OD2 ASP A  31     7126   7833   8298  -2321   4417  -1579
ATOM    411  H   ASP A  31      22.470  -9.785  31.630  1.00  0.00           H  
ATOM    412  HA  ASP A  31      22.858  -7.112  32.697  1.00  0.00           H  
ATOM    413  HB3 ASP A  31      22.177  -8.182  34.877  1.00  0.00           H  
ATOM    414  HB2 ASP A  31      22.214  -9.749  34.115  1.00  0.00           H  
ATOM    415  N   SER A  32      24.869  -7.355  34.254  1.00 53.19           N  
ANISOU  415  N   SER A  32     6625   7167   6418  -2034   3739  -1307
ATOM    416  CA  SER A  32      26.134  -7.448  34.979  1.00 53.76           C  
ANISOU  416  CA  SER A  32     6877   7335   6213  -2028   3642  -1152
ATOM    417  C   SER A  32      26.141  -8.664  35.918  1.00 56.32           C  
ANISOU  417  C   SER A  32     7364   7669   6365  -2108   3779   -985
ATOM    418  O   SER A  32      25.099  -9.045  36.447  1.00 57.11           O  
ANISOU  418  O   SER A  32     7466   7740   6492  -2197   4005  -1038
ATOM    419  CB  SER A  32      26.382  -6.155  35.768  1.00 54.41           C  
ANISOU  419  CB  SER A  32     7012   7525   6136  -2053   3628  -1272
ATOM    420  OG  SER A  32      25.274  -5.821  36.604  1.00 56.62           O  
ANISOU  420  OG  SER A  32     7301   7817   6395  -2143   3871  -1420
ATOM    421  H   SER A  32      24.317  -6.517  34.366  1.00  0.00           H  
ATOM    422  HA  SER A  32      26.939  -7.568  34.254  1.00  0.00           H  
ATOM    423  HB3 SER A  32      26.572  -5.337  35.073  1.00  0.00           H  
ATOM    424  HB2 SER A  32      27.277  -6.270  36.380  1.00  0.00           H  
ATOM    425  HG  SER A  32      25.465  -5.010  37.080  1.00  0.00           H  
ATOM    426  N   VAL A  33      27.311  -9.278  36.102  1.00 56.82           N  
ANISOU  426  N   VAL A  33     7553   7763   6269  -2072   3646   -775
ATOM    427  CA  VAL A  33      27.477 -10.369  37.072  1.00 59.23           C  
ANISOU  427  CA  VAL A  33     8039   8085   6379  -2137   3748   -589
ATOM    428  C   VAL A  33      27.100  -9.963  38.503  1.00 61.85           C  
ANISOU  428  C   VAL A  33     8524   8515   6458  -2249   3905   -645
ATOM    429  O   VAL A  33      26.547 -10.765  39.258  1.00 63.70           O  
ANISOU  429  O   VAL A  33     8873   8731   6598  -2333   4105   -575
ATOM    430  CB  VAL A  33      28.919 -10.868  37.088  1.00  0.00           C  
ATOM    431  CG1 VAL A  33      29.584 -10.513  35.757  1.00  0.00           C  
ATOM    432  CG2 VAL A  33      29.735 -10.251  38.232  1.00  0.00           C  
ATOM    433  H   VAL A  33      28.119  -8.996  35.566  1.00  0.00           H  
ATOM    434  HA  VAL A  33      26.833 -11.195  36.770  1.00  0.00           H  
ATOM    435  HB  VAL A  33      28.928 -11.948  37.238  1.00  0.00           H  
ATOM    436 HG11 VAL A  33      30.616 -10.867  35.760  1.00  0.00           H  
ATOM    437 HG12 VAL A  33      29.041 -10.988  34.940  1.00  0.00           H  
ATOM    438 HG13 VAL A  33      29.572  -9.432  35.621  1.00  0.00           H  
ATOM    439 HG21 VAL A  33      30.754 -10.637  38.201  1.00  0.00           H  
ATOM    440 HG22 VAL A  33      29.755  -9.167  38.121  1.00  0.00           H  
ATOM    441 HG23 VAL A  33      29.278 -10.510  39.186  1.00  0.00           H  
ATOM    442  N   SER A  34      27.411  -8.724  38.874  1.00 62.15           N  
ANISOU  442  N   SER A  34     8582   8650   6382  -2253   3822   -770
ATOM    443  CA  SER A  34      27.098  -8.207  40.208  1.00 65.09           C  
ANISOU  443  CA  SER A  34     9129   9109   6490  -2358   3967   -849
ATOM    444  C   SER A  34      25.599  -7.972  40.380  1.00 66.23           C  
ANISOU  444  C   SER A  34     9196   9198   6768  -2424   4272  -1045
ATOM    445  O   SER A  34      25.051  -8.157  41.470  1.00 68.55           O  
ANISOU  445  O   SER A  34     9651   9517   6878  -2522   4503  -1057
ATOM    446  CB  SER A  34      27.828  -6.889  40.445  1.00 64.37           C  
ANISOU  446  CB  SER A  34     9074   9114   6269  -2346   3786   -952
ATOM    447  OG  SER A  34      27.184  -5.845  39.742  1.00 63.40           O  
ANISOU  447  OG  SER A  34     8763   8948   6376  -2310   3821  -1184
ATOM    448  H   SER A  34      27.879  -8.105  38.227  1.00  0.00           H  
ATOM    449  HA  SER A  34      27.428  -8.931  40.953  1.00  0.00           H  
ATOM    450  HB3 SER A  34      28.858  -6.977  40.100  1.00  0.00           H  
ATOM    451  HB2 SER A  34      27.830  -6.662  41.511  1.00  0.00           H  
ATOM    452  HG  SER A  34      27.650  -5.020  39.897  1.00  0.00           H  
ATOM    453  N   GLY A  35      24.956  -7.549  39.292  1.00 65.15           N  
ANISOU  453  N   GLY A  35     8814   8982   6956  -2366   4270  -1192
ATOM    454  CA  GLY A  35      23.552  -7.164  39.298  1.00 66.86           C  
ANISOU  454  CA  GLY A  35     8894   9140   7370  -2409   4523  -1389
ATOM    455  C   GLY A  35      23.393  -5.653  39.284  1.00 67.47           C  
ANISOU  455  C   GLY A  35     8900   9249   7483  -2381   4504  -1609
ATOM    456  O   GLY A  35      22.303  -5.147  39.039  1.00 68.68           O  
ANISOU  456  O   GLY A  35     8884   9342   7867  -2381   4666  -1782
ATOM    457  H   GLY A  35      25.444  -7.484  38.410  1.00  0.00           H  
ATOM    458  HA3 GLY A  35      23.068  -7.572  40.185  1.00  0.00           H  
ATOM    459  HA2 GLY A  35      23.056  -7.589  38.426  1.00  0.00           H  
ATOM    460  N   LYS A  36      24.486  -4.930  39.521  1.00 67.16           N  
ANISOU  460  N   LYS A  36     8980   9297   7240  -2354   4299  -1597
ATOM    461  CA  LYS A  36      24.451  -3.475  39.643  1.00 66.93           C  
ANISOU  461  CA  LYS A  36     8929   9295   7206  -2340   4281  -1800
ATOM    462  C   LYS A  36      24.248  -2.754  38.315  1.00 64.42           C  
ANISOU  462  C   LYS A  36     8353   8905   7218  -2233   4149  -1913
ATOM    463  O   LYS A  36      24.608  -3.264  37.241  1.00 62.82           O  
ANISOU  463  O   LYS A  36     8032   8657   7177  -2159   3974  -1808
ATOM    464  CB  LYS A  36      25.759  -2.963  40.262  1.00 67.97           C  
ANISOU  464  CB  LYS A  36     9264   9532   7029  -2357   4068  -1742
ATOM    465  CG  LYS A  36      26.019  -3.419  41.694  1.00 71.62           C  
ANISOU  465  CG  LYS A  36    10025  10076   7108  -2469   4164  -1652
ATOM    466  CD  LYS A  36      27.106  -2.577  42.358  1.00 72.35           C  
ANISOU  466  CD  LYS A  36    10305  10266   6915  -2504   3956  -1665
ATOM    467  CE  LYS A  36      28.473  -2.800  41.730  1.00 70.49           C  
ANISOU  467  CE  LYS A  36    10018  10069   6696  -2438   3603  -1479
ATOM    468  NZ  LYS A  36      29.466  -1.796  42.202  1.00 71.26           N1+
ANISOU  468  NZ  LYS A  36    10234  10246   6597  -2474   3380  -1524
ATOM    469  H   LYS A  36      25.381  -5.387  39.623  1.00  0.00           H  
ATOM    470  HA  LYS A  36      23.630  -3.207  40.307  1.00  0.00           H  
ATOM    471  HB3 LYS A  36      25.775  -1.874  40.222  1.00  0.00           H  
ATOM    472  HB2 LYS A  36      26.597  -3.260  39.631  1.00  0.00           H  
ATOM    473  HG3 LYS A  36      26.322  -4.466  41.692  1.00  0.00           H  
ATOM    474  HG2 LYS A  36      25.098  -3.343  42.272  1.00  0.00           H  
ATOM    475  HD3 LYS A  36      27.152  -2.817  43.420  1.00  0.00           H  
ATOM    476  HD2 LYS A  36      26.842  -1.522  42.286  1.00  0.00           H  
ATOM    477  HE3 LYS A  36      28.387  -2.743  40.645  1.00  0.00           H  
ATOM    478  HE2 LYS A  36      28.826  -3.802  41.975  1.00  0.00           H  
ATOM    479  HZ1 LYS A  36      30.359  -1.974  41.766  1.00  0.00           H  
ATOM    480  HZ2 LYS A  36      29.151  -0.869  41.956  1.00  0.00           H  
ATOM    481  HZ3 LYS A  36      29.563  -1.863  43.205  1.00  0.00           H  
ATOM    482  N   LYS A  37      23.692  -1.549  38.417  1.00 63.15           N  
ANISOU  482  N   LYS A  37     8127   8725   7140  -2224   4239  -2125
ATOM    483  CA  LYS A  37      23.568  -0.617  37.309  1.00 60.98           C  
ANISOU  483  CA  LYS A  37     7643   8388   7137  -2123   4106  -2243
ATOM    484  C   LYS A  37      24.202   0.711  37.718  1.00 60.36           C  
ANISOU  484  C   LYS A  37     7663   8353   6916  -2120   4020  -2362
ATOM    485  O   LYS A  37      24.449   0.945  38.907  1.00 62.26           O  
ANISOU  485  O   LYS A  37     8122   8662   6872  -2207   4109  -2394
ATOM    486  CB  LYS A  37      22.094  -0.391  36.970  1.00 62.77           C  
ANISOU  486  CB  LYS A  37     7655   8519   7674  -2107   4317  -2396
ATOM    487  CG  LYS A  37      21.540  -1.311  35.893  1.00 62.79           C  
ANISOU  487  CG  LYS A  37     7462   8441   7954  -2069   4269  -2317
ATOM    488  CD  LYS A  37      20.069  -1.024  35.611  1.00 64.18           C  
ANISOU  488  CD  LYS A  37     7402   8524   8459  -2060   4456  -2466
ATOM    489  CE  LYS A  37      19.152  -1.787  36.548  1.00 66.54           C  
ANISOU  489  CE  LYS A  37     7725   8813   8744  -2167   4774  -2462
ATOM    490  NZ  LYS A  37      18.985  -3.204  36.123  1.00 66.61           N1+
ANISOU  490  NZ  LYS A  37     7693   8782   8831  -2206   4750  -2307
ATOM    491  H   LYS A  37      23.325  -1.235  39.304  1.00  0.00           H  
ATOM    492  HA  LYS A  37      24.086  -1.016  36.437  1.00  0.00           H  
ATOM    493  HB3 LYS A  37      21.948   0.646  36.669  1.00  0.00           H  
ATOM    494  HB2 LYS A  37      21.496  -0.494  37.875  1.00  0.00           H  
ATOM    495  HG3 LYS A  37      21.653  -2.348  36.209  1.00  0.00           H  
ATOM    496  HG2 LYS A  37      22.116  -1.185  34.976  1.00  0.00           H  
ATOM    497  HD3 LYS A  37      19.838  -1.292  34.580  1.00  0.00           H  
ATOM    498  HD2 LYS A  37      19.882   0.045  35.712  1.00  0.00           H  
ATOM    499  HE3 LYS A  37      18.177  -1.300  36.578  1.00  0.00           H  
ATOM    500  HE2 LYS A  37      19.560  -1.757  37.558  1.00  0.00           H  
ATOM    501  HZ1 LYS A  37      18.370  -3.679  36.768  1.00  0.00           H  
ATOM    502  HZ2 LYS A  37      18.586  -3.233  35.195  1.00  0.00           H  
ATOM    503  HZ3 LYS A  37      19.885  -3.662  36.117  1.00  0.00           H  
ATOM    504  N   PHE A  38      24.456   1.579  36.744  1.00 56.66           N  
ANISOU  504  N   PHE A  38     7052   7838   6637  -2028   3847  -2428
ATOM    505  CA  PHE A  38      24.910   2.935  37.042  1.00 56.05           C  
ANISOU  505  CA  PHE A  38     7041   7773   6482  -2026   3783  -2566
ATOM    506  C   PHE A  38      24.153   3.991  36.228  1.00 54.71           C  
ANISOU  506  C   PHE A  38     6665   7499   6623  -1935   3812  -2738
ATOM    507  O   PHE A  38      23.685   3.717  35.125  1.00 51.83           O  
ANISOU  507  O   PHE A  38     6100   7064   6527  -1853   3756  -2708
ATOM    508  CB  PHE A  38      26.436   3.059  36.865  1.00 54.35           C  
ANISOU  508  CB  PHE A  38     6918   7621   6111  -2018   3489  -2435
ATOM    509  CG  PHE A  38      26.906   3.020  35.444  1.00 51.14           C  
ANISOU  509  CG  PHE A  38     6340   7162   5929  -1905   3277  -2345
ATOM    510  CD1 PHE A  38      27.154   1.810  34.816  1.00 49.69           C  
ANISOU  510  CD1 PHE A  38     6111   6974   5793  -1868   3202  -2158
ATOM    511  CD2 PHE A  38      27.158   4.193  34.748  1.00 49.95           C  
ANISOU  511  CD2 PHE A  38     6097   6956   5925  -1835   3159  -2441
ATOM    512  CE1 PHE A  38      27.624   1.766  33.511  1.00 47.34           C  
ANISOU  512  CE1 PHE A  38     5691   6619   5675  -1764   3024  -2077
ATOM    513  CE2 PHE A  38      27.623   4.156  33.437  1.00 47.63           C  
ANISOU  513  CE2 PHE A  38     5675   6608   5814  -1731   2978  -2349
ATOM    514  CZ  PHE A  38      27.854   2.939  32.819  1.00 46.02           C  
ANISOU  514  CZ  PHE A  38     5439   6402   5642  -1696   2915  -2170
ATOM    515  H   PHE A  38      24.336   1.305  35.779  1.00  0.00           H  
ATOM    516  HA  PHE A  38      24.692   3.123  38.093  1.00  0.00           H  
ATOM    517  HB3 PHE A  38      26.930   2.269  37.430  1.00  0.00           H  
ATOM    518  HB2 PHE A  38      26.780   3.981  37.334  1.00  0.00           H  
ATOM    519  HD1 PHE A  38      26.982   0.883  35.343  1.00  0.00           H  
ATOM    520  HD2 PHE A  38      26.994   5.149  35.223  1.00  0.00           H  
ATOM    521  HE1 PHE A  38      27.810   0.814  33.036  1.00  0.00           H  
ATOM    522  HE2 PHE A  38      27.804   5.077  32.902  1.00  0.00           H  
ATOM    523  HZ  PHE A  38      28.212   2.904  31.801  1.00  0.00           H  
ATOM    524  N   PRO A  39      24.015   5.206  36.786  1.00 55.93           N  
ANISOU  524  N   PRO A  39     6881   7633   6737  -1950   3898  -2921
ATOM    525  CA  PRO A  39      23.261   6.242  36.086  1.00 55.78           C  
ANISOU  525  CA  PRO A  39     6669   7502   7021  -1857   3941  -3081
ATOM    526  C   PRO A  39      24.045   6.895  34.949  1.00 53.56           C  
ANISOU  526  C   PRO A  39     6298   7182   6869  -1763   3661  -3043
ATOM    527  O   PRO A  39      25.268   6.985  35.008  1.00 52.45           O  
ANISOU  527  O   PRO A  39     6278   7100   6548  -1789   3468  -2955
ATOM    528  CB  PRO A  39      22.969   7.263  37.194  1.00 58.25           C  
ANISOU  528  CB  PRO A  39     7126   7801   7205  -1913   4145  -3281
ATOM    529  CG  PRO A  39      24.120   7.124  38.135  1.00 58.88           C  
ANISOU  529  CG  PRO A  39     7486   7989   6894  -2023   4043  -3216
ATOM    530  CD  PRO A  39      24.496   5.666  38.106  1.00 58.08           C  
ANISOU  530  CD  PRO A  39     7416   7972   6678  -2057   3966  -2992
ATOM    531  HA  PRO A  39      22.327   5.829  35.705  1.00  0.00           H  
ATOM    532  HB3 PRO A  39      22.048   6.985  37.707  1.00  0.00           H  
ATOM    533  HB2 PRO A  39      22.970   8.267  36.769  1.00  0.00           H  
ATOM    534  HG3 PRO A  39      23.800   7.395  39.141  1.00  0.00           H  
ATOM    535  HG2 PRO A  39      24.957   7.721  37.773  1.00  0.00           H  
ATOM    536  HD2 PRO A  39      25.581   5.573  38.146  1.00  0.00           H  
ATOM    537  HD3 PRO A  39      23.954   5.138  38.891  1.00  0.00           H  
ATOM    538  N   VAL A  40      23.326   7.330  33.921  1.00 53.01           N  
ANISOU  538  N   VAL A  40     6012   7009   7119  -1656   3643  -3101
ATOM    539  CA  VAL A  40      23.885   8.131  32.849  1.00 51.86           C  
ANISOU  539  CA  VAL A  40     5787   6802   7114  -1559   3423  -3091
ATOM    540  C   VAL A  40      23.097   9.430  32.824  1.00 53.13           C  
ANISOU  540  C   VAL A  40     5853   6856   7478  -1500   3538  -3288
ATOM    541  O   VAL A  40      21.864   9.408  32.842  1.00 54.68           O  
ANISOU  541  O   VAL A  40     5906   6992   7876  -1469   3718  -3375
ATOM    542  CB  VAL A  40      23.769   7.408  31.484  1.00 50.22           C  
ANISOU  542  CB  VAL A  40     5425   6555   7101  -1471   3265  -2955
ATOM    543  CG1 VAL A  40      24.315   8.280  30.361  1.00 48.86           C  
ANISOU  543  CG1 VAL A  40     5193   6308   7063  -1366   3059  -2942
ATOM    544  CG2 VAL A  40      24.519   6.082  31.519  1.00 49.20           C  
ANISOU  544  CG2 VAL A  40     5393   6512   6787  -1521   3179  -2761
ATOM    545  H   VAL A  40      22.343   7.106  33.861  1.00  0.00           H  
ATOM    546  HA  VAL A  40      24.933   8.344  33.061  1.00  0.00           H  
ATOM    547  HB  VAL A  40      22.716   7.206  31.286  1.00  0.00           H  
ATOM    548 HG11 VAL A  40      24.223   7.751  29.412  1.00  0.00           H  
ATOM    549 HG12 VAL A  40      23.749   9.210  30.314  1.00  0.00           H  
ATOM    550 HG13 VAL A  40      25.365   8.503  30.551  1.00  0.00           H  
ATOM    551 HG21 VAL A  40      24.428   5.587  30.552  1.00  0.00           H  
ATOM    552 HG22 VAL A  40      25.572   6.265  31.735  1.00  0.00           H  
ATOM    553 HG23 VAL A  40      24.095   5.445  32.295  1.00  0.00           H  
ATOM    554  N   PHE A  41      23.803  10.556  32.792  1.00 53.06           N  
ANISOU  554  N   PHE A  41     5914   6812   7432  -1484   3439  -3354
ATOM    555  CA  PHE A  41      23.182  11.877  32.911  1.00 54.58           C  
ANISOU  555  CA  PHE A  41     6056   6892   7789  -1433   3560  -3548
ATOM    556  C   PHE A  41      23.264  12.684  31.626  1.00 53.25           C  
ANISOU  556  C   PHE A  41     5745   6614   7874  -1304   3384  -3535
ATOM    557  O   PHE A  41      24.124  12.441  30.776  1.00 52.18           O  
ANISOU  557  O   PHE A  41     5610   6496   7720  -1272   3156  -3389
ATOM    558  CB  PHE A  41      23.870  12.683  34.010  1.00 55.86           C  
ANISOU  558  CB  PHE A  41     6444   7076   7702  -1531   3610  -3665
ATOM    559  CG  PHE A  41      23.751  12.078  35.376  1.00 58.01           C  
ANISOU  559  CG  PHE A  41     6903   7444   7693  -1661   3799  -3700
ATOM    560  CD1 PHE A  41      22.626  12.316  36.158  1.00 60.43           C  
ANISOU  560  CD1 PHE A  41     7215   7700   8043  -1674   4113  -3865
ATOM    561  CD2 PHE A  41      24.770  11.282  35.889  1.00 57.70           C  
ANISOU  561  CD2 PHE A  41     7038   7536   7348  -1765   3671  -3561
ATOM    562  CE1 PHE A  41      22.513  11.766  37.428  1.00 62.73           C  
ANISOU  562  CE1 PHE A  41     7709   8072   8052  -1796   4309  -3894
ATOM    563  CE2 PHE A  41      24.664  10.728  37.157  1.00 59.58           C  
ANISOU  563  CE2 PHE A  41     7474   7859   7305  -1885   3837  -3582
ATOM    564  CZ  PHE A  41      23.534  10.968  37.926  1.00 62.24           C  
ANISOU  564  CZ  PHE A  41     7840   8145   7661  -1903   4161  -3750
ATOM    565  H   PHE A  41      24.806  10.520  32.682  1.00  0.00           H  
ATOM    566  HA  PHE A  41      22.133  11.748  33.177  1.00  0.00           H  
ATOM    567  HB3 PHE A  41      23.463  13.694  34.026  1.00  0.00           H  
ATOM    568  HB2 PHE A  41      24.924  12.808  33.761  1.00  0.00           H  
ATOM    569  HD1 PHE A  41      21.826  12.935  35.779  1.00  0.00           H  
ATOM    570  HD2 PHE A  41      25.654  11.090  35.299  1.00  0.00           H  
ATOM    571  HE1 PHE A  41      21.633  11.960  38.024  1.00  0.00           H  
ATOM    572  HE2 PHE A  41      25.461  10.110  37.545  1.00  0.00           H  
ATOM    573  HZ  PHE A  41      23.449  10.534  38.911  1.00  0.00           H  
ATOM    574  N   ASN A  42      22.374  13.663  31.511  1.00 53.57           N  
ANISOU  574  N   ASN A  42     5671   6529   8151  -1225   3504  -3685
ATOM    575  CA  ASN A  42      22.428  14.663  30.447  1.00 52.86           C  
ANISOU  575  CA  ASN A  42     5476   6315   8291  -1102   3359  -3695
ATOM    576  C   ASN A  42      23.125  15.925  30.975  1.00 53.17           C  
ANISOU  576  C   ASN A  42     5666   6299   8235  -1136   3370  -3817
ATOM    577  O   ASN A  42      22.548  16.641  31.804  1.00 55.52           O  
ANISOU  577  O   ASN A  42     6003   6534   8556  -1153   3585  -3998
ATOM    578  CB  ASN A  42      21.012  15.000  29.989  1.00 54.69           C  
ANISOU  578  CB  ASN A  42     5479   6430   8869   -987   3470  -3775
ATOM    579  CG  ASN A  42      20.955  16.171  29.028  1.00 54.90           C  
ANISOU  579  CG  ASN A  42     5411   6310   9136   -854   3348  -3800
ATOM    580  OD1 ASN A  42      21.947  16.859  28.779  1.00 54.01           O  
ANISOU  580  OD1 ASN A  42     5414   6169   8935   -854   3215  -3781
ATOM    581  ND2 ASN A  42      19.767  16.415  28.493  1.00 56.16           N  
ANISOU  581  ND2 ASN A  42     5352   6367   9619   -741   3393  -3837
ATOM    582  H   ASN A  42      21.618  13.739  32.177  1.00  0.00           H  
ATOM    583  HA  ASN A  42      22.994  14.264  29.605  1.00  0.00           H  
ATOM    584  HB3 ASN A  42      20.392  15.215  30.859  1.00  0.00           H  
ATOM    585  HB2 ASN A  42      20.566  14.124  29.519  1.00  0.00           H  
ATOM    586 HD22 ASN A  42      19.653  17.180  27.843  1.00  0.00           H  
ATOM    587 HD21 ASN A  42      18.976  15.836  28.735  1.00  0.00           H  
ATOM    588  N   PRO A  43      24.351  16.213  30.496  1.00 50.53           N  
ANISOU  588  N   PRO A  43     5417   5976   7806  -1148   3152  -3722
ATOM    589  CA  PRO A  43      25.156  17.325  31.038  1.00 50.84           C  
ANISOU  589  CA  PRO A  43     5609   5968   7737  -1211   3134  -3826
ATOM    590  C   PRO A  43      24.569  18.732  30.908  1.00 51.70           C  
ANISOU  590  C   PRO A  43     5670   5900   8073  -1126   3233  -3995
ATOM    591  O   PRO A  43      25.032  19.641  31.598  1.00 52.82           O  
ANISOU  591  O   PRO A  43     5961   5991   8116  -1198   3277  -4125
ATOM    592  CB  PRO A  43      26.472  17.243  30.233  1.00 48.86           C  
ANISOU  592  CB  PRO A  43     5386   5746   7430  -1212   2870  -3650
ATOM    593  CG  PRO A  43      26.144  16.426  29.031  1.00 47.48           C  
ANISOU  593  CG  PRO A  43     5060   5577   7403  -1103   2769  -3489
ATOM    594  CD  PRO A  43      25.095  15.456  29.473  1.00 48.24           C  
ANISOU  594  CD  PRO A  43     5093   5739   7498  -1116   2922  -3510
ATOM    595  HA  PRO A  43      25.371  17.127  32.088  1.00  0.00           H  
ATOM    596  HB3 PRO A  43      27.227  16.727  30.826  1.00  0.00           H  
ATOM    597  HB2 PRO A  43      26.767  18.244  29.920  1.00  0.00           H  
ATOM    598  HG3 PRO A  43      27.031  15.879  28.712  1.00  0.00           H  
ATOM    599  HG2 PRO A  43      25.735  17.073  28.255  1.00  0.00           H  
ATOM    600  HD2 PRO A  43      24.433  15.236  28.636  1.00  0.00           H  
ATOM    601  HD3 PRO A  43      25.575  14.596  29.940  1.00  0.00           H  
ATOM    602  N   ALA A  44      23.603  18.914  30.014  1.00 51.32           N  
ANISOU  602  N   ALA A  44     5421   5749   8326   -979   3250  -3986
ATOM    603  CA  ALA A  44      22.931  20.190  29.833  1.00 52.87           C  
ANISOU  603  CA  ALA A  44     5543   5764   8778   -875   3349  -4127
ATOM    604  C   ALA A  44      21.817  20.438  30.864  1.00 56.06           C  
ANISOU  604  C   ALA A  44     5933   6123   9244   -882   3662  -4323
ATOM    605  O   ALA A  44      21.467  21.598  31.139  1.00 57.62           O  
ANISOU  605  O   ALA A  44     6147   6170   9576   -835   3798  -4484
ATOM    606  CB  ALA A  44      22.376  20.286  28.427  1.00 51.99           C  
ANISOU  606  CB  ALA A  44     5225   5560   8967   -709   3212  -4019
ATOM    607  H   ALA A  44      23.308  18.148  29.426  1.00  0.00           H  
ATOM    608  HA  ALA A  44      23.675  20.978  29.951  1.00  0.00           H  
ATOM    609  HB1 ALA A  44      21.874  21.245  28.299  1.00  0.00           H  
ATOM    610  HB2 ALA A  44      23.191  20.204  27.708  1.00  0.00           H  
ATOM    611  HB3 ALA A  44      21.663  19.478  28.261  1.00  0.00           H  
ATOM    612  N   THR A  45      21.276  19.368  31.444  1.00 56.40           N  
ANISOU  612  N   THR A  45     5953   6281   9195   -940   3794  -4310
ATOM    613  CA  THR A  45      20.244  19.500  32.479  1.00 59.49           C  
ANISOU  613  CA  THR A  45     6342   6634   9627   -956   4127  -4484
ATOM    614  C   THR A  45      20.587  18.875  33.846  1.00 60.77           C  
ANISOU  614  C   THR A  45     6741   6928   9420  -1127   4283  -4541
ATOM    615  O   THR A  45      19.861  19.086  34.809  1.00 62.92           O  
ANISOU  615  O   THR A  45     7069   7159   9675  -1154   4586  -4700
ATOM    616  CB  THR A  45      18.927  18.894  31.984  1.00 59.62           C  
ANISOU  616  CB  THR A  45     6077   6627   9946   -853   4217  -4439
ATOM    617  OG1 THR A  45      19.089  17.487  31.816  1.00 58.05           O  
ANISOU  617  OG1 THR A  45     5858   6584   9614   -919   4113  -4278
ATOM    618  CG2 THR A  45      18.527  19.509  30.657  1.00 58.91           C  
ANISOU  618  CG2 THR A  45     5765   6406  10212   -683   4045  -4379
ATOM    619  H   THR A  45      21.575  18.442  31.174  1.00  0.00           H  
ATOM    620  HA  THR A  45      20.075  20.565  32.639  1.00  0.00           H  
ATOM    621  HB  THR A  45      18.145  19.082  32.719  1.00  0.00           H  
ATOM    622  HG1 THR A  45      18.265  17.104  31.506  1.00  0.00           H  
ATOM    623 HG21 THR A  45      17.589  19.068  30.319  1.00  0.00           H  
ATOM    624 HG22 THR A  45      18.399  20.585  30.778  1.00  0.00           H  
ATOM    625 HG23 THR A  45      19.305  19.318  29.918  1.00  0.00           H  
ATOM    626  N   GLU A  46      21.683  18.119  33.929  1.00 59.83           N  
ANISOU  626  N   GLU A  46     6764   6958   9010  -1237   4085  -4405
ATOM    627  CA  GLU A  46      22.055  17.351  35.129  1.00 61.16           C  
ANISOU  627  CA  GLU A  46     7155   7268   8815  -1396   4181  -4410
ATOM    628  C   GLU A  46      21.037  16.276  35.487  1.00 62.90           C  
ANISOU  628  C   GLU A  46     7280   7549   9067  -1403   4393  -4381
ATOM    629  O   GLU A  46      21.123  15.680  36.560  1.00 64.23           O  
ANISOU  629  O   GLU A  46     7637   7814   8953  -1524   4535  -4400
ATOM    630  CB  GLU A  46      22.322  18.267  36.332  1.00 63.79           C  
ANISOU  630  CB  GLU A  46     7753   7554   8928  -1496   4340  -4616
ATOM    631  CG  GLU A  46      23.584  19.097  36.169  1.00 63.32           C  
ANISOU  631  CG  GLU A  46     7831   7469   8755  -1548   4095  -4620
ATOM    632  CD  GLU A  46      23.725  20.166  37.230  1.00 66.27           C  
ANISOU  632  CD  GLU A  46     8456   7755   8966  -1637   4246  -4852
ATOM    633  OE1 GLU A  46      23.452  19.870  38.413  1.00 68.21           O  
ANISOU  633  OE1 GLU A  46     8902   8053   8960  -1741   4457  -4955
ATOM    634  OE2 GLU A  46      24.120  21.294  36.869  1.00 66.62           O1-
ANISOU  634  OE2 GLU A  46     8513   7672   9127  -1608   4156  -4930
ATOM    635  H   GLU A  46      22.310  18.051  33.141  1.00  0.00           H  
ATOM    636  HA  GLU A  46      22.991  16.841  34.903  1.00  0.00           H  
ATOM    637  HB3 GLU A  46      22.400  17.664  37.236  1.00  0.00           H  
ATOM    638  HB2 GLU A  46      21.469  18.930  36.479  1.00  0.00           H  
ATOM    639  HG3 GLU A  46      23.587  19.562  35.183  1.00  0.00           H  
ATOM    640  HG2 GLU A  46      24.455  18.442  36.197  1.00  0.00           H  
ATOM    641  N   GLU A  47      20.099  16.016  34.573  1.00 63.81           N  
ANISOU  641  N   GLU A  47     7111   7606   9525  -1278   4400  -4325
ATOM    642  CA  GLU A  47      19.044  15.021  34.767  1.00 65.65           C  
ANISOU  642  CA  GLU A  47     7203   7875   9863  -1280   4591  -4292
ATOM    643  C   GLU A  47      19.545  13.632  34.367  1.00 63.90           C  
ANISOU  643  C   GLU A  47     6978   7794   9506  -1335   4397  -4079
ATOM    644  O   GLU A  47      20.284  13.489  33.403  1.00 59.43           O  
ANISOU  644  O   GLU A  47     6377   7249   8952  -1297   4106  -3945
ATOM    645  CB  GLU A  47      17.831  15.355  33.896  1.00 67.26           C  
ANISOU  645  CB  GLU A  47     7081   7948  10524  -1128   4640  -4317
ATOM    646  CG  GLU A  47      17.213  16.728  34.130  1.00 70.31           C  
ANISOU  646  CG  GLU A  47     7419   8167  11125  -1038   4836  -4511
ATOM    647  CD  GLU A  47      16.350  16.797  35.372  1.00 74.08           C  
ANISOU  647  CD  GLU A  47     7950   8612  11584  -1083   5253  -4674
ATOM    648  OE1 GLU A  47      16.299  15.804  36.122  1.00 76.16           O  
ANISOU  648  OE1 GLU A  47     8317   8988  11629  -1197   5388  -4635
ATOM    649  OE2 GLU A  47      15.722  17.854  35.605  1.00 77.37           O1-
ANISOU  649  OE2 GLU A  47     8314   8877  12205  -1000   5462  -4838
ATOM    650  H   GLU A  47      20.096  16.517  33.696  1.00  0.00           H  
ATOM    651  HA  GLU A  47      18.745  15.010  35.815  1.00  0.00           H  
ATOM    652  HB3 GLU A  47      17.068  14.589  34.032  1.00  0.00           H  
ATOM    653  HB2 GLU A  47      18.104  15.257  32.845  1.00  0.00           H  
ATOM    654  HG3 GLU A  47      16.619  17.010  33.261  1.00  0.00           H  
ATOM    655  HG2 GLU A  47      18.005  17.474  34.198  1.00  0.00           H  
ATOM    656  N   GLU A  48      19.128  12.622  35.119  1.00 65.50           N  
ANISOU  656  N   GLU A  48     7225   8078   9583  -1423   4581  -4050
ATOM    657  CA  GLU A  48      19.440  11.237  34.805  1.00 64.63           C  
ANISOU  657  CA  GLU A  48     7104   8079   9371  -1473   4443  -3856
ATOM    658  C   GLU A  48      18.626  10.836  33.572  1.00 63.96           C  
ANISOU  658  C   GLU A  48     6716   7931   9654  -1367   4343  -3778
ATOM    659  O   GLU A  48      17.423  11.068  33.526  1.00 66.25           O  
ANISOU  659  O   GLU A  48     6803   8132  10236  -1311   4524  -3867
ATOM    660  CB  GLU A  48      19.098  10.353  36.007  1.00 66.73           C  
ANISOU  660  CB  GLU A  48     7506   8425   9422  -1594   4703  -3857
ATOM    661  CG  GLU A  48      19.574   8.912  35.935  1.00 66.19           C  
ANISOU  661  CG  GLU A  48     7493   8473   9182  -1666   4584  -3656
ATOM    662  CD  GLU A  48      19.293   8.140  37.216  1.00 68.50           C  
ANISOU  662  CD  GLU A  48     7958   8836   9230  -1790   4853  -3656
ATOM    663  OE1 GLU A  48      19.237   8.773  38.292  1.00 71.39           O  
ANISOU  663  OE1 GLU A  48     8513   9197   9413  -1846   5064  -3798
ATOM    664  OE2 GLU A  48      19.140   6.896  37.152  1.00 67.80           O1-
ANISOU  664  OE2 GLU A  48     7839   8800   9122  -1834   4858  -3513
ATOM    665  H   GLU A  48      18.573  12.802  35.943  1.00  0.00           H  
ATOM    666  HA  GLU A  48      20.503  11.148  34.581  1.00  0.00           H  
ATOM    667  HB3 GLU A  48      18.020  10.368  36.169  1.00  0.00           H  
ATOM    668  HB2 GLU A  48      19.486  10.815  36.915  1.00  0.00           H  
ATOM    669  HG3 GLU A  48      20.644   8.894  35.728  1.00  0.00           H  
ATOM    670  HG2 GLU A  48      19.089   8.412  35.097  1.00  0.00           H  
ATOM    671  N   LEU A  49      19.296  10.276  32.569  1.00 62.10           N  
ANISOU  671  N   LEU A  49     6455   7732   9407  -1340   4051  -3615
ATOM    672  CA  LEU A  49      18.663   9.871  31.310  1.00 61.65           C  
ANISOU  672  CA  LEU A  49     6156   7615   9651  -1251   3901  -3534
ATOM    673  C   LEU A  49      18.172   8.435  31.381  1.00 61.21           C  
ANISOU  673  C   LEU A  49     6043   7614   9598  -1321   3960  -3432
ATOM    674  O   LEU A  49      17.100   8.124  30.874  1.00 61.73           O  
ANISOU  674  O   LEU A  49     5880   7617   9958  -1284   3989  -3436
ATOM    675  CB  LEU A  49      19.648   9.983  30.137  1.00 59.80           C  
ANISOU  675  CB  LEU A  49     5955   7377   9388  -1185   3571  -3412
ATOM    676  CG  LEU A  49      19.901  11.342  29.482  1.00 60.11           C  
ANISOU  676  CG  LEU A  49     5962   7317   9559  -1077   3447  -3475
ATOM    677  CD1 LEU A  49      20.994  11.202  28.431  1.00 58.71           C  
ANISOU  677  CD1 LEU A  49     5857   7152   9297  -1036   3156  -3325
ATOM    678  CD2 LEU A  49      18.635  11.902  28.853  1.00 61.72           C  
ANISOU  678  CD2 LEU A  49     5912   7393  10144   -964   3478  -3551
ATOM    679  H   LEU A  49      20.289  10.112  32.654  1.00  0.00           H  
ATOM    680  HA  LEU A  49      17.812  10.525  31.118  1.00  0.00           H  
ATOM    681  HB3 LEU A  49      19.364   9.266  29.367  1.00  0.00           H  
ATOM    682  HB2 LEU A  49      20.603   9.550  30.434  1.00  0.00           H  
ATOM    683  HG  LEU A  49      20.244  12.037  30.248  1.00  0.00           H  
ATOM    684 HD11 LEU A  49      21.175  12.170  27.963  1.00  0.00           H  
ATOM    685 HD12 LEU A  49      21.911  10.850  28.904  1.00  0.00           H  
ATOM    686 HD13 LEU A  49      20.679  10.486  27.672  1.00  0.00           H  
ATOM    687 HD21 LEU A  49      18.852  12.868  28.397  1.00  0.00           H  
ATOM    688 HD22 LEU A  49      18.273  11.214  28.089  1.00  0.00           H  
ATOM    689 HD23 LEU A  49      17.871  12.026  29.621  1.00  0.00           H  
ATOM    690  N   CYS A  50      18.994   7.564  31.967  1.00 60.17           N  
ANISOU  690  N   CYS A  50     6115   7594   9151  -1422   3954  -3331
ATOM    691  CA  CYS A  50      18.647   6.160  32.188  1.00 59.39           C  
ANISOU  691  CA  CYS A  50     6007   7546   9012  -1504   4032  -3227
ATOM    692  C   CYS A  50      19.682   5.515  33.101  1.00 58.56           C  
ANISOU  692  C   CYS A  50     6174   7560   8516  -1609   4051  -3135
ATOM    693  O   CYS A  50      20.591   6.180  33.594  1.00 58.70           O  
ANISOU  693  O   CYS A  50     6370   7623   8310  -1626   4004  -3163
ATOM    694  CB  CYS A  50      18.593   5.398  30.860  1.00 58.14           C  
ANISOU  694  CB  CYS A  50     5719   7353   9017  -1454   3791  -3098
ATOM    695  SG  CYS A  50      20.189   5.317  30.011  1.00 55.54           S  
ANISOU  695  SG  CYS A  50     5557   7065   8478  -1410   3466  -2949
ATOM    696  H   CYS A  50      19.906   7.863  32.282  1.00  0.00           H  
ATOM    697  HA  CYS A  50      17.669   6.107  32.667  1.00  0.00           H  
ATOM    698  HB3 CYS A  50      17.858   5.865  30.205  1.00  0.00           H  
ATOM    699  HB2 CYS A  50      18.226   4.387  31.038  1.00  0.00           H  
ATOM    700  HG  CYS A  50      20.052   4.639  28.868  1.00  0.00           H  
ATOM    701  N   GLN A  51      19.529   4.217  33.328  1.00 58.88           N  
ANISOU  701  N   GLN A  51     6240   7643   8486  -1683   4112  -3020
ATOM    702  CA  GLN A  51      20.532   3.411  34.005  1.00 58.65           C  
ANISOU  702  CA  GLN A  51     6451   7720   8113  -1769   4082  -2886
ATOM    703  C   GLN A  51      21.041   2.341  33.052  1.00 56.31           C  
ANISOU  703  C   GLN A  51     6132   7426   7836  -1746   3866  -2705
ATOM    704  O   GLN A  51      20.275   1.829  32.240  1.00 55.86           O  
ANISOU  704  O   GLN A  51     5900   7298   8025  -1717   3841  -2687
ATOM    705  CB  GLN A  51      19.940   2.755  35.250  1.00 62.46           C  
ANISOU  705  CB  GLN A  51     7028   8241   8462  -1881   4381  -2898
ATOM    706  CG  GLN A  51      19.696   3.731  36.394  1.00 65.41           C  
ANISOU  706  CG  GLN A  51     7519   8623   8708  -1920   4613  -3066
ATOM    707  CD  GLN A  51      20.086   3.152  37.740  1.00 68.47           C  
ANISOU  707  CD  GLN A  51     8187   9104   8725  -2043   4770  -3013
ATOM    708  OE1 GLN A  51      21.188   3.401  38.236  1.00 69.64           O  
ANISOU  708  OE1 GLN A  51     8560   9330   8567  -2080   4638  -2976
ATOM    709  NE2 GLN A  51      19.189   2.366  38.335  1.00 70.67           N  
ANISOU  709  NE2 GLN A  51     8451   9369   9028  -2111   5045  -3001
ATOM    710  H   GLN A  51      18.687   3.747  33.026  1.00  0.00           H  
ATOM    711  HA  GLN A  51      21.364   4.051  34.300  1.00  0.00           H  
ATOM    712  HB3 GLN A  51      20.603   1.959  35.589  1.00  0.00           H  
ATOM    713  HB2 GLN A  51      19.003   2.262  34.989  1.00  0.00           H  
ATOM    714  HG3 GLN A  51      18.643   4.012  36.412  1.00  0.00           H  
ATOM    715  HG2 GLN A  51      20.260   4.646  36.216  1.00  0.00           H  
ATOM    716 HE22 GLN A  51      19.396   1.953  39.233  1.00  0.00           H  
ATOM    717 HE21 GLN A  51      18.302   2.183  37.888  1.00  0.00           H  
ATOM    718  N   VAL A  52      22.328   2.013  33.173  1.00 54.25           N  
ANISOU  718  N   VAL A  52     6052   7240   7321  -1761   3713  -2572
ATOM    719  CA  VAL A  52      23.018   1.053  32.304  1.00 51.76           C  
ANISOU  719  CA  VAL A  52     5749   6920   6995  -1727   3517  -2392
ATOM    720  C   VAL A  52      23.706   0.000  33.178  1.00 51.77           C  
ANISOU  720  C   VAL A  52     5942   7007   6720  -1811   3558  -2238
ATOM    721  O   VAL A  52      24.135   0.314  34.287  1.00 52.07           O  
ANISOU  721  O   VAL A  52     6137   7124   6519  -1876   3628  -2254
ATOM    722  CB  VAL A  52      24.067   1.787  31.431  1.00 49.89           C  
ANISOU  722  CB  VAL A  52     5521   6673   6759  -1634   3268  -2358
ATOM    723  CG1 VAL A  52      24.947   0.805  30.651  1.00 48.69           C  
ANISOU  723  CG1 VAL A  52     5420   6518   6561  -1596   3097  -2165
ATOM    724  CG2 VAL A  52      23.377   2.768  30.491  1.00 49.12           C  
ANISOU  724  CG2 VAL A  52     5247   6480   6935  -1543   3214  -2488
ATOM    725  H   VAL A  52      22.890   2.434  33.898  1.00  0.00           H  
ATOM    726  HA  VAL A  52      22.289   0.564  31.657  1.00  0.00           H  
ATOM    727  HB  VAL A  52      24.714   2.360  32.096  1.00  0.00           H  
ATOM    728 HG11 VAL A  52      25.669   1.360  30.052  1.00  0.00           H  
ATOM    729 HG12 VAL A  52      25.477   0.157  31.350  1.00  0.00           H  
ATOM    730 HG13 VAL A  52      24.322   0.198  29.996  1.00  0.00           H  
ATOM    731 HG21 VAL A  52      24.125   3.277  29.883  1.00  0.00           H  
ATOM    732 HG22 VAL A  52      22.689   2.227  29.841  1.00  0.00           H  
ATOM    733 HG23 VAL A  52      22.823   3.503  31.075  1.00  0.00           H  
ATOM    734  N   GLU A  53      23.808  -1.237  32.681  1.00 50.65           N  
ANISOU  734  N   GLU A  53     5799   6839   6604  -1811   3509  -2089
ATOM    735  CA  GLU A  53      24.469  -2.325  33.416  1.00 51.44           C  
ANISOU  735  CA  GLU A  53     6074   7002   6466  -1875   3537  -1917
ATOM    736  C   GLU A  53      25.958  -2.027  33.632  1.00 51.31           C  
ANISOU  736  C   GLU A  53     6197   7065   6232  -1851   3354  -1809
ATOM    737  O   GLU A  53      26.664  -1.652  32.693  1.00 48.96           O  
ANISOU  737  O   GLU A  53     5847   6741   6015  -1762   3163  -1774
ATOM    738  CB  GLU A  53      24.358  -3.652  32.655  1.00 51.17           C  
ANISOU  738  CB  GLU A  53     6006   6897   6537  -1861   3500  -1780
ATOM    739  CG  GLU A  53      22.950  -4.094  32.279  1.00 51.93           C  
ANISOU  739  CG  GLU A  53     5946   6902   6884  -1894   3634  -1863
ATOM    740  CD  GLU A  53      22.052  -4.337  33.465  1.00 53.91           C  
ANISOU  740  CD  GLU A  53     6215   7176   7089  -2005   3912  -1917
ATOM    741  OE1 GLU A  53      22.514  -4.966  34.441  1.00 54.82           O  
ANISOU  741  OE1 GLU A  53     6512   7355   6960  -2071   4002  -1804
ATOM    742  OE2 GLU A  53      20.876  -3.912  33.399  1.00 55.05           O1-
ANISOU  742  OE2 GLU A  53     6191   7269   7454  -2021   4043  -2064
ATOM    743  H   GLU A  53      23.424  -1.449  31.771  1.00  0.00           H  
ATOM    744  HA  GLU A  53      23.988  -2.436  34.388  1.00  0.00           H  
ATOM    745  HB3 GLU A  53      24.839  -4.440  33.234  1.00  0.00           H  
ATOM    746  HB2 GLU A  53      24.972  -3.603  31.755  1.00  0.00           H  
ATOM    747  HG3 GLU A  53      23.005  -5.000  31.675  1.00  0.00           H  
ATOM    748  HG2 GLU A  53      22.497  -3.345  31.630  1.00  0.00           H  
ATOM    749  N   GLU A  54      26.437  -2.237  34.856  1.00 53.82           N  
ANISOU  749  N   GLU A  54     6693   7476   6280  -1932   3408  -1744
ATOM    750  CA  GLU A  54      27.807  -1.884  35.222  1.00 54.19           C  
ANISOU  750  CA  GLU A  54     6861   7605   6122  -1929   3223  -1649
ATOM    751  C   GLU A  54      28.741  -3.072  35.127  1.00 54.31           C  
ANISOU  751  C   GLU A  54     6949   7637   6046  -1909   3112  -1402
ATOM    752  O   GLU A  54      28.658  -4.002  35.926  1.00 56.93           O  
ANISOU  752  O   GLU A  54     7404   8002   6223  -1975   3210  -1294
ATOM    753  CB  GLU A  54      27.882  -1.307  36.636  1.00 56.83           C  
ANISOU  753  CB  GLU A  54     7368   8031   6190  -2032   3305  -1725
ATOM    754  CG  GLU A  54      29.220  -0.633  36.919  1.00 57.15           C  
ANISOU  754  CG  GLU A  54     7499   8147   6067  -2037   3077  -1673
ATOM    755  CD  GLU A  54      29.372  -0.163  38.349  1.00 60.49           C  
ANISOU  755  CD  GLU A  54     8138   8660   6186  -2155   3125  -1737
ATOM    756  OE1 GLU A  54      28.366   0.259  38.958  1.00 62.83           O  
ANISOU  756  OE1 GLU A  54     8483   8941   6446  -2211   3351  -1913
ATOM    757  OE2 GLU A  54      30.511  -0.212  38.860  1.00 61.65           O1-
ANISOU  757  OE2 GLU A  54     8407   8887   6131  -2192   2934  -1610
ATOM    758  H   GLU A  54      25.849  -2.652  35.564  1.00  0.00           H  
ATOM    759  HA  GLU A  54      28.157  -1.122  34.526  1.00  0.00           H  
ATOM    760  HB3 GLU A  54      27.717  -2.103  37.362  1.00  0.00           H  
ATOM    761  HB2 GLU A  54      27.076  -0.586  36.777  1.00  0.00           H  
ATOM    762  HG3 GLU A  54      29.348   0.214  36.244  1.00  0.00           H  
ATOM    763  HG2 GLU A  54      30.030  -1.321  36.676  1.00  0.00           H  
ATOM    764  N   GLY A  55      29.652  -3.021  34.163  1.00 52.57           N  
ANISOU  764  N   GLY A  55     6659   7388   5926  -1814   2920  -1307
ATOM    765  CA  GLY A  55      30.601  -4.094  33.957  1.00 51.96           C  
ANISOU  765  CA  GLY A  55     6630   7308   5802  -1772   2820  -1070
ATOM    766  C   GLY A  55      31.786  -3.964  34.880  1.00 52.85           C  
ANISOU  766  C   GLY A  55     6861   7528   5689  -1810   2684   -942
ATOM    767  O   GLY A  55      32.187  -2.862  35.232  1.00 53.67           O  
ANISOU  767  O   GLY A  55     6975   7690   5724  -1839   2591  -1034
ATOM    768  H   GLY A  55      29.695  -2.219  33.551  1.00  0.00           H  
ATOM    769  HA3 GLY A  55      30.944  -4.081  32.922  1.00  0.00           H  
ATOM    770  HA2 GLY A  55      30.109  -5.051  34.130  1.00  0.00           H  
ATOM    771  N   ASP A  56      32.361  -5.099  35.248  1.00 54.41           N  
ANISOU  771  N   ASP A  56     7147   7743   5783  -1811   2658   -725
ATOM    772  CA  ASP A  56      33.493  -5.145  36.156  1.00 56.33           C  
ANISOU  772  CA  ASP A  56     7500   8087   5813  -1847   2504   -567
ATOM    773  C   ASP A  56      34.467  -6.203  35.659  1.00 54.99           C  
ANISOU  773  C   ASP A  56     7303   7877   5714  -1754   2401   -306
ATOM    774  O   ASP A  56      34.242  -6.792  34.603  1.00 54.46           O  
ANISOU  774  O   ASP A  56     7150   7699   5842  -1666   2462   -277
ATOM    775  CB  ASP A  56      32.991  -5.489  37.565  1.00 59.27           C  
ANISOU  775  CB  ASP A  56     8067   8536   5916  -1972   2624   -568
ATOM    776  CG  ASP A  56      33.643  -4.653  38.636  1.00 61.78           C  
ANISOU  776  CG  ASP A  56     8513   8972   5987  -2060   2485   -593
ATOM    777  OD1 ASP A  56      34.875  -4.469  38.579  1.00 63.93           O  
ANISOU  777  OD1 ASP A  56     8755   9287   6246  -2029   2248   -459
ATOM    778  OD2 ASP A  56      32.926  -4.176  39.540  1.00 64.15           O1-
ANISOU  778  OD2 ASP A  56     8945   9316   6110  -2164   2616   -748
ATOM    779  H   ASP A  56      32.014  -5.979  34.894  1.00  0.00           H  
ATOM    780  HA  ASP A  56      33.987  -4.174  36.172  1.00  0.00           H  
ATOM    781  HB3 ASP A  56      33.175  -6.544  37.767  1.00  0.00           H  
ATOM    782  HB2 ASP A  56      31.910  -5.354  37.608  1.00  0.00           H  
ATOM    783  N   LYS A  57      35.537  -6.440  36.418  1.00 56.18           N  
ANISOU  783  N   LYS A  57     7529   8108   5707  -1772   2244   -118
ATOM    784  CA  LYS A  57      36.507  -7.504  36.121  1.00 56.23           C  
ANISOU  784  CA  LYS A  57     7512   8075   5776  -1680   2155    155
ATOM    785  C   LYS A  57      35.785  -8.768  35.689  1.00 54.90           C  
ANISOU  785  C   LYS A  57     7372   7795   5692  -1640   2345    216
ATOM    786  O   LYS A  57      36.049  -9.323  34.620  1.00 53.41           O  
ANISOU  786  O   LYS A  57     7096   7495   5703  -1528   2359    295
ATOM    787  CB  LYS A  57      37.390  -7.786  37.350  1.00 59.45           C  
ANISOU  787  CB  LYS A  57     8042   8593   5951  -1739   1996    349
ATOM    788  CG  LYS A  57      38.153  -9.117  37.361  1.00 61.21           C  
ANISOU  788  CG  LYS A  57     8281   8773   6201  -1658   1949    654
ATOM    789  CD  LYS A  57      38.912  -9.363  36.065  1.00 60.39           C  
ANISOU  789  CD  LYS A  57     7995   8563   6386  -1501   1905    762
ATOM    790  CE  LYS A  57      40.089 -10.315  36.235  1.00 62.20           C  
ANISOU  790  CE  LYS A  57     8207   8776   6649  -1415   1783   1082
ATOM    791  NZ  LYS A  57      40.808 -10.475  34.935  1.00 60.75           N1+
ANISOU  791  NZ  LYS A  57     7849   8475   6756  -1257   1779   1168
ATOM    792  H   LYS A  57      35.709  -5.876  37.238  1.00  0.00           H  
ATOM    793  HA  LYS A  57      37.146  -7.172  35.303  1.00  0.00           H  
ATOM    794  HB3 LYS A  57      36.783  -7.713  38.252  1.00  0.00           H  
ATOM    795  HB2 LYS A  57      38.097  -6.966  37.480  1.00  0.00           H  
ATOM    796  HG3 LYS A  57      37.453  -9.935  37.532  1.00  0.00           H  
ATOM    797  HG2 LYS A  57      38.852  -9.127  38.198  1.00  0.00           H  
ATOM    798  HD3 LYS A  57      39.269  -8.413  35.669  1.00  0.00           H  
ATOM    799  HD2 LYS A  57      38.229  -9.762  35.315  1.00  0.00           H  
ATOM    800  HE3 LYS A  57      39.725 -11.286  36.570  1.00  0.00           H  
ATOM    801  HE2 LYS A  57      40.774  -9.915  36.982  1.00  0.00           H  
ATOM    802  HZ1 LYS A  57      41.586 -11.107  35.056  1.00  0.00           H  
ATOM    803  HZ2 LYS A  57      40.175 -10.850  34.243  1.00  0.00           H  
ATOM    804  HZ3 LYS A  57      41.150  -9.576  34.626  1.00  0.00           H  
ATOM    805  N   GLU A  58      34.851  -9.192  36.528  1.00 55.00           N  
ANISOU  805  N   GLU A  58     7519   7829   5550  -1741   2503    168
ATOM    806  CA  GLU A  58      34.108 -10.425  36.324  1.00 54.25           C  
ANISOU  806  CA  GLU A  58     7469   7629   5514  -1735   2690    229
ATOM    807  C   GLU A  58      33.421 -10.426  34.900  1.00 52.00           C  
ANISOU  807  C   GLU A  58     7041   7209   5504  -1666   2779     88
ATOM    808  O   GLU A  58      33.446 -11.437  34.193  1.00 50.92           O  
ANISOU  808  O   GLU A  58     6896   6952   5498  -1598   2831    194
ATOM    809  CB  GLU A  58      33.166 -10.671  37.560  1.00 55.94           C  
ANISOU  809  CB  GLU A  58     7848   7896   5508  -1874   2863    177
ATOM    810  CG  GLU A  58      33.888 -10.917  38.939  1.00 58.20           C  
ANISOU  810  CG  GLU A  58     8325   8297   5489  -1938   2765    360
ATOM    811  CD  GLU A  58      34.215  -9.658  39.800  1.00 59.27           C  
ANISOU  811  CD  GLU A  58     8532   8577   5411  -2021   2635    246
ATOM    812  OE1 GLU A  58      34.711  -9.732  41.007  1.00 58.95           O  
ANISOU  812  OE1 GLU A  58     8680   8638   5080  -2097   2539    364
ATOM    813  OE2 GLU A  58      33.983  -8.555  39.255  1.00 58.85           O1-
ANISOU  813  OE2 GLU A  58     8357   8527   5475  -2013   2616     34
ATOM    814  H   GLU A  58      34.629  -8.651  37.352  1.00  0.00           H  
ATOM    815  HA  GLU A  58      34.838 -11.234  36.320  1.00  0.00           H  
ATOM    816  HB3 GLU A  58      32.504 -11.510  37.346  1.00  0.00           H  
ATOM    817  HB2 GLU A  58      32.477  -9.832  37.659  1.00  0.00           H  
ATOM    818  HG3 GLU A  58      34.804 -11.482  38.768  1.00  0.00           H  
ATOM    819  HG2 GLU A  58      33.298 -11.614  39.533  1.00  0.00           H  
ATOM    820  N   ASP A  59      32.914  -9.277  34.436  1.00 50.61           N  
ANISOU  820  N   ASP A  59     6765   7047   5417  -1675   2774   -139
ATOM    821  CA  ASP A  59      32.259  -9.178  33.103  1.00 47.82           C  
ANISOU  821  CA  ASP A  59     6289   6573   5304  -1614   2823   -272
ATOM    822  C   ASP A  59      33.232  -8.968  31.942  1.00 46.62           C  
ANISOU  822  C   ASP A  59     6050   6362   5299  -1481   2682   -204
ATOM    823  O   ASP A  59      32.970  -9.384  30.810  1.00 43.74           O  
ANISOU  823  O   ASP A  59     5645   5873   5101  -1411   2715   -222
ATOM    824  CB  ASP A  59      31.279  -8.009  33.055  1.00 47.20           C  
ANISOU  824  CB  ASP A  59     6132   6523   5278  -1667   2875   -534
ATOM    825  CG  ASP A  59      30.294  -8.014  34.198  1.00 48.61           C  
ANISOU  825  CG  ASP A  59     6385   6758   5325  -1794   3045   -628
ATOM    826  OD1 ASP A  59      29.393  -8.878  34.209  1.00 48.51           O  
ANISOU  826  OD1 ASP A  59     6385   6676   5371  -1839   3207   -631
ATOM    827  OD2 ASP A  59      30.412  -7.126  35.069  1.00 49.11           O1-
ANISOU  827  OD2 ASP A  59     6500   6927   5233  -1854   3027   -707
ATOM    828  H   ASP A  59      32.969  -8.438  34.996  1.00  0.00           H  
ATOM    829  HA  ASP A  59      31.704 -10.099  32.924  1.00  0.00           H  
ATOM    830  HB3 ASP A  59      30.737  -8.030  32.110  1.00  0.00           H  
ATOM    831  HB2 ASP A  59      31.834  -7.071  33.060  1.00  0.00           H  
ATOM    832  N   VAL A  60      34.331  -8.270  32.210  1.00 47.28           N  
ANISOU  832  N   VAL A  60     6110   6530   5323  -1452   2526   -135
ATOM    833  CA  VAL A  60      35.401  -8.153  31.235  1.00 46.20           C  
ANISOU  833  CA  VAL A  60     5893   6337   5324  -1326   2413    -30
ATOM    834  C   VAL A  60      35.924  -9.553  30.887  1.00 46.89           C  
ANISOU  834  C   VAL A  60     6027   6325   5463  -1243   2454    191
ATOM    835  O   VAL A  60      36.359  -9.781  29.772  1.00 45.16           O  
ANISOU  835  O   VAL A  60     5765   5995   5397  -1130   2453    242
ATOM    836  CB  VAL A  60      36.540  -7.226  31.731  1.00 46.89           C  
ANISOU  836  CB  VAL A  60     5933   6533   5348  -1329   2234     27
ATOM    837  CG1 VAL A  60      37.783  -7.358  30.865  1.00 46.24           C  
ANISOU  837  CG1 VAL A  60     5763   6387   5419  -1197   2143    197
ATOM    838  CG2 VAL A  60      36.072  -5.782  31.748  1.00 46.25           C  
ANISOU  838  CG2 VAL A  60     5801   6505   5267  -1386   2203   -206
ATOM    839  H   VAL A  60      34.432  -7.810  33.104  1.00  0.00           H  
ATOM    840  HA  VAL A  60      34.983  -7.716  30.328  1.00  0.00           H  
ATOM    841  HB  VAL A  60      36.799  -7.515  32.750  1.00  0.00           H  
ATOM    842 HG11 VAL A  60      38.561  -6.694  31.242  1.00  0.00           H  
ATOM    843 HG12 VAL A  60      38.139  -8.388  30.894  1.00  0.00           H  
ATOM    844 HG13 VAL A  60      37.541  -7.087  29.837  1.00  0.00           H  
ATOM    845 HG21 VAL A  60      36.881  -5.141  32.098  1.00  0.00           H  
ATOM    846 HG22 VAL A  60      35.781  -5.482  30.741  1.00  0.00           H  
ATOM    847 HG23 VAL A  60      35.217  -5.685  32.417  1.00  0.00           H  
ATOM    848  N   ASP A  61      35.846 -10.492  31.830  1.00 48.24           N  
ANISOU  848  N   ASP A  61     6301   6521   5503  -1298   2506    321
ATOM    849  CA  ASP A  61      36.317 -11.854  31.593  1.00 49.47           C  
ANISOU  849  CA  ASP A  61     6513   6571   5711  -1219   2557    539
ATOM    850  C   ASP A  61      35.414 -12.644  30.652  1.00 48.10           C  
ANISOU  850  C   ASP A  61     6371   6236   5666  -1198   2711    462
ATOM    851  O   ASP A  61      35.911 -13.423  29.831  1.00 47.90           O  
ANISOU  851  O   ASP A  61     6361   6077   5759  -1090   2741    581
ATOM    852  CB  ASP A  61      36.494 -12.605  32.921  1.00 51.99           C  
ANISOU  852  CB  ASP A  61     6947   6961   5844  -1286   2560    713
ATOM    853  CG  ASP A  61      37.581 -11.995  33.784  1.00 53.88           C  
ANISOU  853  CG  ASP A  61     7167   7343   5959  -1297   2364    833
ATOM    854  OD1 ASP A  61      38.441 -11.274  33.232  1.00 54.16           O  
ANISOU  854  OD1 ASP A  61     7080   7392   6104  -1224   2234    845
ATOM    855  OD2 ASP A  61      37.582 -12.216  35.010  1.00 56.72           O1-
ANISOU  855  OD2 ASP A  61     7640   7800   6111  -1384   2334    915
ATOM    856  H   ASP A  61      35.454 -10.269  32.734  1.00  0.00           H  
ATOM    857  HA  ASP A  61      37.298 -11.784  31.123  1.00  0.00           H  
ATOM    858  HB3 ASP A  61      36.735 -13.648  32.718  1.00  0.00           H  
ATOM    859  HB2 ASP A  61      35.551 -12.601  33.468  1.00  0.00           H  
ATOM    860  N   LYS A  62      34.103 -12.449  30.772  1.00 47.02           N  
ANISOU  860  N   LYS A  62     6245   6102   5515  -1303   2809    265
ATOM    861  CA  LYS A  62      33.146 -13.053  29.844  1.00 45.93           C  
ANISOU  861  CA  LYS A  62     6118   5815   5516  -1305   2921    161
ATOM    862  C   LYS A  62      33.329 -12.481  28.439  1.00 43.31           C  
ANISOU  862  C   LYS A  62     5717   5402   5336  -1206   2854     65
ATOM    863  O   LYS A  62      33.247 -13.210  27.453  1.00 42.53           O  
ANISOU  863  O   LYS A  62     5664   5149   5344  -1146   2899     82
ATOM    864  CB  LYS A  62      31.704 -12.833  30.312  1.00 46.50           C  
ANISOU  864  CB  LYS A  62     6177   5918   5572  -1442   3028    -29
ATOM    865  CG  LYS A  62      31.330 -13.634  31.543  1.00 48.80           C  
ANISOU  865  CG  LYS A  62     6569   6245   5727  -1545   3150     64
ATOM    866  CD  LYS A  62      30.027 -13.143  32.169  1.00 49.84           C  
ANISOU  866  CD  LYS A  62     6667   6434   5833  -1679   3269   -127
ATOM    867  CE  LYS A  62      28.797 -13.578  31.387  1.00 49.83           C  
ANISOU  867  CE  LYS A  62     6605   6300   6027  -1724   3373   -265
ATOM    868  NZ  LYS A  62      27.612 -12.762  31.768  1.00 50.80           N1+
ANISOU  868  NZ  LYS A  62     6631   6481   6189  -1823   3461   -476
ATOM    869  H   LYS A  62      33.745 -11.871  31.519  1.00  0.00           H  
ATOM    870  HA  LYS A  62      33.335 -14.126  29.806  1.00  0.00           H  
ATOM    871  HB3 LYS A  62      31.019 -13.077  29.500  1.00  0.00           H  
ATOM    872  HB2 LYS A  62      31.546 -11.773  30.509  1.00  0.00           H  
ATOM    873  HG3 LYS A  62      32.133 -13.567  32.277  1.00  0.00           H  
ATOM    874  HG2 LYS A  62      31.230 -14.686  31.275  1.00  0.00           H  
ATOM    875  HD3 LYS A  62      30.046 -12.055  32.239  1.00  0.00           H  
ATOM    876  HD2 LYS A  62      29.955 -13.512  33.192  1.00  0.00           H  
ATOM    877  HE3 LYS A  62      28.593 -14.630  31.587  1.00  0.00           H  
ATOM    878  HE2 LYS A  62      28.987 -13.466  30.320  1.00  0.00           H  
ATOM    879  HZ1 LYS A  62      26.808 -13.067  31.238  1.00  0.00           H  
ATOM    880  HZ2 LYS A  62      27.427 -12.876  32.754  1.00  0.00           H  
ATOM    881  HZ3 LYS A  62      27.795 -11.789  31.571  1.00  0.00           H  
ATOM    882  N   ALA A  63      33.593 -11.183  28.351  1.00 40.34           N  
ANISOU  882  N   ALA A  63     5410   5020   4896  -1487   2446   -286
ATOM    883  CA  ALA A  63      33.821 -10.551  27.055  1.00 38.37           C  
ANISOU  883  CA  ALA A  63     5044   4757   4778  -1404   2297   -360
ATOM    884  C   ALA A  63      35.100 -11.062  26.389  1.00 37.14           C  
ANISOU  884  C   ALA A  63     4906   4615   4587  -1341   2115   -238
ATOM    885  O   ALA A  63      35.087 -11.341  25.199  1.00 35.05           O  
ANISOU  885  O   ALA A  63     4538   4300   4477  -1277   2031   -255
ATOM    886  CB  ALA A  63      33.850  -9.044  27.195  1.00 37.96           C  
ANISOU  886  CB  ALA A  63     4988   4760   4673  -1400   2271   -478
ATOM    887  H   ALA A  63      33.638 -10.619  29.188  1.00  0.00           H  
ATOM    888  HA  ALA A  63      32.983 -10.809  26.407  1.00  0.00           H  
ATOM    889  HB1 ALA A  63      34.021  -8.591  26.218  1.00  0.00           H  
ATOM    890  HB2 ALA A  63      32.897  -8.697  27.594  1.00  0.00           H  
ATOM    891  HB3 ALA A  63      34.653  -8.757  27.874  1.00  0.00           H  
ATOM    892  N   VAL A  64      36.183 -11.203  27.160  1.00 37.44           N  
ANISOU  892  N   VAL A  64     5076   4722   4428  -1359   2058   -119
ATOM    893  CA  VAL A  64      37.461 -11.688  26.629  1.00 37.02           C  
ANISOU  893  CA  VAL A  64     5042   4682   4342  -1302   1890      0
ATOM    894  C   VAL A  64      37.399 -13.159  26.216  1.00 37.03           C  
ANISOU  894  C   VAL A  64     5014   4607   4446  -1289   1901     99
ATOM    895  O   VAL A  64      37.904 -13.516  25.157  1.00 35.68           O  
ANISOU  895  O   VAL A  64     4775   4405   4375  -1222   1786    124
ATOM    896  CB  VAL A  64      38.624 -11.459  27.625  1.00 37.82           C  
ANISOU  896  CB  VAL A  64     5287   4871   4210  -1327   1820    102
ATOM    897  CG1 VAL A  64      39.896 -12.166  27.173  1.00 37.19           C  
ANISOU  897  CG1 VAL A  64     5224   4792   4113  -1275   1664    239
ATOM    898  CG2 VAL A  64      38.896  -9.968  27.777  1.00 37.90           C  
ANISOU  898  CG2 VAL A  64     5307   4950   4140  -1324   1768      0
ATOM    899  H   VAL A  64      36.137 -10.973  28.142  1.00  0.00           H  
ATOM    900  HA  VAL A  64      37.682 -11.108  25.733  1.00  0.00           H  
ATOM    901  HB  VAL A  64      38.332 -11.859  28.596  1.00  0.00           H  
ATOM    902 HG11 VAL A  64      40.691 -11.983  27.896  1.00  0.00           H  
ATOM    903 HG12 VAL A  64      39.711 -13.238  27.101  1.00  0.00           H  
ATOM    904 HG13 VAL A  64      40.198 -11.784  26.198  1.00  0.00           H  
ATOM    905 HG21 VAL A  64      39.716  -9.817  28.480  1.00  0.00           H  
ATOM    906 HG22 VAL A  64      39.166  -9.547  26.809  1.00  0.00           H  
ATOM    907 HG23 VAL A  64      38.001  -9.471  28.152  1.00  0.00           H  
ATOM    908  N   LYS A  65      36.779 -14.010  27.031  1.00 38.67           N  
ANISOU  908  N   LYS A  65     5273   4782   4634  -1352   2045    153
ATOM    909  CA  LYS A  65      36.604 -15.417  26.651  1.00 38.98           C  
ANISOU  909  CA  LYS A  65     5277   4737   4795  -1344   2071    238
ATOM    910  C   LYS A  65      35.848 -15.521  25.328  1.00 37.69           C  
ANISOU  910  C   LYS A  65     4953   4496   4872  -1294   2060    128
ATOM    911  O   LYS A  65      36.218 -16.318  24.474  1.00 37.31           O  
ANISOU  911  O   LYS A  65     4851   4397   4927  -1243   1979    177
ATOM    912  CB  LYS A  65      35.912 -16.225  27.752  1.00 42.00           C  
ANISOU  912  CB  LYS A  65     5735   5090   5132  -1427   2248    303
ATOM    913  CG  LYS A  65      36.836 -16.551  28.914  1.00 43.91           C  
ANISOU  913  CG  LYS A  65     6144   5393   5144  -1465   2227    459
ATOM    914  CD  LYS A  65      36.102 -17.251  30.042  1.00 46.80           C  
ANISOU  914  CD  LYS A  65     6598   5735   5449  -1552   2415    521
ATOM    915  CE  LYS A  65      37.078 -17.798  31.074  1.00 48.65           C  
ANISOU  915  CE  LYS A  65     6997   6017   5467  -1581   2373    703
ATOM    916  NZ  LYS A  65      36.390 -18.585  32.141  1.00 51.74           N1+
ANISOU  916  NZ  LYS A  65     7483   6378   5796  -1665   2559    782
ATOM    917  H   LYS A  65      36.424 -13.689  27.920  1.00  0.00           H  
ATOM    918  HA  LYS A  65      37.595 -15.845  26.500  1.00  0.00           H  
ATOM    919  HB3 LYS A  65      35.520 -17.151  27.330  1.00  0.00           H  
ATOM    920  HB2 LYS A  65      35.049 -15.670  28.120  1.00  0.00           H  
ATOM    921  HG3 LYS A  65      37.285 -15.631  29.289  1.00  0.00           H  
ATOM    922  HG2 LYS A  65      37.650 -17.185  28.563  1.00  0.00           H  
ATOM    923  HD3 LYS A  65      35.507 -18.069  29.635  1.00  0.00           H  
ATOM    924  HD2 LYS A  65      35.421 -16.549  30.523  1.00  0.00           H  
ATOM    925  HE3 LYS A  65      37.625 -16.972  31.529  1.00  0.00           H  
ATOM    926  HE2 LYS A  65      37.815 -18.428  30.577  1.00  0.00           H  
ATOM    927  HZ1 LYS A  65      37.073 -18.927  32.801  1.00  0.00           H  
ATOM    928  HZ2 LYS A  65      35.726 -17.994  32.620  1.00  0.00           H  
ATOM    929  HZ3 LYS A  65      35.905 -19.366  31.724  1.00  0.00           H  
ATOM    930  N   ALA A  66      34.824 -14.690  25.150  1.00 37.19           N  
ANISOU  930  N   ALA A  66     4814   4423   4894  -1304   2134    -23
ATOM    931  CA  ALA A  66      34.062 -14.626  23.891  1.00 36.02           C  
ANISOU  931  CA  ALA A  66     4512   4206   4968  -1254   2110   -141
ATOM    932  C   ALA A  66      34.901 -14.142  22.708  1.00 33.92           C  
ANISOU  932  C   ALA A  66     4196   3962   4729  -1167   1923   -158
ATOM    933  O   ALA A  66      34.863 -14.728  21.626  1.00 32.68           O  
ANISOU  933  O   ALA A  66     3955   3748   4713  -1115   1857   -167
ATOM    934  CB  ALA A  66      32.842 -13.729  24.058  1.00 36.83           C  
ANISOU  934  CB  ALA A  66     4548   4297   5146  -1285   2222   -297
ATOM    935  H   ALA A  66      34.542 -14.070  25.895  1.00  0.00           H  
ATOM    936  HA  ALA A  66      33.709 -15.632  23.662  1.00  0.00           H  
ATOM    937  HB1 ALA A  66      32.288 -13.690  23.120  1.00  0.00           H  
ATOM    938  HB2 ALA A  66      32.200 -14.130  24.843  1.00  0.00           H  
ATOM    939  HB3 ALA A  66      33.164 -12.724  24.331  1.00  0.00           H  
ATOM    940  N   ALA A  67      35.666 -13.084  22.933  1.00 32.94           N  
ANISOU  940  N   ALA A  67     4127   3919   4466  -1154   1842   -162
ATOM    941  CA  ALA A  67      36.562 -12.550  21.921  1.00 32.29           C  
ANISOU  941  CA  ALA A  67     4012   3865   4391  -1077   1674   -167
ATOM    942  C   ALA A  67      37.619 -13.577  21.566  1.00 31.86           C  
ANISOU  942  C   ALA A  67     3988   3799   4318  -1041   1580    -33
ATOM    943  O   ALA A  67      37.957 -13.731  20.391  1.00 31.25           O  
ANISOU  943  O   ALA A  67     3842   3695   4334   -975   1478    -45
ATOM    944  CB  ALA A  67      37.211 -11.261  22.414  1.00 32.17           C  
ANISOU  944  CB  ALA A  67     4059   3936   4226  -1081   1621   -187
ATOM    945  H   ALA A  67      35.638 -12.622  23.831  1.00  0.00           H  
ATOM    946  HA  ALA A  67      35.981 -12.326  21.026  1.00  0.00           H  
ATOM    947  HB1 ALA A  67      37.879 -10.873  21.645  1.00  0.00           H  
ATOM    948  HB2 ALA A  67      36.438 -10.523  22.629  1.00  0.00           H  
ATOM    949  HB3 ALA A  67      37.780 -11.464  23.321  1.00  0.00           H  
ATOM    950  N   ARG A  68      38.133 -14.290  22.570  1.00 32.33           N  
ANISOU  950  N   ARG A  68     4151   3876   4257  -1085   1615     93
ATOM    951  CA  ARG A  68      39.139 -15.300  22.311  1.00 32.06           C  
ANISOU  951  CA  ARG A  68     4142   3823   4214  -1053   1529    225
ATOM    952  C   ARG A  68      38.554 -16.434  21.492  1.00 31.98           C  
ANISOU  952  C   ARG A  68     4045   3716   4388  -1031   1560    218
ATOM    953  O   ARG A  68      39.201 -16.934  20.586  1.00 31.25           O  
ANISOU  953  O   ARG A  68     3913   3596   4362   -973   1461    253
ATOM    954  CB  ARG A  68      39.752 -15.817  23.603  1.00 33.39           C  
ANISOU  954  CB  ARG A  68     4441   4025   4218  -1106   1557    366
ATOM    955  CG  ARG A  68      40.763 -16.953  23.443  1.00 33.61           C  
ANISOU  955  CG  ARG A  68     4496   4024   4249  -1075   1475    513
ATOM    956  CD  ARG A  68      41.972 -16.554  22.627  1.00 32.86           C  
ANISOU  956  CD  ARG A  68     4375   3960   4148  -1003   1309    530
ATOM    957  NE  ARG A  68      42.654 -15.405  23.229  1.00 32.67           N  
ANISOU  957  NE  ARG A  68     4419   4029   3963  -1014   1247    526
ATOM    958  CZ  ARG A  68      43.502 -14.598  22.599  1.00 31.24           C  
ANISOU  958  CZ  ARG A  68     4211   3888   3769   -962   1123    499
ATOM    959  NH1 ARG A  68      43.811 -14.788  21.318  1.00 30.07           N  
ANISOU  959  NH1 ARG A  68     3975   3701   3749   -893   1049    477
ATOM    960  NH2 ARG A  68      44.052 -13.585  23.266  1.00 31.28           N1+
ANISOU  960  NH2 ARG A  68     4281   3973   3632   -981   1077    493
ATOM    961  H   ARG A  68      37.821 -14.127  23.517  1.00  0.00           H  
ATOM    962  HA  ARG A  68      39.934 -14.839  21.725  1.00  0.00           H  
ATOM    963  HB3 ARG A  68      38.957 -16.135  24.277  1.00  0.00           H  
ATOM    964  HB2 ARG A  68      40.221 -14.990  24.135  1.00  0.00           H  
ATOM    965  HG3 ARG A  68      40.276 -17.808  22.974  1.00  0.00           H  
ATOM    966  HG2 ARG A  68      41.086 -17.291  24.427  1.00  0.00           H  
ATOM    967  HD3 ARG A  68      41.659 -16.300  21.614  1.00  0.00           H  
ATOM    968  HD2 ARG A  68      42.663 -17.395  22.566  1.00  0.00           H  
ATOM    969  HE  ARG A  68      42.435 -15.247  24.202  1.00  0.00           H  
ATOM    970 HH12 ARG A  68      44.457 -14.164  20.857  1.00  0.00           H  
ATOM    971 HH11 ARG A  68      43.399 -15.556  20.808  1.00  0.00           H  
ATOM    972 HH22 ARG A  68      44.698 -12.964  22.799  1.00  0.00           H  
ATOM    973 HH21 ARG A  68      43.823 -13.437  24.239  1.00  0.00           H  
ATOM    974  N   GLN A  69      37.321 -16.821  21.782  1.00 33.89           N  
ANISOU  974  N   GLN A  69     4253   3904   4720  -1079   1699    165
ATOM    975  CA  GLN A  69      36.702 -17.933  21.081  1.00 34.49           C  
ANISOU  975  CA  GLN A  69     4243   3881   4979  -1065   1735    153
ATOM    976  C   GLN A  69      36.446 -17.574  19.616  1.00 32.40           C  
ANISOU  976  C   GLN A  69     3860   3590   4861   -995   1646     35
ATOM    977  O   GLN A  69      36.698 -18.374  18.714  1.00 31.24           O  
ANISOU  977  O   GLN A  69     3660   3389   4818   -949   1583     52
ATOM    978  CB  GLN A  69      35.409 -18.381  21.791  1.00 37.24           C  
ANISOU  978  CB  GLN A  69     4578   4174   5397  -1138   1915    120
ATOM    979  CG  GLN A  69      34.813 -19.642  21.215  1.00 39.28           C  
ANISOU  979  CG  GLN A  69     4754   4324   5844  -1134   1959    122
ATOM    980  CD  GLN A  69      35.790 -20.799  21.228  1.00 40.82           C  
ANISOU  980  CD  GLN A  69     5000   4491   6019  -1117   1904    273
ATOM    981  OE1 GLN A  69      36.233 -21.263  20.183  1.00 43.55           O  
ANISOU  981  OE1 GLN A  69     5286   4801   6459  -1055   1803    270
ATOM    982  NE2 GLN A  69      36.149 -21.255  22.413  1.00 43.53           N  
ANISOU  982  NE2 GLN A  69     5456   4850   6232  -1170   1968    406
ATOM    983  H   GLN A  69      36.797 -16.341  22.500  1.00  0.00           H  
ATOM    984  HA  GLN A  69      37.400 -18.770  21.102  1.00  0.00           H  
ATOM    985  HB3 GLN A  69      34.673 -17.578  21.743  1.00  0.00           H  
ATOM    986  HB2 GLN A  69      35.611 -18.528  22.852  1.00  0.00           H  
ATOM    987  HG3 GLN A  69      34.487 -19.454  20.192  1.00  0.00           H  
ATOM    988  HG2 GLN A  69      33.922 -19.913  21.782  1.00  0.00           H  
ATOM    989 HE22 GLN A  69      36.798 -22.026  22.482  1.00  0.00           H  
ATOM    990 HE21 GLN A  69      35.774 -20.834  23.251  1.00  0.00           H  
ATOM    991  N   ALA A  70      35.959 -16.369  19.379  1.00 31.27           N  
ANISOU  991  N   ALA A  70     3676   3482   4722   -985   1637    -84
ATOM    992  CA  ALA A  70      35.702 -15.902  18.029  1.00 30.23           C  
ANISOU  992  CA  ALA A  70     3442   3331   4710   -919   1545   -193
ATOM    993  C   ALA A  70      37.019 -15.717  17.228  1.00 29.24           C  
ANISOU  993  C   ALA A  70     3338   3246   4525   -848   1389   -140
ATOM    994  O   ALA A  70      37.000 -15.678  15.999  1.00 29.11           O  
ANISOU  994  O   ALA A  70     3250   3205   4604   -787   1305   -200
ATOM    995  CB  ALA A  70      34.913 -14.595  18.076  1.00 29.85           C  
ANISOU  995  CB  ALA A  70     3355   3311   4676   -927   1573   -322
ATOM    996  H   ALA A  70      35.756 -15.746  20.148  1.00  0.00           H  
ATOM    997  HA  ALA A  70      35.094 -16.650  17.519  1.00  0.00           H  
ATOM    998  HB1 ALA A  70      34.722 -14.248  17.060  1.00  0.00           H  
ATOM    999  HB2 ALA A  70      33.964 -14.761  18.587  1.00  0.00           H  
ATOM   1000  HB3 ALA A  70      35.488 -13.842  18.615  1.00  0.00           H  
ATOM   1001  N   PHE A  71      38.148 -15.615  17.922  1.00 29.20           N  
ANISOU 1001  N   PHE A  71     3429   3300   4364   -858   1351    -29
ATOM   1002  CA  PHE A  71      39.454 -15.485  17.243  1.00 28.09           C  
ANISOU 1002  CA  PHE A  71     3306   3193   4174   -796   1213     27
ATOM   1003  C   PHE A  71      40.144 -16.827  16.934  1.00 28.91           C  
ANISOU 1003  C   PHE A  71     3414   3248   4319   -773   1180    131
ATOM   1004  O   PHE A  71      41.158 -16.840  16.232  1.00 27.13           O  
ANISOU 1004  O   PHE A  71     3186   3036   4082   -717   1074    168
ATOM   1005  CB  PHE A  71      40.390 -14.605  18.050  1.00 27.24           C  
ANISOU 1005  CB  PHE A  71     3285   3170   3892   -811   1170     84
ATOM   1006  CG  PHE A  71      41.606 -14.173  17.287  1.00 26.12           C  
ANISOU 1006  CG  PHE A  71     3143   3064   3716   -747   1035    114
ATOM   1007  CD1 PHE A  71      41.483 -13.275  16.233  1.00 24.96           C  
ANISOU 1007  CD1 PHE A  71     2935   2926   3623   -696    972     17
ATOM   1008  CD2 PHE A  71      42.861 -14.667  17.616  1.00 25.84           C  
ANISOU 1008  CD2 PHE A  71     3166   3048   3601   -739    972    241
ATOM   1009  CE1 PHE A  71      42.598 -12.865  15.514  1.00 24.32           C  
ANISOU 1009  CE1 PHE A  71     2854   2874   3512   -640    860     46
ATOM   1010  CE2 PHE A  71      43.986 -14.281  16.895  1.00 25.45           C  
ANISOU 1010  CE2 PHE A  71     3108   3025   3535   -681    856    265
ATOM   1011  CZ  PHE A  71      43.857 -13.374  15.846  1.00 24.53           C  
ANISOU 1011  CZ  PHE A  71     2933   2919   3467   -634    806    168
ATOM   1012  H   PHE A  71      38.123 -15.626  18.932  1.00  0.00           H  
ATOM   1013  HA  PHE A  71      39.277 -14.984  16.291  1.00  0.00           H  
ATOM   1014  HB3 PHE A  71      40.698 -15.135  18.951  1.00  0.00           H  
ATOM   1015  HB2 PHE A  71      39.849 -13.725  18.398  1.00  0.00           H  
ATOM   1016  HD1 PHE A  71      40.511 -12.887  15.964  1.00  0.00           H  
ATOM   1017  HD2 PHE A  71      42.971 -15.358  18.439  1.00  0.00           H  
ATOM   1018  HE1 PHE A  71      42.489 -12.158  14.705  1.00  0.00           H  
ATOM   1019  HE2 PHE A  71      44.955 -14.684  17.149  1.00  0.00           H  
ATOM   1020  HZ  PHE A  71      44.729 -13.064  15.289  1.00  0.00           H  
ATOM   1021  N   GLN A  72      39.591 -17.949  17.403  1.00 31.09           N  
ANISOU 1021  N   GLN A  72     3691   3462   4657   -813   1272    173
ATOM   1022  CA  GLN A  72      40.277 -19.244  17.263  1.00 32.60           C  
ANISOU 1022  CA  GLN A  72     3894   3601   4888   -796   1247    283
ATOM   1023  C   GLN A  72      40.467 -19.644  15.808  1.00 30.47           C  
ANISOU 1023  C   GLN A  72     3543   3287   4747   -726   1168    231
ATOM   1024  O   GLN A  72      39.608 -19.391  15.005  1.00 29.73           O  
ANISOU 1024  O   GLN A  72     3373   3167   4755   -707   1173    109
ATOM   1025  CB  GLN A  72      39.525 -20.350  18.013  1.00 37.07           C  
ANISOU 1025  CB  GLN A  72     4471   4099   5513   -856   1372    331
ATOM   1026  CG  GLN A  72      39.671 -20.256  19.524  1.00 40.97           C  
ANISOU 1026  CG  GLN A  72     5075   4636   5853   -924   1443    430
ATOM   1027  CD  GLN A  72      41.130 -20.246  19.970  1.00 44.97           C  
ANISOU 1027  CD  GLN A  72     5669   5198   6219   -907   1344    563
ATOM   1028  OE1 GLN A  72      41.890 -21.183  19.686  1.00 50.82           O  
ANISOU 1028  OE1 GLN A  72     6409   5897   7003   -876   1289    656
ATOM   1029  NE2 GLN A  72      41.536 -19.178  20.655  1.00 46.01           N  
ANISOU 1029  NE2 GLN A  72     5870   5420   6191   -926   1316    567
ATOM   1030  H   GLN A  72      38.691 -17.916  17.860  1.00  0.00           H  
ATOM   1031  HA  GLN A  72      41.265 -19.148  17.714  1.00  0.00           H  
ATOM   1032  HB3 GLN A  72      39.881 -21.323  17.675  1.00  0.00           H  
ATOM   1033  HB2 GLN A  72      38.468 -20.313  17.748  1.00  0.00           H  
ATOM   1034  HG3 GLN A  72      39.155 -21.095  19.991  1.00  0.00           H  
ATOM   1035  HG2 GLN A  72      39.177 -19.352  19.880  1.00  0.00           H  
ATOM   1036 HE22 GLN A  72      42.492 -19.117  20.976  1.00  0.00           H  
ATOM   1037 HE21 GLN A  72      40.888 -18.429  20.854  1.00  0.00           H  
ATOM   1038  N   ILE A  73      41.614 -20.247  15.474  1.00 29.61           N  
ANISOU 1038  N   ILE A  73     3452   3170   4630   -686   1091    320
ATOM   1039  CA  ILE A  73      41.823 -20.829  14.146  1.00 27.71           C  
ANISOU 1039  CA  ILE A  73     3141   2877   4511   -623   1031    278
ATOM   1040  C   ILE A  73      40.631 -21.709  13.781  1.00 28.01           C  
ANISOU 1040  C   ILE A  73     3107   2825   4708   -639   1106    206
ATOM   1041  O   ILE A  73      40.141 -22.464  14.606  1.00 27.79           O  
ANISOU 1041  O   ILE A  73     3096   2751   4712   -693   1199    258
ATOM   1042  CB  ILE A  73      43.136 -21.654  14.082  1.00 28.01           C  
ANISOU 1042  CB  ILE A  73     3207   2896   4538   -592    970    400
ATOM   1043  CG1 ILE A  73      44.350 -20.724  14.120  1.00 26.60           C  
ANISOU 1043  CG1 ILE A  73     3073   2800   4233   -562    877    446
ATOM   1044  CG2 ILE A  73      43.191 -22.515  12.832  1.00 27.91           C  
ANISOU 1044  CG2 ILE A  73     3122   2812   4668   -539    939    354
ATOM   1045  CD1 ILE A  73      44.575 -19.886  12.873  1.00 25.53           C  
ANISOU 1045  CD1 ILE A  73     2892   2695   4111   -501    801    349
ATOM   1046  H   ILE A  73      42.366 -20.310  16.146  1.00  0.00           H  
ATOM   1047  HA  ILE A  73      41.889 -20.018  13.420  1.00  0.00           H  
ATOM   1048  HB  ILE A  73      43.175 -22.308  14.953  1.00  0.00           H  
ATOM   1049 HG13 ILE A  73      45.246 -21.310  14.327  1.00  0.00           H  
ATOM   1050 HG12 ILE A  73      44.273 -20.067  14.986  1.00  0.00           H  
ATOM   1051 HG21 ILE A  73      44.124 -23.079  12.820  1.00  0.00           H  
ATOM   1052 HG22 ILE A  73      42.349 -23.207  12.829  1.00  0.00           H  
ATOM   1053 HG23 ILE A  73      43.140 -21.878  11.949  1.00  0.00           H  
ATOM   1054 HD11 ILE A  73      45.460 -19.264  13.007  1.00  0.00           H  
ATOM   1055 HD12 ILE A  73      44.719 -20.542  12.015  1.00  0.00           H  
ATOM   1056 HD13 ILE A  73      43.707 -19.249  12.701  1.00  0.00           H  
ATOM   1057  N   GLY A  74      40.156 -21.583  12.546  1.00 27.04           N  
ANISOU 1057  N   GLY A  74     2908   2679   4685   -594   1065     86
ATOM   1058  CA  GLY A  74      38.992 -22.335  12.077  1.00 27.60           C  
ANISOU 1058  CA  GLY A  74     2900   2665   4921   -605   1120     -2
ATOM   1059  C   GLY A  74      37.644 -21.668  12.349  1.00 27.76           C  
ANISOU 1059  C   GLY A  74     2879   2686   4980   -644   1188   -108
ATOM   1060  O   GLY A  74      36.617 -22.163  11.909  1.00 27.27           O  
ANISOU 1060  O   GLY A  74     2739   2555   5064   -652   1225   -197
ATOM   1061  H   GLY A  74      40.601 -20.951  11.896  1.00  0.00           H  
ATOM   1062  HA3 GLY A  74      39.000 -23.328  12.525  1.00  0.00           H  
ATOM   1063  HA2 GLY A  74      39.092 -22.524  11.008  1.00  0.00           H  
ATOM   1064  N   SER A  75      37.627 -20.552  13.070  1.00 27.91           N  
ANISOU 1064  N   SER A  75     2944   2779   4879   -670   1203   -104
ATOM   1065  CA  SER A  75      36.352 -19.895  13.369  1.00 28.84           C  
ANISOU 1065  CA  SER A  75     3018   2894   5043   -707   1276   -207
ATOM   1066  C   SER A  75      35.832 -19.125  12.145  1.00 28.33           C  
ANISOU 1066  C   SER A  75     2878   2836   5050   -653   1193   -346
ATOM   1067  O   SER A  75      36.586 -18.863  11.207  1.00 27.44           O  
ANISOU 1067  O   SER A  75     2769   2751   4904   -591   1083   -351
ATOM   1068  CB  SER A  75      36.534 -18.923  14.515  1.00 29.33           C  
ANISOU 1068  CB  SER A  75     3156   3032   4953   -750   1318   -166
ATOM   1069  OG  SER A  75      37.196 -17.759  14.031  1.00 29.25           O  
ANISOU 1069  OG  SER A  75     3164   3097   4851   -703   1214   -191
ATOM   1070  H   SER A  75      38.492 -20.158  13.411  1.00  0.00           H  
ATOM   1071  HA  SER A  75      35.619 -20.650  13.654  1.00  0.00           H  
ATOM   1072  HB3 SER A  75      37.140 -19.388  15.293  1.00  0.00           H  
ATOM   1073  HB2 SER A  75      35.558 -18.646  14.915  1.00  0.00           H  
ATOM   1074  HG  SER A  75      37.316 -17.136  14.751  1.00  0.00           H  
ATOM   1075  N   PRO A  76      34.550 -18.730  12.160  1.00 29.04           N  
ANISOU 1075  N   PRO A  76     2899   2898   5235   -677   1247   -458
ATOM   1076  CA  PRO A  76      34.019 -17.952  11.037  1.00 28.64           C  
ANISOU 1076  CA  PRO A  76     2777   2852   5251   -625   1160   -585
ATOM   1077  C   PRO A  76      34.742 -16.634  10.737  1.00 27.36           C  
ANISOU 1077  C   PRO A  76     2658   2776   4959   -582   1067   -584
ATOM   1078  O   PRO A  76      34.981 -16.326   9.569  1.00 26.59           O  
ANISOU 1078  O   PRO A  76     2538   2688   4876   -518    958   -631
ATOM   1079  CB  PRO A  76      32.563 -17.710  11.445  1.00 29.94           C  
ANISOU 1079  CB  PRO A  76     2867   2973   5533   -671   1253   -686
ATOM   1080  CG  PRO A  76      32.224 -18.897  12.291  1.00 30.88           C  
ANISOU 1080  CG  PRO A  76     2989   3029   5713   -734   1379   -629
ATOM   1081  CD  PRO A  76      33.478 -19.187  13.069  1.00 30.06           C  
ANISOU 1081  CD  PRO A  76     3000   2973   5447   -749   1389   -475
ATOM   1082  HA  PRO A  76      34.034 -18.573  10.141  1.00  0.00           H  
ATOM   1083  HB3 PRO A  76      31.934 -17.711  10.555  1.00  0.00           H  
ATOM   1084  HB2 PRO A  76      32.504 -16.806  12.052  1.00  0.00           H  
ATOM   1085  HG3 PRO A  76      31.994 -19.746  11.647  1.00  0.00           H  
ATOM   1086  HG2 PRO A  76      31.424 -18.632  12.982  1.00  0.00           H  
ATOM   1087  HD2 PRO A  76      33.489 -18.578  13.973  1.00  0.00           H  
ATOM   1088  HD3 PRO A  76      33.568 -20.263  13.219  1.00  0.00           H  
ATOM   1089  N   TRP A  77      35.101 -15.878  11.774  1.00 27.34           N  
ANISOU 1089  N   TRP A  77     2722   2833   4831   -619   1110   -531
ATOM   1090  CA  TRP A  77      35.818 -14.616  11.608  1.00 25.90           C  
ANISOU 1090  CA  TRP A  77     2581   2727   4531   -585   1031   -526
ATOM   1091  C   TRP A  77      37.245 -14.821  11.094  1.00 25.34           C  
ANISOU 1091  C   TRP A  77     2565   2691   4369   -538    937   -435
ATOM   1092  O   TRP A  77      37.717 -14.011  10.338  1.00 24.96           O  
ANISOU 1092  O   TRP A  77     2520   2681   4282   -487    847   -457
ATOM   1093  CB  TRP A  77      35.856 -13.847  12.915  1.00 25.97           C  
ANISOU 1093  CB  TRP A  77     2648   2788   4431   -642   1105   -496
ATOM   1094  CG  TRP A  77      36.313 -12.434  12.831  1.00 24.96           C  
ANISOU 1094  CG  TRP A  77     2545   2727   4211   -617   1040   -517
ATOM   1095  CD1 TRP A  77      37.389 -11.887  13.466  1.00 24.64           C  
ANISOU 1095  CD1 TRP A  77     2587   2753   4019   -627   1017   -436
ATOM   1096  CD2 TRP A  77      35.713 -11.367  12.079  1.00 24.69           C  
ANISOU 1096  CD2 TRP A  77     2450   2693   4236   -580    986   -625
ATOM   1097  NE1 TRP A  77      37.493 -10.558  13.166  1.00 24.01           N  
ANISOU 1097  NE1 TRP A  77     2502   2714   3906   -600    960   -490
ATOM   1098  CE2 TRP A  77      36.478 -10.209  12.318  1.00 23.98           C  
ANISOU 1098  CE2 TRP A  77     2413   2671   4028   -570    941   -602
ATOM   1099  CE3 TRP A  77      34.608 -11.278  11.228  1.00 24.94           C  
ANISOU 1099  CE3 TRP A  77     2387   2673   4414   -553    966   -739
ATOM   1100  CZ2 TRP A  77      36.164  -8.976  11.744  1.00 23.48           C  
ANISOU 1100  CZ2 TRP A  77     2310   2618   3990   -535    883   -682
ATOM   1101  CZ3 TRP A  77      34.290 -10.047  10.678  1.00 24.42           C  
ANISOU 1101  CZ3 TRP A  77     2286   2622   4369   -517    903   -817
ATOM   1102  CH2 TRP A  77      35.064  -8.918  10.936  1.00 23.77           C  
ANISOU 1102  CH2 TRP A  77     2258   2603   4168   -508    865   -785
ATOM   1103  H   TRP A  77      34.878 -16.172  12.714  1.00  0.00           H  
ATOM   1104  HA  TRP A  77      35.278 -14.014  10.877  1.00  0.00           H  
ATOM   1105  HB3 TRP A  77      36.479 -14.384  13.630  1.00  0.00           H  
ATOM   1106  HB2 TRP A  77      34.871 -13.879  13.380  1.00  0.00           H  
ATOM   1107  HD1 TRP A  77      38.013 -12.502  14.098  1.00  0.00           H  
ATOM   1108  HE1 TRP A  77      38.242 -10.008  13.562  1.00  0.00           H  
ATOM   1109  HE3 TRP A  77      34.021 -12.158  11.011  1.00  0.00           H  
ATOM   1110  HZ2 TRP A  77      36.782  -8.114  11.945  1.00  0.00           H  
ATOM   1111  HZ3 TRP A  77      33.428  -9.949  10.035  1.00  0.00           H  
ATOM   1112  HH2 TRP A  77      34.777  -7.982  10.481  1.00  0.00           H  
ATOM   1113  N   ARG A  78      37.912 -15.902  11.491  1.00 24.90           N  
ANISOU 1113  N   ARG A  78     2551   2618   4291   -554    962   -334
ATOM   1114  CA  ARG A  78      39.254 -16.176  11.003  1.00 24.57           C  
ANISOU 1114  CA  ARG A  78     2550   2599   4185   -508    880   -251
ATOM   1115  C   ARG A  78      39.277 -16.738   9.577  1.00 23.77           C  
ANISOU 1115  C   ARG A  78     2396   2456   4178   -446    811   -303
ATOM   1116  O   ARG A  78      40.232 -16.484   8.840  1.00 21.81           O  
ANISOU 1116  O   ARG A  78     2169   2238   3880   -395    729   -278
ATOM   1117  CB  ARG A  78      39.983 -17.157  11.926  1.00 25.19           C  
ANISOU 1117  CB  ARG A  78     2687   2668   4217   -543    924   -120
ATOM   1118  CG  ARG A  78      40.284 -16.661  13.326  1.00 25.74           C  
ANISOU 1118  CG  ARG A  78     2832   2790   4157   -599    972    -46
ATOM   1119  CD  ARG A  78      41.111 -15.385  13.341  1.00 24.67           C  
ANISOU 1119  CD  ARG A  78     2736   2736   3901   -577    898    -38
ATOM   1120  NE  ARG A  78      42.426 -15.537  12.732  1.00 24.17           N  
ANISOU 1120  NE  ARG A  78     2690   2688   3802   -525    805     30
ATOM   1121  CZ  ARG A  78      43.481 -16.126  13.288  1.00 24.68           C  
ANISOU 1121  CZ  ARG A  78     2808   2762   3807   -532    787    150
ATOM   1122  NH1 ARG A  78      43.397 -16.700  14.485  1.00 25.57           N  
ANISOU 1122  NH1 ARG A  78     2970   2868   3876   -589    853    228
ATOM   1123  NH2 ARG A  78      44.648 -16.135  12.630  1.00 24.02           N1+
ANISOU 1123  NH2 ARG A  78     2726   2690   3707   -481    703    196
ATOM   1124  H   ARG A  78      37.487 -16.547  12.141  1.00  0.00           H  
ATOM   1125  HA  ARG A  78      39.810 -15.238  11.003  1.00  0.00           H  
ATOM   1126  HB3 ARG A  78      40.911 -17.476  11.451  1.00  0.00           H  
ATOM   1127  HB2 ARG A  78      39.412 -18.084  11.988  1.00  0.00           H  
ATOM   1128  HG3 ARG A  78      40.809 -17.439  13.881  1.00  0.00           H  
ATOM   1129  HG2 ARG A  78      39.348 -16.492  13.859  1.00  0.00           H  
ATOM   1130  HD3 ARG A  78      41.226 -15.041  14.369  1.00  0.00           H  
ATOM   1131  HD2 ARG A  78      40.564 -14.594  12.828  1.00  0.00           H  
ATOM   1132  HE  ARG A  78      42.497 -15.145  11.804  1.00  0.00           H  
ATOM   1133 HH12 ARG A  78      44.209 -17.142  14.891  1.00  0.00           H  
ATOM   1134 HH11 ARG A  78      42.521 -16.693  14.988  1.00  0.00           H  
ATOM   1135 HH22 ARG A  78      45.456 -16.579  13.042  1.00  0.00           H  
ATOM   1136 HH21 ARG A  78      44.719 -15.698  11.722  1.00  0.00           H  
ATOM   1137  N   THR A  79      38.245 -17.501   9.205  1.00 23.47           N  
ANISOU 1137  N   THR A  79     2292   2347   4276   -454    846   -376
ATOM   1138  CA  THR A  79      38.213 -18.176   7.903  1.00 23.73           C  
ANISOU 1138  CA  THR A  79     2278   2335   4401   -401    784   -432
ATOM   1139  C   THR A  79      37.464 -17.422   6.784  1.00 23.99           C  
ANISOU 1139  C   THR A  79     2257   2372   4484   -357    713   -560
ATOM   1140  O   THR A  79      37.652 -17.735   5.606  1.00 23.72           O  
ANISOU 1140  O   THR A  79     2206   2322   4484   -303    640   -603
ATOM   1141  CB  THR A  79      37.590 -19.576   8.012  1.00 24.74           C  
ANISOU 1141  CB  THR A  79     2362   2375   4663   -429    850   -441
ATOM   1142  OG1 THR A  79      36.250 -19.470   8.510  1.00 24.77           O  
ANISOU 1142  OG1 THR A  79     2312   2344   4754   -477    925   -514
ATOM   1143  CG2 THR A  79      38.407 -20.476   8.949  1.00 25.02           C  
ANISOU 1143  CG2 THR A  79     2452   2396   4659   -463    907   -303
ATOM   1144  H   THR A  79      37.459 -17.625   9.827  1.00  0.00           H  
ATOM   1145  HA  THR A  79      39.245 -18.303   7.576  1.00  0.00           H  
ATOM   1146  HB  THR A  79      37.564 -20.029   7.021  1.00  0.00           H  
ATOM   1147  HG1 THR A  79      35.863 -20.346   8.577  1.00  0.00           H  
ATOM   1148 HG21 THR A  79      37.941 -21.460   9.006  1.00  0.00           H  
ATOM   1149 HG22 THR A  79      39.422 -20.576   8.564  1.00  0.00           H  
ATOM   1150 HG23 THR A  79      38.439 -20.032   9.944  1.00  0.00           H  
ATOM   1151  N   MET A  80      36.631 -16.439   7.109  1.00 23.61           N  
ANISOU 1151  N   MET A  80     2184   2342   4442   -376    729   -623
ATOM   1152  CA  MET A  80      35.910 -15.721   6.053  1.00 23.82           C  
ANISOU 1152  CA  MET A  80     2159   2368   4523   -331    650   -739
ATOM   1153  C   MET A  80      36.877 -14.884   5.209  1.00 23.00           C  
ANISOU 1153  C   MET A  80     2103   2325   4311   -270    549   -717
ATOM   1154  O   MET A  80      37.985 -14.508   5.660  1.00 23.44           O  
ANISOU 1154  O   MET A  80     2225   2433   4248   -271    549   -622
ATOM   1155  CB  MET A  80      34.777 -14.843   6.632  1.00 24.91           C  
ANISOU 1155  CB  MET A  80     2250   2503   4708   -365    694   -812
ATOM   1156  CG  MET A  80      35.192 -13.589   7.349  1.00 25.19           C  
ANISOU 1156  CG  MET A  80     2335   2606   4627   -380    705   -774
ATOM   1157  SD  MET A  80      33.783 -12.454   7.598  1.00 25.38           S  
ANISOU 1157  SD  MET A  80     2287   2617   4738   -398    730   -893
ATOM   1158  CE  MET A  80      32.671 -13.512   8.504  1.00 26.18           C  
ANISOU 1158  CE  MET A  80     2331   2646   4969   -471    868   -923
ATOM   1159  H   MET A  80      36.497 -16.190   8.079  1.00  0.00           H  
ATOM   1160  HA  MET A  80      35.454 -16.463   5.398  1.00  0.00           H  
ATOM   1161  HB3 MET A  80      34.158 -15.447   7.295  1.00  0.00           H  
ATOM   1162  HB2 MET A  80      34.079 -14.586   5.835  1.00  0.00           H  
ATOM   1163  HG3 MET A  80      35.968 -13.083   6.775  1.00  0.00           H  
ATOM   1164  HG2 MET A  80      35.623 -13.850   8.316  1.00  0.00           H  
ATOM   1165  HE1 MET A  80      31.756 -12.966   8.735  1.00  0.00           H  
ATOM   1166  HE2 MET A  80      32.429 -14.387   7.901  1.00  0.00           H  
ATOM   1167  HE3 MET A  80      33.147 -13.831   9.431  1.00  0.00           H  
ATOM   1168  N   ASP A  81      36.475 -14.604   3.982  1.00 22.39           N  
ANISOU 1168  N   ASP A  81     1992   2238   4274   -216    461   -802
ATOM   1169  CA  ASP A  81      37.323 -13.851   3.080  1.00 22.38           C  
ANISOU 1169  CA  ASP A  81     2038   2288   4176   -157    370   -784
ATOM   1170  C   ASP A  81      37.539 -12.491   3.706  1.00 21.75           C  
ANISOU 1170  C   ASP A  81     1987   2263   4013   -169    375   -753
ATOM   1171  O   ASP A  81      36.624 -11.950   4.370  1.00 22.50           O  
ANISOU 1171  O   ASP A  81     2044   2349   4156   -204    415   -801
ATOM   1172  CB  ASP A  81      36.680 -13.672   1.699  1.00 22.65           C  
ANISOU 1172  CB  ASP A  81     2036   2305   4262   -101    273   -886
ATOM   1173  CG  ASP A  81      36.447 -14.987   0.954  1.00 22.90           C  
ANISOU 1173  CG  ASP A  81     2039   2283   4378    -85    257   -934
ATOM   1174  OD1 ASP A  81      37.182 -15.980   1.137  1.00 22.99           O  
ANISOU 1174  OD1 ASP A  81     2076   2280   4380    -95    299   -873
ATOM   1175  OD2 ASP A  81      35.511 -15.007   0.140  1.00 23.93           O1-
ANISOU 1175  OD2 ASP A  81     2119   2382   4589    -59    195  -1038
ATOM   1176  H   ASP A  81      35.568 -14.916   3.664  1.00  0.00           H  
ATOM   1177  HA  ASP A  81      38.282 -14.359   2.972  1.00  0.00           H  
ATOM   1178  HB3 ASP A  81      37.305 -13.018   1.091  1.00  0.00           H  
ATOM   1179  HB2 ASP A  81      35.732 -13.145   1.807  1.00  0.00           H  
ATOM   1180  N   ALA A  82      38.733 -11.925   3.525  1.00 19.69           N  
ANISOU 1180  N   ALA A  82     1788   2055   3638   -143    339   -680
ATOM   1181  CA  ALA A  82      38.965 -10.549   3.950  1.00 19.72           C  
ANISOU 1181  CA  ALA A  82     1816   2106   3569   -148    328   -662
ATOM   1182  C   ALA A  82      37.965  -9.593   3.315  1.00 19.89           C  
ANISOU 1182  C   ALA A  82     1793   2118   3644   -119    272   -757
ATOM   1183  O   ALA A  82      37.508  -8.642   3.962  1.00 19.26           O  
ANISOU 1183  O   ALA A  82     1698   2049   3569   -144    295   -780
ATOM   1184  CB  ALA A  82      40.398 -10.099   3.618  1.00 19.13           C  
ANISOU 1184  CB  ALA A  82     1806   2081   3381   -116    287   -577
ATOM   1185  H   ALA A  82      39.480 -12.449   3.092  1.00  0.00           H  
ATOM   1186  HA  ALA A  82      38.838 -10.503   5.032  1.00  0.00           H  
ATOM   1187  HB1 ALA A  82      40.541  -9.070   3.946  1.00  0.00           H  
ATOM   1188  HB2 ALA A  82      41.110 -10.746   4.130  1.00  0.00           H  
ATOM   1189  HB3 ALA A  82      40.559 -10.162   2.542  1.00  0.00           H  
ATOM   1190  N   SER A  83      37.637  -9.807   2.046  1.00 20.30           N  
ANISOU 1190  N   SER A  83     1826   2149   3735    -67    195   -813
ATOM   1191  CA  SER A  83      36.628  -8.968   1.387  1.00 20.80           C  
ANISOU 1191  CA  SER A  83     1844   2197   3859    -35    126   -903
ATOM   1192  C   SER A  83      35.255  -9.005   2.084  1.00 21.58           C  
ANISOU 1192  C   SER A  83     1862   2250   4084    -78    176   -985
ATOM   1193  O   SER A  83      34.519  -8.026   2.030  1.00 20.88           O  
ANISOU 1193  O   SER A  83     1734   2154   4042    -69    146  -1042
ATOM   1194  CB  SER A  83      36.460  -9.358  -0.069  1.00 21.20           C  
ANISOU 1194  CB  SER A  83     1893   2232   3927     24     31   -953
ATOM   1195  OG  SER A  83      35.908 -10.664  -0.155  1.00 22.30           O  
ANISOU 1195  OG  SER A  83     1990   2323   4158      9     54  -1001
ATOM   1196  H   SER A  83      38.082 -10.551   1.528  1.00  0.00           H  
ATOM   1197  HA  SER A  83      36.985  -7.938   1.414  1.00  0.00           H  
ATOM   1198  HB3 SER A  83      37.431  -9.341  -0.564  1.00  0.00           H  
ATOM   1199  HB2 SER A  83      35.793  -8.649  -0.560  1.00  0.00           H  
ATOM   1200  HG  SER A  83      35.803 -10.907  -1.078  1.00  0.00           H  
ATOM   1201  N   GLU A  84      34.929 -10.132   2.722  0.50 21.90           N  
ANISOU 1201  N   GLU A  84     1875   2256   4188   -124    256   -989
ATOM   1202  CA  GLU A  84      33.692 -10.262   3.490  0.50 23.10           C  
ANISOU 1202  CA  GLU A  84     1952   2361   4462   -173    328  -1058
ATOM   1203  C   GLU A  84      33.739  -9.514   4.827  0.50 22.71           C  
ANISOU 1203  C   GLU A  84     1919   2339   4370   -228    420  -1025
ATOM   1204  O   GLU A  84      32.723  -8.959   5.247  0.50 22.73           O  
ANISOU 1204  O   GLU A  84     1860   2315   4458   -250    454  -1098
ATOM   1205  CB  GLU A  84      33.317 -11.725   3.709  1.00  0.00           C  
ATOM   1206  CG  GLU A  84      32.050 -11.997   4.536  1.00  0.00           C  
ATOM   1207  CD  GLU A  84      30.719 -11.774   3.824  1.00  0.00           C  
ATOM   1208  OE1 GLU A  84      30.744 -11.575   2.589  1.00  0.00           O  
ATOM   1209  OE2 GLU A  84      29.693 -11.811   4.534  1.00  0.00           O1-
ATOM   1210  H   GLU A  84      35.546 -10.931   2.683  0.50  0.00           H  
ATOM   1211  HA  GLU A  84      32.896  -9.811   2.897  0.50  0.00           H  
ATOM   1212  HB2 GLU A  84      33.150 -12.206   2.746  1.00  0.00           H  
ATOM   1213  HB3 GLU A  84      34.126 -12.233   4.234  1.00  0.00           H  
ATOM   1214  HG2 GLU A  84      32.045 -13.037   4.862  1.00  0.00           H  
ATOM   1215  HG3 GLU A  84      32.037 -11.343   5.408  1.00  0.00           H  
ATOM   1216  N   ARG A  85      34.895  -9.485   5.491  1.00 21.83           N  
ANISOU 1216  N   ARG A  85     1886   2277   4131   -248    457   -922
ATOM   1217  CA  ARG A  85      35.083  -8.576   6.634  1.00 22.49           C  
ANISOU 1217  CA  ARG A  85     1998   2397   4147   -291    520   -894
ATOM   1218  C   ARG A  85      34.793  -7.131   6.168  1.00 22.06           C  
ANISOU 1218  C   ARG A  85     1923   2356   4101   -255    453   -948
ATOM   1219  O   ARG A  85      34.124  -6.357   6.855  1.00 22.88           O  
ANISOU 1219  O   ARG A  85     1995   2454   4243   -285    501   -998
ATOM   1220  CB  ARG A  85      36.501  -8.629   7.224  1.00 22.47           C  
ANISOU 1220  CB  ARG A  85     2086   2450   3999   -306    536   -775
ATOM   1221  CG  ARG A  85      36.973  -9.996   7.731  1.00 22.44           C  
ANISOU 1221  CG  ARG A  85     2113   2435   3977   -339    594   -701
ATOM   1222  CD  ARG A  85      38.127  -9.839   8.729  1.00 21.83           C  
ANISOU 1222  CD  ARG A  85     2116   2411   3765   -371    626   -594
ATOM   1223  NE  ARG A  85      39.283  -9.098   8.198  1.00 20.62           N  
ANISOU 1223  NE  ARG A  85     2007   2306   3520   -327    543   -544
ATOM   1224  CZ  ARG A  85      40.302  -9.638   7.531  1.00 20.03           C  
ANISOU 1224  CZ  ARG A  85     1961   2239   3408   -289    492   -480
ATOM   1225  NH1 ARG A  85      40.326 -10.945   7.286  1.00 20.74           N  
ANISOU 1225  NH1 ARG A  85     2042   2292   3546   -287    508   -459
ATOM   1226  NH2 ARG A  85      41.299  -8.876   7.085  1.00 18.71           N1+
ANISOU 1226  NH2 ARG A  85     1828   2112   3167   -253    428   -440
ATOM   1227  H   ARG A  85      35.653 -10.091   5.211  1.00  0.00           H  
ATOM   1228  HA  ARG A  85      34.369  -8.842   7.414  1.00  0.00           H  
ATOM   1229  HB3 ARG A  85      36.583  -7.899   8.030  1.00  0.00           H  
ATOM   1230  HB2 ARG A  85      37.211  -8.254   6.487  1.00  0.00           H  
ATOM   1231  HG3 ARG A  85      37.303 -10.602   6.887  1.00  0.00           H  
ATOM   1232  HG2 ARG A  85      36.142 -10.510   8.215  1.00  0.00           H  
ATOM   1233  HD3 ARG A  85      38.452 -10.824   9.064  1.00  0.00           H  
ATOM   1234  HD2 ARG A  85      37.762  -9.343   9.628  1.00  0.00           H  
ATOM   1235  HE  ARG A  85      39.265  -8.104   8.374  1.00  0.00           H  
ATOM   1236 HH12 ARG A  85      41.101 -11.350   6.780  1.00  0.00           H  
ATOM   1237 HH11 ARG A  85      39.570 -11.533   7.606  1.00  0.00           H  
ATOM   1238 HH22 ARG A  85      42.067  -9.294   6.580  1.00  0.00           H  
ATOM   1239 HH21 ARG A  85      41.287  -7.880   7.251  1.00  0.00           H  
ATOM   1240  N   GLY A  86      35.291  -6.781   4.985  1.00 21.80           N  
ANISOU 1240  N   GLY A  86     1909   2337   4034   -190    344   -937
ATOM   1241  CA  GLY A  86      35.063  -5.438   4.422  1.00 21.96           C  
ANISOU 1241  CA  GLY A  86     1914   2364   4062   -149    269   -976
ATOM   1242  C   GLY A  86      33.600  -5.162   4.175  1.00 22.41           C  
ANISOU 1242  C   GLY A  86     1878   2367   4267   -142    253  -1090
ATOM   1243  O   GLY A  86      33.083  -4.097   4.514  1.00 21.51           O  
ANISOU 1243  O   GLY A  86     1732   2246   4194   -147    260  -1134
ATOM   1244  H   GLY A  86      35.839  -7.442   4.452  1.00  0.00           H  
ATOM   1245  HA3 GLY A  86      35.614  -5.339   3.486  1.00  0.00           H  
ATOM   1246  HA2 GLY A  86      35.464  -4.687   5.103  1.00  0.00           H  
ATOM   1247  N   ARG A  87      32.930  -6.157   3.613  1.00 23.24           N  
ANISOU 1247  N   ARG A  87     1936   2429   4462   -131    234  -1140
ATOM   1248  CA  ARG A  87      31.504  -6.097   3.359  1.00 26.14           C  
ANISOU 1248  CA  ARG A  87     2204   2737   4991   -126    215  -1252
ATOM   1249  C   ARG A  87      30.700  -5.842   4.631  1.00 25.37           C  
ANISOU 1249  C   ARG A  87     2052   2614   4973   -191    335  -1299
ATOM   1250  O   ARG A  87      29.773  -5.026   4.625  1.00 25.43           O  
ANISOU 1250  O   ARG A  87     1988   2588   5085   -184    321  -1379
ATOM   1251  CB  ARG A  87      31.050  -7.388   2.692  1.00 28.49           C  
ANISOU 1251  CB  ARG A  87     2465   2992   5368   -115    188  -1293
ATOM   1252  CG  ARG A  87      29.665  -7.312   2.131  1.00 34.87           C  
ANISOU 1252  CG  ARG A  87     3167   3737   6343    -94    131  -1411
ATOM   1253  CD  ARG A  87      29.604  -6.618   0.784  1.00 37.67           C  
ANISOU 1253  CD  ARG A  87     3527   4097   6688    -15    -27  -1438
ATOM   1254  NE  ARG A  87      28.200  -6.539   0.387  1.00 42.77           N  
ANISOU 1254  NE  ARG A  87     4061   4678   7511     -1    -82  -1555
ATOM   1255  CZ  ARG A  87      27.462  -5.431   0.338  1.00 43.68           C  
ANISOU 1255  CZ  ARG A  87     4117   4770   7708     18   -127  -1610
ATOM   1256  NH1 ARG A  87      27.988  -4.235   0.613  1.00 42.22           N  
ANISOU 1256  NH1 ARG A  87     3978   4621   7442     27   -126  -1560
ATOM   1257  NH2 ARG A  87      26.179  -5.532  -0.004  1.00 45.56           N1+
ANISOU 1257  NH2 ARG A  87     4244   4941   8125     29   -178  -1719
ATOM   1258  H   ARG A  87      33.413  -7.002   3.342  1.00  0.00           H  
ATOM   1259  HA  ARG A  87      31.317  -5.274   2.669  1.00  0.00           H  
ATOM   1260  HB3 ARG A  87      31.105  -8.205   3.411  1.00  0.00           H  
ATOM   1261  HB2 ARG A  87      31.748  -7.650   1.897  1.00  0.00           H  
ATOM   1262  HG3 ARG A  87      29.017  -6.791   2.836  1.00  0.00           H  
ATOM   1263  HG2 ARG A  87      29.256  -8.318   2.039  1.00  0.00           H  
ATOM   1264  HD3 ARG A  87      30.157  -7.203   0.049  1.00  0.00           H  
ATOM   1265  HD2 ARG A  87      30.012  -5.612   0.876  1.00  0.00           H  
ATOM   1266  HE  ARG A  87      27.793  -7.428   0.135  1.00  0.00           H  
ATOM   1267 HH12 ARG A  87      27.411  -3.407   0.570  1.00  0.00           H  
ATOM   1268 HH11 ARG A  87      28.963  -4.158   0.864  1.00  0.00           H  
ATOM   1269 HH22 ARG A  87      25.601  -4.705  -0.047  1.00  0.00           H  
ATOM   1270 HH21 ARG A  87      25.784  -6.436  -0.220  1.00  0.00           H  
ATOM   1271  N   LEU A  88      31.028  -6.556   5.701  1.00 24.59           N  
ANISOU 1271  N   LEU A  88     1985   2526   4829   -254    455  -1249
ATOM   1272  CA  LEU A  88      30.345  -6.366   6.977  1.00 25.10           C  
ANISOU 1272  CA  LEU A  88     2015   2574   4946   -322    586  -1286
ATOM   1273  C   LEU A  88      30.518  -4.944   7.473  1.00 24.44           C  
ANISOU 1273  C   LEU A  88     1950   2523   4812   -326    594  -1291
ATOM   1274  O   LEU A  88      29.564  -4.328   7.928  1.00 23.55           O  
ANISOU 1274  O   LEU A  88     1769   2376   4801   -348    645  -1374
ATOM   1275  CB  LEU A  88      30.801  -7.379   8.036  1.00 25.19           C  
ANISOU 1275  CB  LEU A  88     2080   2599   4890   -388    707  -1214
ATOM   1276  CG  LEU A  88      30.246  -8.792   7.810  1.00 26.21           C  
ANISOU 1276  CG  LEU A  88     2163   2672   5123   -402    737  -1234
ATOM   1277  CD1 LEU A  88      31.056  -9.850   8.552  1.00 26.34           C  
ANISOU 1277  CD1 LEU A  88     2254   2707   5045   -446    818  -1130
ATOM   1278  CD2 LEU A  88      28.798  -8.857   8.248  1.00 27.92           C  
ANISOU 1278  CD2 LEU A  88     2275   2822   5511   -442    822  -1339
ATOM   1279  H   LEU A  88      31.763  -7.246   5.642  1.00  0.00           H  
ATOM   1280  HA  LEU A  88      29.280  -6.527   6.806  1.00  0.00           H  
ATOM   1281  HB3 LEU A  88      30.504  -7.028   9.024  1.00  0.00           H  
ATOM   1282  HB2 LEU A  88      31.890  -7.417   8.055  1.00  0.00           H  
ATOM   1283  HG  LEU A  88      30.291  -9.011   6.743  1.00  0.00           H  
ATOM   1284 HD11 LEU A  88      30.628 -10.834   8.364  1.00  0.00           H  
ATOM   1285 HD12 LEU A  88      32.088  -9.830   8.202  1.00  0.00           H  
ATOM   1286 HD13 LEU A  88      31.032  -9.643   9.622  1.00  0.00           H  
ATOM   1287 HD21 LEU A  88      28.413  -9.863   8.084  1.00  0.00           H  
ATOM   1288 HD22 LEU A  88      28.727  -8.610   9.307  1.00  0.00           H  
ATOM   1289 HD23 LEU A  88      28.210  -8.145   7.669  1.00  0.00           H  
ATOM   1290  N   LEU A  89      31.733  -4.422   7.363  1.00 23.31           N  
ANISOU 1290  N   LEU A  89     1893   2439   4522   -305    545  -1207
ATOM   1291  CA  LEU A  89      31.998  -3.048   7.770  1.00 23.16           C  
ANISOU 1291  CA  LEU A  89     1893   2449   4455   -305    543  -1210
ATOM   1292  C   LEU A  89      31.232  -1.992   6.948  1.00 23.63           C  
ANISOU 1292  C   LEU A  89     1882   2471   4625   -252    455  -1291
ATOM   1293  O   LEU A  89      30.771  -1.003   7.518  1.00 23.72           O  
ANISOU 1293  O   LEU A  89     1859   2470   4681   -270    494  -1344
ATOM   1294  CB  LEU A  89      33.507  -2.767   7.767  1.00 22.07           C  
ANISOU 1294  CB  LEU A  89     1857   2377   4150   -293    504  -1102
ATOM   1295  CG  LEU A  89      34.299  -3.550   8.825  1.00 22.04           C  
ANISOU 1295  CG  LEU A  89     1925   2413   4033   -351    593  -1020
ATOM   1296  CD1 LEU A  89      35.806  -3.525   8.545  1.00 21.72           C  
ANISOU 1296  CD1 LEU A  89     1969   2427   3853   -326    531   -913
ATOM   1297  CD2 LEU A  89      34.039  -2.985  10.202  1.00 22.37           C  
ANISOU 1297  CD2 LEU A  89     1978   2471   4050   -417    702  -1046
ATOM   1298  H   LEU A  89      32.490  -4.979   6.993  1.00  0.00           H  
ATOM   1299  HA  LEU A  89      31.660  -2.952   8.802  1.00  0.00           H  
ATOM   1300  HB3 LEU A  89      33.676  -1.699   7.907  1.00  0.00           H  
ATOM   1301  HB2 LEU A  89      33.913  -2.984   6.779  1.00  0.00           H  
ATOM   1302  HG  LEU A  89      33.963  -4.587   8.809  1.00  0.00           H  
ATOM   1303 HD11 LEU A  89      36.329  -4.090   9.317  1.00  0.00           H  
ATOM   1304 HD12 LEU A  89      36.003  -3.973   7.571  1.00  0.00           H  
ATOM   1305 HD13 LEU A  89      36.160  -2.494   8.548  1.00  0.00           H  
ATOM   1306 HD21 LEU A  89      34.607  -3.550  10.941  1.00  0.00           H  
ATOM   1307 HD22 LEU A  89      34.346  -1.940  10.230  1.00  0.00           H  
ATOM   1308 HD23 LEU A  89      32.976  -3.057  10.430  1.00  0.00           H  
ATOM   1309  N   TYR A  90      31.134  -2.196   5.635  0.65 24.16           N  
ANISOU 1309  N   TYR A  90     1931   2520   4729   -187    334  -1297
ATOM   1310  CA  TYR A  90      30.332  -1.317   4.758  0.65 25.05           C  
ANISOU 1310  CA  TYR A  90     1974   2590   4952   -131    233  -1369
ATOM   1311  C   TYR A  90      28.863  -1.386   5.155  0.65 25.97           C  
ANISOU 1311  C   TYR A  90     1976   2639   5251   -158    288  -1484
ATOM   1312  O   TYR A  90      28.186  -0.369   5.219  0.65 24.95           O  
ANISOU 1312  O   TYR A  90     1784   2476   5216   -146    275  -1549
ATOM   1313  CB  TYR A  90      30.428  -1.721   3.290  1.00  0.00           C  
ATOM   1314  CG  TYR A  90      31.706  -1.368   2.554  1.00  0.00           C  
ATOM   1315  CD1 TYR A  90      32.025  -0.021   2.305  1.00  0.00           C  
ATOM   1316  CD2 TYR A  90      32.567  -2.384   2.102  1.00  0.00           C  
ATOM   1317  CE1 TYR A  90      33.207   0.310   1.621  1.00  0.00           C  
ATOM   1318  CE2 TYR A  90      33.751  -2.054   1.420  1.00  0.00           C  
ATOM   1319  CZ  TYR A  90      34.073  -0.706   1.181  1.00  0.00           C  
ATOM   1320  OH  TYR A  90      35.222  -0.382   0.520  1.00  0.00           O  
ATOM   1321  H   TYR A  90      31.617  -2.973   5.207  0.65  0.00           H  
ATOM   1322  HA  TYR A  90      30.682  -0.291   4.868  0.65  0.00           H  
ATOM   1323  HB2 TYR A  90      30.332  -2.804   3.203  1.00  0.00           H  
ATOM   1324  HB3 TYR A  90      29.627  -1.240   2.727  1.00  0.00           H  
ATOM   1325  HD1 TYR A  90      31.360   0.762   2.639  1.00  0.00           H  
ATOM   1326  HD2 TYR A  90      32.319  -3.420   2.279  1.00  0.00           H  
ATOM   1327  HE1 TYR A  90      33.451   1.345   1.433  1.00  0.00           H  
ATOM   1328  HE2 TYR A  90      34.413  -2.836   1.079  1.00  0.00           H  
ATOM   1329  HH  TYR A  90      35.697  -1.184   0.290  1.00  0.00           H  
ATOM   1330  N   LYS A  91      28.383  -2.599   5.412  1.00 26.04           N  
ANISOU 1330  N   LYS A  91     1952   2623   5319   -193    352  -1509
ATOM   1331  CA  LYS A  91      26.991  -2.789   5.848  1.00 28.64           C  
ANISOU 1331  CA  LYS A  91     2165   2882   5832   -226    422  -1618
ATOM   1332  C   LYS A  91      26.744  -2.052   7.163  1.00 28.13           C  
ANISOU 1332  C   LYS A  91     2089   2819   5777   -286    558  -1646
ATOM   1333  O   LYS A  91      25.719  -1.379   7.328  1.00 29.91           O  
ANISOU 1333  O   LYS A  91     2220   2993   6151   -288    578  -1742
ATOM   1334  CB  LYS A  91      26.659  -4.277   5.973  1.00 30.97           C  
ANISOU 1334  CB  LYS A  91     2437   3150   6177   -261    483  -1626
ATOM   1335  CG  LYS A  91      25.231  -4.601   6.394  1.00 35.61           C  
ANISOU 1335  CG  LYS A  91     2900   3660   6969   -299    564  -1737
ATOM   1336  CD  LYS A  91      24.160  -3.845   5.601  1.00 38.94           C  
ANISOU 1336  CD  LYS A  91     3209   4022   7565   -247    458  -1842
ATOM   1337  CE  LYS A  91      22.744  -4.222   6.039  1.00 42.73           C  
ANISOU 1337  CE  LYS A  91     3552   4417   8266   -287    545  -1957
ATOM   1338  NZ  LYS A  91      22.049  -5.165   5.113  1.00 46.14           N1+
ANISOU 1338  NZ  LYS A  91     3904   4791   8832   -259    458  -2016
ATOM   1339  H   LYS A  91      28.977  -3.409   5.309  1.00  0.00           H  
ATOM   1340  HA  LYS A  91      26.337  -2.358   5.090  1.00  0.00           H  
ATOM   1341  HB3 LYS A  91      27.355  -4.744   6.671  1.00  0.00           H  
ATOM   1342  HB2 LYS A  91      26.878  -4.775   5.028  1.00  0.00           H  
ATOM   1343  HG3 LYS A  91      25.111  -4.389   7.456  1.00  0.00           H  
ATOM   1344  HG2 LYS A  91      25.061  -5.673   6.299  1.00  0.00           H  
ATOM   1345  HD3 LYS A  91      24.279  -4.056   4.538  1.00  0.00           H  
ATOM   1346  HD2 LYS A  91      24.305  -2.772   5.728  1.00  0.00           H  
ATOM   1347  HE3 LYS A  91      22.147  -3.317   6.148  1.00  0.00           H  
ATOM   1348  HE2 LYS A  91      22.778  -4.656   7.038  1.00  0.00           H  
ATOM   1349  HZ1 LYS A  91      21.125  -5.366   5.467  1.00  0.00           H  
ATOM   1350  HZ2 LYS A  91      21.974  -4.745   4.198  1.00  0.00           H  
ATOM   1351  HZ3 LYS A  91      22.577  -6.023   5.047  1.00  0.00           H  
ATOM   1352  N   LEU A  92      27.677  -2.153   8.100  1.00 26.61           N  
ANISOU 1352  N   LEU A  92     1993   2687   5430   -334    648  -1567
ATOM   1353  CA  LEU A  92      27.534  -1.455   9.373  1.00 26.88           C  
ANISOU 1353  CA  LEU A  92     2034   2732   5447   -394    777  -1594
ATOM   1354  C   LEU A  92      27.470   0.056   9.152  1.00 26.45           C  
ANISOU 1354  C   LEU A  92     1956   2672   5420   -357    715  -1634
ATOM   1355  O   LEU A  92      26.682   0.738   9.793  1.00 26.87           O  
ANISOU 1355  O   LEU A  92     1945   2690   5572   -385    792  -1719
ATOM   1356  CB  LEU A  92      28.682  -1.803  10.329  1.00 26.60           C  
ANISOU 1356  CB  LEU A  92     2120   2769   5218   -445    857  -1493
ATOM   1357  CG  LEU A  92      28.672  -1.095  11.689  1.00 27.12           C  
ANISOU 1357  CG  LEU A  92     2214   2859   5231   -510    986  -1516
ATOM   1358  CD1 LEU A  92      27.379  -1.399  12.445  1.00 28.53           C  
ANISOU 1358  CD1 LEU A  92     2310   2980   5548   -567   1128  -1612
ATOM   1359  CD2 LEU A  92      29.879  -1.518  12.505  1.00 26.56           C  
ANISOU 1359  CD2 LEU A  92     2268   2861   4960   -553   1034  -1406
ATOM   1360  H   LEU A  92      28.498  -2.718   7.936  1.00  0.00           H  
ATOM   1361  HA  LEU A  92      26.598  -1.773   9.833  1.00  0.00           H  
ATOM   1362  HB3 LEU A  92      29.633  -1.613   9.832  1.00  0.00           H  
ATOM   1363  HB2 LEU A  92      28.705  -2.881  10.486  1.00  0.00           H  
ATOM   1364  HG  LEU A  92      28.729  -0.020  11.519  1.00  0.00           H  
ATOM   1365 HD11 LEU A  92      27.391  -0.887  13.407  1.00  0.00           H  
ATOM   1366 HD12 LEU A  92      26.526  -1.053  11.861  1.00  0.00           H  
ATOM   1367 HD13 LEU A  92      27.296  -2.474  12.606  1.00  0.00           H  
ATOM   1368 HD21 LEU A  92      29.863  -1.010  13.469  1.00  0.00           H  
ATOM   1369 HD22 LEU A  92      29.852  -2.596  12.663  1.00  0.00           H  
ATOM   1370 HD23 LEU A  92      30.791  -1.252  11.970  1.00  0.00           H  
ATOM   1371  N   ALA A  93      28.268   0.578   8.229  1.00 25.34           N  
ANISOU 1371  N   ALA A  93     1863   2561   5204   -294    580  -1575
ATOM   1372  CA  ALA A  93      28.209   2.014   7.925  1.00 25.62           C  
ANISOU 1372  CA  ALA A  93     1875   2583   5277   -254    513  -1605
ATOM   1373  C   ALA A  93      26.834   2.426   7.349  1.00 26.65           C  
ANISOU 1373  C   ALA A  93     1874   2629   5621   -218    462  -1716
ATOM   1374  O   ALA A  93      26.298   3.460   7.717  1.00 25.91           O  
ANISOU 1374  O   ALA A  93     1724   2501   5619   -221    488  -1783
ATOM   1375  CB  ALA A  93      29.313   2.386   6.965  1.00 24.98           C  
ANISOU 1375  CB  ALA A  93     1871   2543   5078   -194    381  -1513
ATOM   1376  H   ALA A  93      28.919  -0.013   7.732  1.00  0.00           H  
ATOM   1377  HA  ALA A  93      28.367   2.564   8.853  1.00  0.00           H  
ATOM   1378  HB1 ALA A  93      29.261   3.452   6.746  1.00  0.00           H  
ATOM   1379  HB2 ALA A  93      30.279   2.155   7.414  1.00  0.00           H  
ATOM   1380  HB3 ALA A  93      29.198   1.820   6.041  1.00  0.00           H  
ATOM   1381  N   ASP A  94      26.273   1.601   6.462  1.00 27.28           N  
ANISOU 1381  N   ASP A  94     1904   2674   5786   -184    386  -1737
ATOM   1382  CA  ASP A  94      24.945   1.857   5.885  1.00 29.86           C  
ANISOU 1382  CA  ASP A  94     2099   2918   6324   -148    325  -1843
ATOM   1383  C   ASP A  94      23.878   1.906   6.959  1.00 30.04           C  
ANISOU 1383  C   ASP A  94     2027   2890   6497   -210    473  -1947
ATOM   1384  O   ASP A  94      22.935   2.686   6.866  1.00 31.01           O  
ANISOU 1384  O   ASP A  94     2044   2947   6789   -190    454  -2037
ATOM   1385  CB  ASP A  94      24.552   0.768   4.860  1.00 31.31           C  
ANISOU 1385  CB  ASP A  94     2251   3079   6566   -112    229  -1854
ATOM   1386  CG  ASP A  94      25.388   0.825   3.585  1.00 32.67           C  
ANISOU 1386  CG  ASP A  94     2503   3289   6620    -39     66  -1774
ATOM   1387  OD1 ASP A  94      26.030   1.862   3.310  1.00 35.00           O  
ANISOU 1387  OD1 ASP A  94     2852   3611   6835     -4      5  -1723
ATOM   1388  OD2 ASP A  94      25.401  -0.178   2.849  1.00 34.99           O1-
ANISOU 1388  OD2 ASP A  94     2807   3585   6904    -19      3  -1764
ATOM   1389  H   ASP A  94      26.763   0.769   6.166  1.00  0.00           H  
ATOM   1390  HA  ASP A  94      24.968   2.820   5.375  1.00  0.00           H  
ATOM   1391  HB3 ASP A  94      23.497   0.873   4.606  1.00  0.00           H  
ATOM   1392  HB2 ASP A  94      24.657  -0.215   5.318  1.00  0.00           H  
ATOM   1393  N   LEU A  95      24.022   1.050   7.968  1.00 30.45           N  
ANISOU 1393  N   LEU A  95     2113   2966   6488   -284    624  -1931
ATOM   1394  CA  LEU A  95      23.069   0.989   9.074  1.00 31.23           C  
ANISOU 1394  CA  LEU A  95     2135   3021   6709   -353    792  -2022
ATOM   1395  C   LEU A  95      23.146   2.211   9.973  1.00 31.86           C  
ANISOU 1395  C   LEU A  95     2226   3111   6768   -381    876  -2055
ATOM   1396  O   LEU A  95      22.106   2.722  10.435  1.00 32.24           O  
ANISOU 1396  O   LEU A  95     2170   3096   6984   -401    955  -2164
ATOM   1397  CB  LEU A  95      23.260  -0.272   9.902  1.00 31.33           C  
ANISOU 1397  CB  LEU A  95     2198   3059   6646   -425    931  -1983
ATOM   1398  CG  LEU A  95      22.872  -1.568   9.182  1.00 31.82           C  
ANISOU 1398  CG  LEU A  95     2218   3087   6785   -411    883  -1983
ATOM   1399  CD1 LEU A  95      23.189  -2.758  10.069  1.00 32.15           C  
ANISOU 1399  CD1 LEU A  95     2322   3154   6740   -485   1025  -1928
ATOM   1400  CD2 LEU A  95      21.415  -1.575   8.759  1.00 33.47           C  
ANISOU 1400  CD2 LEU A  95     2266   3199   7252   -395    863  -2110
ATOM   1401  H   LEU A  95      24.809   0.417   7.985  1.00  0.00           H  
ATOM   1402  HA  LEU A  95      22.067   0.955   8.646  1.00  0.00           H  
ATOM   1403  HB3 LEU A  95      22.688  -0.187  10.826  1.00  0.00           H  
ATOM   1404  HB2 LEU A  95      24.298  -0.337  10.227  1.00  0.00           H  
ATOM   1405  HG  LEU A  95      23.483  -1.648   8.283  1.00  0.00           H  
ATOM   1406 HD11 LEU A  95      22.912  -3.679   9.555  1.00  0.00           H  
ATOM   1407 HD12 LEU A  95      24.256  -2.773  10.290  1.00  0.00           H  
ATOM   1408 HD13 LEU A  95      22.626  -2.679  10.999  1.00  0.00           H  
ATOM   1409 HD21 LEU A  95      21.188  -2.513   8.253  1.00  0.00           H  
ATOM   1410 HD22 LEU A  95      20.780  -1.474   9.639  1.00  0.00           H  
ATOM   1411 HD23 LEU A  95      21.229  -0.743   8.080  1.00  0.00           H  
ATOM   1412  N   ILE A  96      24.365   2.672  10.221  1.00 31.17           N  
ANISOU 1412  N   ILE A  96     2259   3098   6485   -383    861  -1966
ATOM   1413  CA  ILE A  96      24.576   3.901  10.972  1.00 32.28           C  
ANISOU 1413  CA  ILE A  96     2419   3251   6594   -404    919  -1994
ATOM   1414  C   ILE A  96      24.034   5.097  10.191  1.00 33.55           C  
ANISOU 1414  C   ILE A  96     2491   3351   6904   -336    805  -2056
ATOM   1415  O   ILE A  96      23.428   6.001  10.784  1.00 34.36           O  
ANISOU 1415  O   ILE A  96     2528   3412   7112   -355    878  -2145
ATOM   1416  CB  ILE A  96      26.057   4.119  11.311  1.00 31.19           C  
ANISOU 1416  CB  ILE A  96     2424   3203   6222   -416    908  -1884
ATOM   1417  CG1 ILE A  96      26.528   3.061  12.305  1.00 31.28           C  
ANISOU 1417  CG1 ILE A  96     2521   3269   6092   -491   1035  -1830
ATOM   1418  CG2 ILE A  96      26.267   5.507  11.899  1.00 31.34           C  
ANISOU 1418  CG2 ILE A  96     2453   3226   6225   -427    939  -1922
ATOM   1419  CD1 ILE A  96      28.034   3.035  12.501  1.00 30.75           C  
ANISOU 1419  CD1 ILE A  96     2591   3289   5801   -497   1000  -1709
ATOM   1420  H   ILE A  96      25.173   2.168   9.886  1.00  0.00           H  
ATOM   1421  HA  ILE A  96      24.021   3.827  11.907  1.00  0.00           H  
ATOM   1422  HB  ILE A  96      26.645   4.031  10.397  1.00  0.00           H  
ATOM   1423 HG13 ILE A  96      26.189   2.079  11.975  1.00  0.00           H  
ATOM   1424 HG12 ILE A  96      26.041   3.226  13.266  1.00  0.00           H  
ATOM   1425 HG21 ILE A  96      27.322   5.647  12.134  1.00  0.00           H  
ATOM   1426 HG22 ILE A  96      25.954   6.260  11.176  1.00  0.00           H  
ATOM   1427 HG23 ILE A  96      25.676   5.610  12.809  1.00  0.00           H  
ATOM   1428 HD11 ILE A  96      28.294   2.259  13.221  1.00  0.00           H  
ATOM   1429 HD12 ILE A  96      28.521   2.825  11.549  1.00  0.00           H  
ATOM   1430 HD13 ILE A  96      28.369   4.003  12.874  1.00  0.00           H  
ATOM   1431  N   GLU A  97      24.250   5.109   8.875  1.00 34.19           N  
ANISOU 1431  N   GLU A  97     2571   3425   6994   -258    630  -2008
ATOM   1432  CA  GLU A  97      23.634   6.120   7.995  1.00 35.99           C  
ANISOU 1432  CA  GLU A  97     2711   3587   7376   -186    503  -2058
ATOM   1433  C   GLU A  97      22.095   6.076   8.111  1.00 36.36           C  
ANISOU 1433  C   GLU A  97     2600   3540   7673   -193    546  -2191
ATOM   1434  O   GLU A  97      21.465   7.116   8.231  1.00 36.31           O  
ANISOU 1434  O   GLU A  97     2511   3475   7811   -177    547  -2268
ATOM   1435  CB  GLU A  97      24.057   5.894   6.546  1.00 38.67           C  
ANISOU 1435  CB  GLU A  97     3084   3938   7669   -107    314  -1982
ATOM   1436  CG  GLU A  97      23.740   7.020   5.572  1.00 42.15           C  
ANISOU 1436  CG  GLU A  97     3473   4326   8212    -27    161  -1996
ATOM   1437  CD  GLU A  97      24.420   6.789   4.224  1.00 44.74           C  
ANISOU 1437  CD  GLU A  97     3876   4688   8435     43     -8  -1899
ATOM   1438  OE1 GLU A  97      24.261   5.691   3.647  1.00 48.89           O  
ANISOU 1438  OE1 GLU A  97     4402   5221   8951     54    -54  -1891
ATOM   1439  OE2 GLU A  97      25.137   7.683   3.741  1.00 46.83           O1-
ANISOU 1439  OE2 GLU A  97     4200   4969   8622     85    -90  -1832
ATOM   1440  H   GLU A  97      24.850   4.413   8.455  1.00  0.00           H  
ATOM   1441  HA  GLU A  97      23.977   7.106   8.307  1.00  0.00           H  
ATOM   1442  HB3 GLU A  97      23.612   4.968   6.182  1.00  0.00           H  
ATOM   1443  HB2 GLU A  97      25.125   5.680   6.513  1.00  0.00           H  
ATOM   1444  HG3 GLU A  97      24.078   7.968   5.991  1.00  0.00           H  
ATOM   1445  HG2 GLU A  97      22.661   7.083   5.428  1.00  0.00           H  
ATOM   1446  N   ARG A  98      21.512   4.874   8.091  1.00 35.66           N  
ANISOU 1446  N   ARG A  98     2467   3433   7646   -217    586  -2219
ATOM   1447  CA  ARG A  98      20.070   4.706   8.326  1.00 36.71           C  
ANISOU 1447  CA  ARG A  98     2447   3476   8024   -235    651  -2347
ATOM   1448  C   ARG A  98      19.623   5.302   9.685  1.00 36.95           C  
ANISOU 1448  C   ARG A  98     2438   3484   8114   -304    845  -2431
ATOM   1449  O   ARG A  98      18.603   5.990   9.775  1.00 37.86           O  
ANISOU 1449  O   ARG A  98     2424   3518   8440   -294    865  -2540
ATOM   1450  CB  ARG A  98      19.651   3.228   8.231  1.00 37.25           C  
ANISOU 1450  CB  ARG A  98     2487   3533   8130   -263    687  -2355
ATOM   1451  CG  ARG A  98      18.136   3.004   8.341  1.00 39.39           C  
ANISOU 1451  CG  ARG A  98     2586   3703   8676   -277    740  -2489
ATOM   1452  CD  ARG A  98      17.791   1.558   8.683  1.00 40.19           C  
ANISOU 1452  CD  ARG A  98     2670   3796   8803   -334    844  -2498
ATOM   1453  NE  ARG A  98      18.252   1.198  10.027  1.00 40.43           N  
ANISOU 1453  NE  ARG A  98     2787   3877   8696   -423   1051  -2465
ATOM   1454  CZ  ARG A  98      18.388  -0.051  10.474  1.00 40.85           C  
ANISOU 1454  CZ  ARG A  98     2882   3949   8688   -480   1154  -2426
ATOM   1455  NH1 ARG A  98      18.108  -1.078   9.699  1.00 40.87           N  
ANISOU 1455  NH1 ARG A  98     2845   3923   8761   -458   1074  -2422
ATOM   1456  NH2 ARG A  98      18.821  -0.278  11.707  1.00 41.33           N1+
ANISOU 1456  NH2 ARG A  98     3030   4057   8614   -559   1333  -2388
ATOM   1457  H   ARG A  98      22.064   4.048   7.911  1.00  0.00           H  
ATOM   1458  HA  ARG A  98      19.544   5.248   7.540  1.00  0.00           H  
ATOM   1459  HB3 ARG A  98      20.158   2.658   9.009  1.00  0.00           H  
ATOM   1460  HB2 ARG A  98      20.011   2.810   7.291  1.00  0.00           H  
ATOM   1461  HG3 ARG A  98      17.660   3.277   7.399  1.00  0.00           H  
ATOM   1462  HG2 ARG A  98      17.726   3.665   9.105  1.00  0.00           H  
ATOM   1463  HD3 ARG A  98      18.250   0.893   7.952  1.00  0.00           H  
ATOM   1464  HD2 ARG A  98      16.712   1.418   8.620  1.00  0.00           H  
ATOM   1465  HE  ARG A  98      18.473   1.977  10.630  1.00  0.00           H  
ATOM   1466 HH12 ARG A  98      18.215  -2.019  10.049  1.00  0.00           H  
ATOM   1467 HH11 ARG A  98      17.786  -0.925   8.754  1.00  0.00           H  
ATOM   1468 HH22 ARG A  98      18.922  -1.226  12.040  1.00  0.00           H  
ATOM   1469 HH21 ARG A  98      19.050   0.497  12.313  1.00  0.00           H  
ATOM   1470  N   ASP A  99      20.379   5.039  10.742  1.00 35.71           N  
ANISOU 1470  N   ASP A  99     2392   3399   7775   -375    987  -2382
ATOM   1471  CA  ASP A  99      20.006   5.535  12.061  1.00 36.35           C  
ANISOU 1471  CA  ASP A  99     2455   3469   7887   -446   1179  -2461
ATOM   1472  C   ASP A  99      20.685   6.865  12.418  1.00 35.63           C  
ANISOU 1472  C   ASP A  99     2423   3408   7706   -439   1172  -2453
ATOM   1473  O   ASP A  99      20.859   7.162  13.586  1.00 35.98           O  
ANISOU 1473  O   ASP A  99     2513   3481   7675   -506   1326  -2482
ATOM   1474  CB  ASP A  99      20.337   4.485  13.121  1.00 36.07           C  
ANISOU 1474  CB  ASP A  99     2506   3490   7707   -534   1349  -2422
ATOM   1475  CG  ASP A  99      19.493   3.226  12.989  1.00 36.95           C  
ANISOU 1475  CG  ASP A  99     2540   3554   7943   -556   1398  -2453
ATOM   1476  OD1 ASP A  99      18.609   3.169  12.105  1.00 36.81           O  
ANISOU 1476  OD1 ASP A  99     2395   3459   8130   -506   1301  -2516
ATOM   1477  OD2 ASP A  99      19.729   2.287  13.778  1.00 37.10           O1-
ANISOU 1477  OD2 ASP A  99     2629   3611   7855   -625   1532  -2411
ATOM   1478  H   ASP A  99      21.221   4.491  10.637  1.00  0.00           H  
ATOM   1479  HA  ASP A  99      18.928   5.694  12.069  1.00  0.00           H  
ATOM   1480  HB3 ASP A  99      20.195   4.914  14.113  1.00  0.00           H  
ATOM   1481  HB2 ASP A  99      21.393   4.222  13.053  1.00  0.00           H  
ATOM   1482  N   ARG A 100      21.051   7.654  11.415  1.00 35.44           N  
ANISOU 1482  N   ARG A 100     2397   3374   7691   -360    996  -2414
ATOM   1483  CA  ARG A 100      21.829   8.882  11.616  1.00 35.97           C  
ANISOU 1483  CA  ARG A 100     2528   3470   7670   -348    969  -2390
ATOM   1484  C   ARG A 100      21.115   9.868  12.546  1.00 36.95           C  
ANISOU 1484  C   ARG A 100     2574   3539   7926   -384   1101  -2516
ATOM   1485  O   ARG A 100      21.715  10.369  13.476  1.00 36.19           O  
ANISOU 1485  O   ARG A 100     2554   3488   7705   -433   1199  -2518
ATOM   1486  CB  ARG A 100      22.071   9.553  10.277  1.00 36.04           C  
ANISOU 1486  CB  ARG A 100     2522   3453   7718   -252    760  -2339
ATOM   1487  CG  ARG A 100      22.978  10.755  10.321  1.00 36.55           C  
ANISOU 1487  CG  ARG A 100     2655   3543   7688   -233    715  -2295
ATOM   1488  CD  ARG A 100      23.382  11.181   8.924  1.00 36.97           C  
ANISOU 1488  CD  ARG A 100     2722   3584   7739   -141    509  -2213
ATOM   1489  NE  ARG A 100      24.384  12.244   8.960  1.00 38.20           N  
ANISOU 1489  NE  ARG A 100     2955   3768   7791   -127    472  -2154
ATOM   1490  CZ  ARG A 100      24.834  12.886   7.888  1.00 39.19           C  
ANISOU 1490  CZ  ARG A 100     3102   3880   7907    -54    314  -2081
ATOM   1491  NH1 ARG A 100      24.379  12.578   6.685  1.00 40.00           N  
ANISOU 1491  NH1 ARG A 100     3164   3948   8085     14    171  -2056
ATOM   1492  NH2 ARG A 100      25.744  13.844   8.018  1.00 39.41           N1+
ANISOU 1492  NH2 ARG A 100     3195   3927   7850    -50    299  -2032
ATOM   1493  H   ARG A 100      20.794   7.418  10.467  1.00  0.00           H  
ATOM   1494  HA  ARG A 100      22.791   8.619  12.056  1.00  0.00           H  
ATOM   1495  HB3 ARG A 100      21.115   9.839   9.839  1.00  0.00           H  
ATOM   1496  HB2 ARG A 100      22.474   8.823   9.575  1.00  0.00           H  
ATOM   1497  HG3 ARG A 100      23.870  10.515  10.900  1.00  0.00           H  
ATOM   1498  HG2 ARG A 100      22.465  11.579  10.817  1.00  0.00           H  
ATOM   1499  HD3 ARG A 100      22.503  11.530   8.382  1.00  0.00           H  
ATOM   1500  HD2 ARG A 100      23.783  10.323   8.385  1.00  0.00           H  
ATOM   1501  HE  ARG A 100      24.737  12.482   9.876  1.00  0.00           H  
ATOM   1502 HH12 ARG A 100      24.725  13.069   5.873  1.00  0.00           H  
ATOM   1503 HH11 ARG A 100      23.686  11.851   6.578  1.00  0.00           H  
ATOM   1504 HH22 ARG A 100      26.085  14.331   7.201  1.00  0.00           H  
ATOM   1505 HH21 ARG A 100      26.095  14.086   8.933  1.00  0.00           H  
ATOM   1506  N   LEU A 101      19.828  10.116  12.291  1.00 38.50           N  
ANISOU 1506  N   LEU A 101     2615   3635   8378   -361   1102  -2627
ATOM   1507  CA  LEU A 101      19.027  11.020  13.122  1.00 39.98           C  
ANISOU 1507  CA  LEU A 101     2708   3755   8724   -392   1233  -2762
ATOM   1508  C   LEU A 101      19.001  10.601  14.594  1.00 40.39           C  
ANISOU 1508  C   LEU A 101     2812   3850   8684   -497   1469  -2811
ATOM   1509  O   LEU A 101      19.233  11.430  15.468  1.00 41.16           O  
ANISOU 1509  O   LEU A 101     2943   3961   8735   -536   1571  -2860
ATOM   1510  CB  LEU A 101      17.587  11.103  12.597  1.00 41.46           C  
ANISOU 1510  CB  LEU A 101     2709   3825   9218   -353   1201  -2871
ATOM   1511  CG  LEU A 101      17.391  11.869  11.290  1.00 41.96           C  
ANISOU 1511  CG  LEU A 101     2699   3824   9416   -249    979  -2854
ATOM   1512  CD1 LEU A 101      15.959  11.720  10.819  1.00 44.41           C  
ANISOU 1512  CD1 LEU A 101     2826   4023  10023   -217    945  -2959
ATOM   1513  CD2 LEU A 101      17.711  13.340  11.491  1.00 42.66           C  
ANISOU 1513  CD2 LEU A 101     2792   3889   9525   -229    965  -2876
ATOM   1514  H   LEU A 101      19.375   9.675  11.503  1.00  0.00           H  
ATOM   1515  HA  LEU A 101      19.467  12.015  13.061  1.00  0.00           H  
ATOM   1516  HB3 LEU A 101      16.948  11.536  13.367  1.00  0.00           H  
ATOM   1517  HB2 LEU A 101      17.186  10.095  12.487  1.00  0.00           H  
ATOM   1518  HG  LEU A 101      18.060  11.459  10.533  1.00  0.00           H  
ATOM   1519 HD11 LEU A 101      15.824  12.268   9.887  1.00  0.00           H  
ATOM   1520 HD12 LEU A 101      15.738  10.665  10.655  1.00  0.00           H  
ATOM   1521 HD13 LEU A 101      15.284  12.119  11.576  1.00  0.00           H  
ATOM   1522 HD21 LEU A 101      17.567  13.875  10.552  1.00  0.00           H  
ATOM   1523 HD22 LEU A 101      17.049  13.756  12.251  1.00  0.00           H  
ATOM   1524 HD23 LEU A 101      18.746  13.446  11.815  1.00  0.00           H  
ATOM   1525  N   LEU A 102      18.736   9.322  14.873  1.00 39.98           N  
ANISOU 1525  N   LEU A 102     2772   3819   8600   -543   1555  -2796
ATOM   1526  CA  LEU A 102      18.670   8.876  16.265  1.00 40.46           C  
ANISOU 1526  CA  LEU A 102     2887   3917   8567   -644   1783  -2834
ATOM   1527  C   LEU A 102      20.040   8.835  16.946  1.00 39.54           C  
ANISOU 1527  C   LEU A 102     2956   3917   8148   -687   1813  -2733
ATOM   1528  O   LEU A 102      20.167   9.170  18.128  1.00 40.38           O  
ANISOU 1528  O   LEU A 102     3121   4056   8164   -757   1972  -2780
ATOM   1529  CB  LEU A 102      17.908   7.559  16.401  1.00 42.05           C  
ANISOU 1529  CB  LEU A 102     3037   4094   8845   -684   1878  -2850
ATOM   1530  CG  LEU A 102      18.472   6.151  16.532  1.00 42.06           C  
ANISOU 1530  CG  LEU A 102     3145   4165   8672   -722   1905  -2739
ATOM   1531  CD1 LEU A 102      19.148   5.912  17.879  1.00 42.44           C  
ANISOU 1531  CD1 LEU A 102     3338   4297   8488   -812   2077  -2703
ATOM   1532  CD2 LEU A 102      17.314   5.176  16.342  1.00 42.48           C  
ANISOU 1532  CD2 LEU A 102     3073   4141   8924   -736   1964  -2798
ATOM   1533  H   LEU A 102      18.581   8.663  14.123  1.00  0.00           H  
ATOM   1534  HA  LEU A 102      18.085   9.625  16.799  1.00  0.00           H  
ATOM   1535  HB3 LEU A 102      17.136   7.539  15.632  1.00  0.00           H  
ATOM   1536  HB2 LEU A 102      17.152   7.689  17.175  1.00  0.00           H  
ATOM   1537  HG  LEU A 102      19.202   5.989  15.739  1.00  0.00           H  
ATOM   1538 HD11 LEU A 102      19.532   4.893  17.918  1.00  0.00           H  
ATOM   1539 HD12 LEU A 102      19.972   6.615  18.002  1.00  0.00           H  
ATOM   1540 HD13 LEU A 102      18.424   6.058  18.680  1.00  0.00           H  
ATOM   1541 HD21 LEU A 102      17.681   4.153  16.429  1.00  0.00           H  
ATOM   1542 HD22 LEU A 102      16.557   5.356  17.106  1.00  0.00           H  
ATOM   1543 HD23 LEU A 102      16.875   5.321  15.355  1.00  0.00           H  
ATOM   1544  N   LEU A 103      21.075   8.477  16.206  1.00 36.84           N  
ANISOU 1544  N   LEU A 103     2708   3637   7652   -645   1659  -2600
ATOM   1545  CA  LEU A 103      22.387   8.414  16.814  1.00 35.47           C  
ANISOU 1545  CA  LEU A 103     2700   3568   7207   -682   1676  -2503
ATOM   1546  C   LEU A 103      22.905   9.820  17.160  1.00 35.45           C  
ANISOU 1546  C   LEU A 103     2729   3577   7162   -677   1663  -2537
ATOM   1547  O   LEU A 103      23.469  10.009  18.230  1.00 35.18           O  
ANISOU 1547  O   LEU A 103     2793   3604   6967   -741   1769  -2539
ATOM   1548  CB  LEU A 103      23.345   7.642  15.934  1.00 34.17           C  
ANISOU 1548  CB  LEU A 103     2616   3459   6904   -639   1524  -2357
ATOM   1549  CG  LEU A 103      23.199   6.119  16.014  1.00 33.91           C  
ANISOU 1549  CG  LEU A 103     2608   3446   6831   -673   1578  -2305
ATOM   1550  CD1 LEU A 103      23.998   5.462  14.909  1.00 32.76           C  
ANISOU 1550  CD1 LEU A 103     2513   3335   6599   -614   1408  -2181
ATOM   1551  CD2 LEU A 103      23.654   5.601  17.367  1.00 34.40           C  
ANISOU 1551  CD2 LEU A 103     2785   3578   6707   -764   1744  -2276
ATOM   1552  H   LEU A 103      20.944   8.252  15.230  1.00  0.00           H  
ATOM   1553  HA  LEU A 103      22.287   7.863  17.749  1.00  0.00           H  
ATOM   1554  HB3 LEU A 103      24.369   7.920  16.184  1.00  0.00           H  
ATOM   1555  HB2 LEU A 103      23.223   7.962  14.899  1.00  0.00           H  
ATOM   1556  HG  LEU A 103      22.148   5.864  15.881  1.00  0.00           H  
ATOM   1557 HD11 LEU A 103      23.888   4.380  14.974  1.00  0.00           H  
ATOM   1558 HD12 LEU A 103      23.632   5.806  13.942  1.00  0.00           H  
ATOM   1559 HD13 LEU A 103      25.050   5.727  15.014  1.00  0.00           H  
ATOM   1560 HD21 LEU A 103      23.541   4.517  17.399  1.00  0.00           H  
ATOM   1561 HD22 LEU A 103      24.701   5.861  17.523  1.00  0.00           H  
ATOM   1562 HD23 LEU A 103      23.047   6.052  18.152  1.00  0.00           H  
ATOM   1563  N   ALA A 104      22.692  10.791  16.276  1.00 35.51           N  
ANISOU 1563  N   ALA A 104     2653   3522   7316   -603   1533  -2565
ATOM   1564  CA  ALA A 104      23.122  12.179  16.512  1.00 36.67           C  
ANISOU 1564  CA  ALA A 104     2814   3663   7455   -593   1513  -2601
ATOM   1565  C   ALA A 104      22.400  12.818  17.693  1.00 37.69           C  
ANISOU 1565  C   ALA A 104     2896   3756   7666   -656   1699  -2749
ATOM   1566  O   ALA A 104      22.984  13.610  18.441  1.00 37.84           O  
ANISOU 1566  O   ALA A 104     2982   3809   7583   -691   1752  -2775
ATOM   1567  CB  ALA A 104      22.882  13.027  15.271  1.00 36.93           C  
ANISOU 1567  CB  ALA A 104     2753   3619   7656   -498   1339  -2601
ATOM   1568  H   ALA A 104      22.220  10.588  15.406  1.00  0.00           H  
ATOM   1569  HA  ALA A 104      24.191  12.176  16.724  1.00  0.00           H  
ATOM   1570  HB1 ALA A 104      23.205  14.050  15.462  1.00  0.00           H  
ATOM   1571  HB2 ALA A 104      23.449  12.617  14.435  1.00  0.00           H  
ATOM   1572  HB3 ALA A 104      21.820  13.021  15.026  1.00  0.00           H  
ATOM   1573  N   THR A 105      21.121  12.492  17.831  1.00 38.88           N  
ANISOU 1573  N   THR A 105     2927   3834   8011   -670   1798  -2850
ATOM   1574  CA  THR A 105      20.298  13.020  18.907  1.00 39.50           C  
ANISOU 1574  CA  THR A 105     2945   3868   8192   -731   1991  -3000
ATOM   1575  C   THR A 105      20.795  12.414  20.211  1.00 40.56           C  
ANISOU 1575  C   THR A 105     3218   4096   8093   -829   2163  -2986
ATOM   1576  O   THR A 105      21.005  13.133  21.199  1.00 40.50           O  
ANISOU 1576  O   THR A 105     3263   4113   8011   -881   2276  -3056
ATOM   1577  CB  THR A 105      18.812  12.648  18.695  1.00 40.41           C  
ANISOU 1577  CB  THR A 105     2893   3881   8577   -724   2058  -3103
ATOM   1578  OG1 THR A 105      18.380  13.126  17.414  1.00 39.37           O  
ANISOU 1578  OG1 THR A 105     2641   3667   8651   -627   1874  -3103
ATOM   1579  CG2 THR A 105      17.911  13.234  19.802  1.00 42.10           C  
ANISOU 1579  CG2 THR A 105     3036   4041   8918   -786   2273  -3270
ATOM   1580  H   THR A 105      20.688  11.857  17.176  1.00  0.00           H  
ATOM   1581  HA  THR A 105      20.401  14.104  18.946  1.00  0.00           H  
ATOM   1582  HB  THR A 105      18.720  11.562  18.710  1.00  0.00           H  
ATOM   1583  HG1 THR A 105      17.458  12.896  17.281  1.00  0.00           H  
ATOM   1584 HG21 THR A 105      16.875  12.950  19.616  1.00  0.00           H  
ATOM   1585 HG22 THR A 105      18.226  12.846  20.771  1.00  0.00           H  
ATOM   1586 HG23 THR A 105      17.995  14.321  19.802  1.00  0.00           H  
ATOM   1587  N   MET A 106      20.984  11.094  20.205  1.00 40.22           N  
ANISOU 1587  N   MET A 106     3238   4105   7938   -854   2178  -2893
ATOM   1588  CA  MET A 106      21.485  10.376  21.369  1.00 41.59           C  
ANISOU 1588  CA  MET A 106     3552   4369   7881   -943   2324  -2855
ATOM   1589  C   MET A 106      22.850  10.924  21.751  1.00 41.52           C  
ANISOU 1589  C   MET A 106     3690   4452   7633   -954   2264  -2785
ATOM   1590  O   MET A 106      23.113  11.164  22.922  1.00 42.09           O  
ANISOU 1590  O   MET A 106     3852   4575   7564  -1026   2397  -2827
ATOM   1591  CB  MET A 106      21.598   8.879  21.075  1.00 41.94           C  
ANISOU 1591  CB  MET A 106     3636   4446   7853   -951   2308  -2743
ATOM   1592  CG  MET A 106      21.842   7.999  22.297  1.00 43.19           C  
ANISOU 1592  CG  MET A 106     3919   4676   7813  -1046   2480  -2709
ATOM   1593  SD  MET A 106      21.886   6.233  21.892  1.00 43.20           S  
ANISOU 1593  SD  MET A 106     3948   4695   7768  -1051   2461  -2581
ATOM   1594  CE  MET A 106      20.151   5.940  21.548  1.00 43.67           C  
ANISOU 1594  CE  MET A 106     3808   4627   8156  -1046   2553  -2709
ATOM   1595  H   MET A 106      20.778  10.558  19.374  1.00  0.00           H  
ATOM   1596  HA  MET A 106      20.797  10.524  22.201  1.00  0.00           H  
ATOM   1597  HB3 MET A 106      22.392   8.713  20.347  1.00  0.00           H  
ATOM   1598  HB2 MET A 106      20.696   8.543  20.563  1.00  0.00           H  
ATOM   1599  HG3 MET A 106      21.062   8.182  23.036  1.00  0.00           H  
ATOM   1600  HG2 MET A 106      22.782   8.286  22.768  1.00  0.00           H  
ATOM   1601  HE1 MET A 106      20.005   4.893  21.281  1.00  0.00           H  
ATOM   1602  HE2 MET A 106      19.560   6.174  22.433  1.00  0.00           H  
ATOM   1603  HE3 MET A 106      19.832   6.574  20.721  1.00  0.00           H  
ATOM   1604  N   GLU A 107      23.705  11.131  20.754  1.00 40.72           N  
ANISOU 1604  N   GLU A 107     3612   4369   7490   -883   2064  -2683
ATOM   1605  CA  GLU A 107      25.031  11.691  20.976  1.00 40.84           C  
ANISOU 1605  CA  GLU A 107     3750   4461   7304   -886   1988  -2614
ATOM   1606  C   GLU A 107      24.938  13.083  21.599  1.00 41.53           C  
ANISOU 1606  C   GLU A 107     3817   4522   7437   -904   2047  -2736
ATOM   1607  O   GLU A 107      25.603  13.362  22.592  1.00 41.56           O  
ANISOU 1607  O   GLU A 107     3932   4595   7264   -963   2116  -2747
ATOM   1608  CB  GLU A 107      25.798  11.790  19.662  1.00 39.77           C  
ANISOU 1608  CB  GLU A 107     3615   4328   7167   -799   1770  -2499
ATOM   1609  CG  GLU A 107      27.289  11.994  19.843  1.00 40.19           C  
ANISOU 1609  CG  GLU A 107     3805   4471   6995   -806   1690  -2397
ATOM   1610  CD  GLU A 107      28.058  10.682  19.980  1.00 39.80           C  
ANISOU 1610  CD  GLU A 107     3867   4505   6748   -832   1679  -2265
ATOM   1611  OE1 GLU A 107      27.576   9.756  20.675  1.00 41.01           O  
ANISOU 1611  OE1 GLU A 107     4044   4676   6862   -889   1808  -2276
ATOM   1612  OE2 GLU A 107      29.167  10.591  19.410  1.00 37.77           O1-
ANISOU 1612  OE2 GLU A 107     3676   4294   6380   -796   1544  -2149
ATOM   1613  H   GLU A 107      23.442  10.898  19.807  1.00  0.00           H  
ATOM   1614  HA  GLU A 107      25.579  11.038  21.655  1.00  0.00           H  
ATOM   1615  HB3 GLU A 107      25.391  12.607  19.066  1.00  0.00           H  
ATOM   1616  HB2 GLU A 107      25.625  10.889  19.074  1.00  0.00           H  
ATOM   1617  HG3 GLU A 107      27.466  12.611  20.724  1.00  0.00           H  
ATOM   1618  HG2 GLU A 107      27.683  12.558  18.997  1.00  0.00           H  
ATOM   1619  N   SER A 108      24.107  13.936  21.000  1.00 41.76           N  
ANISOU 1619  N   SER A 108     3705   4450   7710   -852   2013  -2828
ATOM   1620  CA  SER A 108      23.921  15.306  21.454  1.00 42.62           C  
ANISOU 1620  CA  SER A 108     3771   4513   7906   -859   2061  -2951
ATOM   1621  C   SER A 108      23.382  15.379  22.882  1.00 44.76           C  
ANISOU 1621  C   SER A 108     4067   4797   8141   -952   2289  -3081
ATOM   1622  O   SER A 108      23.893  16.136  23.696  1.00 45.50           O  
ANISOU 1622  O   SER A 108     4232   4927   8128   -994   2343  -3135
ATOM   1623  CB  SER A 108      22.998  16.056  20.498  1.00 42.46           C  
ANISOU 1623  CB  SER A 108     3582   4370   8178   -782   1982  -3020
ATOM   1624  OG  SER A 108      22.721  17.360  20.987  1.00 44.29           O  
ANISOU 1624  OG  SER A 108     3761   4545   8519   -791   2044  -3150
ATOM   1625  H   SER A 108      23.574  13.640  20.195  1.00  0.00           H  
ATOM   1626  HA  SER A 108      24.893  15.799  21.437  1.00  0.00           H  
ATOM   1627  HB3 SER A 108      22.065  15.504  20.387  1.00  0.00           H  
ATOM   1628  HB2 SER A 108      23.471  16.129  19.519  1.00  0.00           H  
ATOM   1629  HG  SER A 108      22.140  17.816  20.373  1.00  0.00           H  
ATOM   1630  N   MET A 109      22.352  14.590  23.171  1.00 46.53           N  
ANISOU 1630  N   MET A 109     4233   4990   8455   -986   2424  -3133
ATOM   1631  CA  MET A 109      21.721  14.528  24.495  1.00 49.00           C  
ANISOU 1631  CA  MET A 109     4565   5310   8740  -1077   2662  -3254
ATOM   1632  C   MET A 109      22.605  13.921  25.602  1.00 48.35           C  
ANISOU 1632  C   MET A 109     4674   5353   8342  -1161   2750  -3191
ATOM   1633  O   MET A 109      22.554  14.354  26.747  1.00 48.48           O  
ANISOU 1633  O   MET A 109     4751   5398   8270  -1232   2904  -3288
ATOM   1634  CB  MET A 109      20.423  13.716  24.385  1.00 51.47           C  
ANISOU 1634  CB  MET A 109     4761   5553   9241  -1087   2772  -3305
ATOM   1635  CG  MET A 109      19.540  13.729  25.624  1.00 55.16           C  
ANISOU 1635  CG  MET A 109     5214   6002   9741  -1174   3034  -3449
ATOM   1636  SD  MET A 109      18.123  12.607  25.462  1.00 60.58           S  
ANISOU 1636  SD  MET A 109     5768   6609  10640  -1190   3161  -3487
ATOM   1637  CE  MET A 109      17.329  13.275  23.997  1.00 59.40           C  
ANISOU 1637  CE  MET A 109     5398   6323  10846  -1076   2983  -3536
ATOM   1638  H   MET A 109      21.961  13.989  22.460  1.00  0.00           H  
ATOM   1639  HA  MET A 109      21.459  15.544  24.792  1.00  0.00           H  
ATOM   1640  HB3 MET A 109      20.664  12.685  24.125  1.00  0.00           H  
ATOM   1641  HB2 MET A 109      19.848  14.070  23.529  1.00  0.00           H  
ATOM   1642  HG3 MET A 109      19.181  14.743  25.803  1.00  0.00           H  
ATOM   1643  HG2 MET A 109      20.131  13.443  26.494  1.00  0.00           H  
ATOM   1644  HE1 MET A 109      16.438  12.690  23.767  1.00  0.00           H  
ATOM   1645  HE2 MET A 109      17.046  14.312  24.177  1.00  0.00           H  
ATOM   1646  HE3 MET A 109      18.020  13.229  23.155  1.00  0.00           H  
ATOM   1647  N   ASN A 110      23.370  12.887  25.273  1.00 46.17           N  
ANISOU 1647  N   ASN A 110     4491   5149   7903  -1153   2656  -3032
ATOM   1648  CA  ASN A 110      24.186  12.176  26.257  1.00 46.03           C  
ANISOU 1648  CA  ASN A 110     4649   5244   7594  -1227   2725  -2954
ATOM   1649  C   ASN A 110      25.532  12.879  26.469  1.00 45.12           C  
ANISOU 1649  C   ASN A 110     4651   5205   7285  -1225   2612  -2905
ATOM   1650  O   ASN A 110      26.018  12.976  27.599  1.00 46.14           O  
ANISOU 1650  O   ASN A 110     4907   5409   7212  -1296   2702  -2925
ATOM   1651  CB  ASN A 110      24.404  10.723  25.780  1.00 45.69           C  
ANISOU 1651  CB  ASN A 110     4644   5233   7482  -1216   2670  -2804
ATOM   1652  CG  ASN A 110      25.054   9.830  26.830  1.00 46.64           C  
ANISOU 1652  CG  ASN A 110     4935   5457   7327  -1295   2759  -2721
ATOM   1653  OD1 ASN A 110      25.333   8.657  26.567  1.00 45.95           O  
ANISOU 1653  OD1 ASN A 110     4892   5399   7165  -1293   2721  -2595
ATOM   1654  ND2 ASN A 110      25.282  10.367  28.024  1.00 48.02           N  
ANISOU 1654  ND2 ASN A 110     5209   5685   7352  -1365   2875  -2791
ATOM   1655  H   ASN A 110      23.402  12.567  24.316  1.00  0.00           H  
ATOM   1656  HA  ASN A 110      23.650  12.155  27.206  1.00  0.00           H  
ATOM   1657  HB3 ASN A 110      25.017  10.726  24.878  1.00  0.00           H  
ATOM   1658  HB2 ASN A 110      23.448  10.293  25.481  1.00  0.00           H  
ATOM   1659 HD22 ASN A 110      25.711   9.815  28.753  1.00  0.00           H  
ATOM   1660 HD21 ASN A 110      25.026  11.328  28.203  1.00  0.00           H  
ATOM   1661  N   GLY A 111      26.122  13.366  25.380  1.00 42.43           N  
ANISOU 1661  N   GLY A 111     4268   4843   7008  -1144   2415  -2840
ATOM   1662  CA  GLY A 111      27.465  13.951  25.403  1.00 41.70           C  
ANISOU 1662  CA  GLY A 111     4274   4815   6752  -1134   2288  -2775
ATOM   1663  C   GLY A 111      27.557  15.471  25.436  1.00 41.46           C  
ANISOU 1663  C   GLY A 111     4196   4740   6814  -1116   2260  -2884
ATOM   1664  O   GLY A 111      28.655  16.014  25.450  1.00 39.02           O  
ANISOU 1664  O   GLY A 111     3959   4477   6388  -1109   2156  -2838
ATOM   1665  H   GLY A 111      25.642  13.341  24.492  1.00  0.00           H  
ATOM   1666  HA3 GLY A 111      28.034  13.576  24.552  1.00  0.00           H  
ATOM   1667  HA2 GLY A 111      28.021  13.540  26.246  1.00  0.00           H  
ATOM   1668  N   GLY A 112      26.413  16.158  25.450  1.00 42.54           N  
ANISOU 1668  N   GLY A 112     4206   4782   7172  -1109   2352  -3029
ATOM   1669  CA  GLY A 112      26.386  17.622  25.523  1.00 43.35           C  
ANISOU 1669  CA  GLY A 112     4252   4828   7388  -1094   2341  -3146
ATOM   1670  C   GLY A 112      26.913  18.301  24.271  1.00 41.94           C  
ANISOU 1670  C   GLY A 112     4013   4602   7319  -1002   2136  -3073
ATOM   1671  O   GLY A 112      27.474  19.394  24.331  1.00 41.08           O  
ANISOU 1671  O   GLY A 112     3911   4480   7216   -993   2081  -3111
ATOM   1672  H   GLY A 112      25.530  15.669  25.410  1.00  0.00           H  
ATOM   1673  HA3 GLY A 112      26.966  17.952  26.385  1.00  0.00           H  
ATOM   1674  HA2 GLY A 112      25.366  17.956  25.714  1.00  0.00           H  
ATOM   1675  N   LYS A 113      26.694  17.658  23.133  1.00 41.14           N  
ANISOU 1675  N   LYS A 113     3850   4470   7310   -936   2027  -2974
ATOM   1676  CA  LYS A 113      27.287  18.057  21.875  1.00 40.41           C  
ANISOU 1676  CA  LYS A 113     3725   4348   7280   -850   1827  -2874
ATOM   1677  C   LYS A 113      26.260  18.728  20.968  1.00 40.88           C  
ANISOU 1677  C   LYS A 113     3621   4282   7630   -778   1780  -2939
ATOM   1678  O   LYS A 113      25.173  18.198  20.761  1.00 43.09           O  
ANISOU 1678  O   LYS A 113     3809   4510   8051   -769   1835  -2982
ATOM   1679  CB  LYS A 113      27.842  16.798  21.200  1.00 40.18           C  
ANISOU 1679  CB  LYS A 113     3757   4381   7129   -825   1729  -2709
ATOM   1680  CG  LYS A 113      28.661  17.054  19.960  1.00 39.19           C  
ANISOU 1680  CG  LYS A 113     3630   4247   7011   -745   1531  -2586
ATOM   1681  CD  LYS A 113      28.985  15.748  19.245  1.00 39.33           C  
ANISOU 1681  CD  LYS A 113     3689   4311   6943   -719   1452  -2445
ATOM   1682  CE  LYS A 113      29.922  14.852  20.043  1.00 39.50           C  
ANISOU 1682  CE  LYS A 113     3852   4444   6709   -781   1492  -2364
ATOM   1683  NZ  LYS A 113      31.309  15.375  20.052  1.00 39.86           N1+
ANISOU 1683  NZ  LYS A 113     3985   4544   6613   -777   1395  -2290
ATOM   1684  H   LYS A 113      26.089  16.849  23.118  1.00  0.00           H  
ATOM   1685  HA  LYS A 113      28.105  18.752  22.067  1.00  0.00           H  
ATOM   1686  HB3 LYS A 113      27.019  16.127  20.956  1.00  0.00           H  
ATOM   1687  HB2 LYS A 113      28.440  16.238  21.918  1.00  0.00           H  
ATOM   1688  HG3 LYS A 113      29.588  17.557  20.235  1.00  0.00           H  
ATOM   1689  HG2 LYS A 113      28.106  17.708  19.287  1.00  0.00           H  
ATOM   1690  HD3 LYS A 113      29.432  15.967  18.275  1.00  0.00           H  
ATOM   1691  HD2 LYS A 113      28.060  15.210  19.036  1.00  0.00           H  
ATOM   1692  HE3 LYS A 113      29.915  13.849  19.616  1.00  0.00           H  
ATOM   1693  HE2 LYS A 113      29.559  14.769  21.067  1.00  0.00           H  
ATOM   1694  HZ1 LYS A 113      31.899  14.756  20.589  1.00  0.00           H  
ATOM   1695  HZ2 LYS A 113      31.654  15.431  19.105  1.00  0.00           H  
ATOM   1696  HZ3 LYS A 113      31.320  16.295  20.468  1.00  0.00           H  
ATOM   1697  N   LEU A 114      26.600  19.893  20.427  1.00 40.00           N  
ANISOU 1697  N   LEU A 114     3467   4115   7613   -727   1674  -2944
ATOM   1698  CA  LEU A 114      25.706  20.625  19.513  1.00 39.86           C  
ANISOU 1698  CA  LEU A 114     3298   3972   7872   -652   1606  -2993
ATOM   1699  C   LEU A 114      25.147  19.683  18.454  1.00 39.68           C  
ANISOU 1699  C   LEU A 114     3217   3928   7931   -595   1519  -2913
ATOM   1700  O   LEU A 114      25.912  18.958  17.799  1.00 38.09           O  
ANISOU 1700  O   LEU A 114     3090   3788   7593   -569   1408  -2769
ATOM   1701  CB  LEU A 114      26.471  21.755  18.806  1.00 39.25           C  
ANISOU 1701  CB  LEU A 114     3218   3858   7837   -594   1458  -2942
ATOM   1702  CG  LEU A 114      26.935  22.917  19.670  1.00 40.00           C  
ANISOU 1702  CG  LEU A 114     3341   3945   7911   -636   1520  -3036
ATOM   1703  CD1 LEU A 114      27.816  23.877  18.878  1.00 39.30           C  
ANISOU 1703  CD1 LEU A 114     3258   3823   7849   -578   1363  -2957
ATOM   1704  CD2 LEU A 114      25.737  23.653  20.247  1.00 41.14           C  
ANISOU 1704  CD2 LEU A 114     3367   3993   8268   -653   1652  -3220
ATOM   1705  H   LEU A 114      27.497  20.305  20.638  1.00  0.00           H  
ATOM   1706  HA  LEU A 114      24.882  21.053  20.084  1.00  0.00           H  
ATOM   1707  HB3 LEU A 114      25.866  22.138  17.984  1.00  0.00           H  
ATOM   1708  HB2 LEU A 114      27.328  21.334  18.281  1.00  0.00           H  
ATOM   1709  HG  LEU A 114      27.522  22.516  20.497  1.00  0.00           H  
ATOM   1710 HD11 LEU A 114      28.132  24.697  19.523  1.00  0.00           H  
ATOM   1711 HD12 LEU A 114      28.694  23.346  18.510  1.00  0.00           H  
ATOM   1712 HD13 LEU A 114      27.253  24.275  18.034  1.00  0.00           H  
ATOM   1713 HD21 LEU A 114      26.082  24.483  20.864  1.00  0.00           H  
ATOM   1714 HD22 LEU A 114      25.120  24.037  19.435  1.00  0.00           H  
ATOM   1715 HD23 LEU A 114      25.148  22.968  20.857  1.00  0.00           H  
ATOM   1716  N   TYR A 115      23.828  19.688  18.284  1.00 40.48           N  
ANISOU 1716  N   TYR A 115     3182   3938   8259   -576   1570  -3009
ATOM   1717  CA  TYR A 115      23.177  18.755  17.372  1.00 40.49           C  
ANISOU 1717  CA  TYR A 115     3118   3914   8350   -529   1498  -2955
ATOM   1718  C   TYR A 115      23.642  18.947  15.922  1.00 39.84           C  
ANISOU 1718  C   TYR A 115     3029   3810   8298   -434   1277  -2828
ATOM   1719  O   TYR A 115      23.839  17.957  15.207  1.00 38.93           O  
ANISOU 1719  O   TYR A 115     2947   3735   8109   -407   1192  -2722
ATOM   1720  CB  TYR A 115      21.649  18.828  17.479  1.00 41.94           C  
ANISOU 1720  CB  TYR A 115     3143   3994   8797   -526   1590  -3094
ATOM   1721  CG  TYR A 115      20.980  17.923  16.475  1.00 42.30           C  
ANISOU 1721  CG  TYR A 115     3113   4006   8951   -473   1497  -3043
ATOM   1722  CD1 TYR A 115      20.897  16.557  16.692  1.00 42.26           C  
ANISOU 1722  CD1 TYR A 115     3154   4062   8838   -514   1559  -3002
ATOM   1723  CD2 TYR A 115      20.502  18.427  15.275  1.00 42.98           C  
ANISOU 1723  CD2 TYR A 115     3091   4002   9236   -380   1333  -3028
ATOM   1724  CE1 TYR A 115      20.310  15.715  15.752  1.00 42.57           C  
ANISOU 1724  CE1 TYR A 115     3124   4071   8979   -467   1467  -2960
ATOM   1725  CE2 TYR A 115      19.921  17.600  14.328  1.00 43.30           C  
ANISOU 1725  CE2 TYR A 115     3069   4017   9366   -331   1232  -2984
ATOM   1726  CZ  TYR A 115      19.822  16.248  14.570  1.00 43.15           C  
ANISOU 1726  CZ  TYR A 115     3089   4056   9247   -375   1301  -2955
ATOM   1727  OH  TYR A 115      19.248  15.447  13.604  1.00 44.46           O  
ANISOU 1727  OH  TYR A 115     3188   4192   9510   -326   1195  -2920
ATOM   1728  H   TYR A 115      23.256  20.347  18.792  1.00  0.00           H  
ATOM   1729  HA  TYR A 115      23.473  17.750  17.674  1.00  0.00           H  
ATOM   1730  HB3 TYR A 115      21.323  19.855  17.316  1.00  0.00           H  
ATOM   1731  HB2 TYR A 115      21.342  18.543  18.485  1.00  0.00           H  
ATOM   1732  HD1 TYR A 115      21.291  16.130  17.602  1.00  0.00           H  
ATOM   1733  HD2 TYR A 115      20.579  19.483  15.064  1.00  0.00           H  
ATOM   1734  HE1 TYR A 115      20.238  14.655  15.947  1.00  0.00           H  
ATOM   1735  HE2 TYR A 115      19.548  18.016  13.404  1.00  0.00           H  
ATOM   1736  HH  TYR A 115      18.971  15.989  12.862  1.00  0.00           H  
ATOM   1737  N   SER A 116      23.846  20.195  15.489  1.00 40.04           N  
ANISOU 1737  N   SER A 116     3017   3772   8423   -385   1189  -2835
ATOM   1738  CA  SER A 116      24.352  20.442  14.130  1.00 39.81           C  
ANISOU 1738  CA  SER A 116     2995   3724   8405   -297    986  -2707
ATOM   1739  C   SER A 116      25.696  19.786  13.920  1.00 38.61           C  
ANISOU 1739  C   SER A 116     2992   3685   7993   -307    922  -2559
ATOM   1740  O   SER A 116      25.894  19.186  12.886  1.00 36.99           O  
ANISOU 1740  O   SER A 116     2804   3495   7753   -254    797  -2451
ATOM   1741  CB  SER A 116      24.469  21.917  13.763  1.00 39.79           C  
ANISOU 1741  CB  SER A 116     2943   3637   8538   -248    909  -2726
ATOM   1742  OG  SER A 116      25.275  22.600  14.685  1.00 42.18           O  
ANISOU 1742  OG  SER A 116     3318   3976   8732   -304    989  -2759
ATOM   1743  H   SER A 116      23.652  20.978  16.097  1.00  0.00           H  
ATOM   1744  HA  SER A 116      23.651  19.985  13.431  1.00  0.00           H  
ATOM   1745  HB3 SER A 116      23.476  22.367  13.746  1.00  0.00           H  
ATOM   1746  HB2 SER A 116      24.900  22.010  12.766  1.00  0.00           H  
ATOM   1747  HG  SER A 116      25.335  23.525  14.435  1.00  0.00           H  
ATOM   1748  N   ASN A 117      26.608  19.920  14.884  1.00 39.34           N  
ANISOU 1748  N   ASN A 117     3187   3852   7908   -373   1004  -2559
ATOM   1749  CA  ASN A 117      27.896  19.250  14.797  1.00 38.47           C  
ANISOU 1749  CA  ASN A 117     3212   3848   7556   -388    953  -2425
ATOM   1750  C   ASN A 117      27.742  17.735  14.881  1.00 36.99           C  
ANISOU 1750  C   ASN A 117     3065   3726   7261   -415    993  -2380
ATOM   1751  O   ASN A 117      28.353  17.027  14.097  1.00 34.11           O  
ANISOU 1751  O   ASN A 117     2755   3406   6796   -381    892  -2256
ATOM   1752  CB  ASN A 117      28.876  19.685  15.889  1.00 40.38           C  
ANISOU 1752  CB  ASN A 117     3551   4154   7635   -457   1029  -2443
ATOM   1753  CG  ASN A 117      29.179  21.177  15.869  1.00 43.22           C  
ANISOU 1753  CG  ASN A 117     3881   4452   8087   -437    993  -2485
ATOM   1754  OD1 ASN A 117      28.678  21.934  15.037  1.00 47.44           O  
ANISOU 1754  OD1 ASN A 117     4324   4892   8809   -370    911  -2494
ATOM   1755  ND2 ASN A 117      29.976  21.605  16.825  1.00 43.96           N  
ANISOU 1755  ND2 ASN A 117     4051   4596   8055   -497   1054  -2516
ATOM   1756  H   ASN A 117      26.409  20.494  15.691  1.00  0.00           H  
ATOM   1757  HA  ASN A 117      28.338  19.492  13.830  1.00  0.00           H  
ATOM   1758  HB3 ASN A 117      29.806  19.126  15.785  1.00  0.00           H  
ATOM   1759  HB2 ASN A 117      28.476  19.410  16.865  1.00  0.00           H  
ATOM   1760 HD22 ASN A 117      30.223  22.583  16.877  1.00  0.00           H  
ATOM   1761 HD21 ASN A 117      30.341  20.955  17.507  1.00  0.00           H  
ATOM   1762  N   ALA A 118      26.965  17.247  15.845  1.00 36.78           N  
ANISOU 1762  N   ALA A 118     3014   3704   7254   -477   1148  -2479
ATOM   1763  CA  ALA A 118      26.714  15.799  15.985  1.00 36.43           C  
ANISOU 1763  CA  ALA A 118     2999   3711   7130   -507   1200  -2443
ATOM   1764  C   ALA A 118      26.194  15.169  14.702  1.00 36.18           C  
ANISOU 1764  C   ALA A 118     2901   3638   7206   -436   1080  -2386
ATOM   1765  O   ALA A 118      26.653  14.088  14.300  1.00 34.67           O  
ANISOU 1765  O   ALA A 118     2773   3505   6895   -430   1033  -2285
ATOM   1766  CB  ALA A 118      25.751  15.515  17.119  1.00 37.39           C  
ANISOU 1766  CB  ALA A 118     3081   3819   7305   -580   1391  -2571
ATOM   1767  H   ALA A 118      26.528  17.873  16.507  1.00  0.00           H  
ATOM   1768  HA  ALA A 118      27.663  15.320  16.228  1.00  0.00           H  
ATOM   1769  HB1 ALA A 118      25.587  14.440  17.196  1.00  0.00           H  
ATOM   1770  HB2 ALA A 118      26.170  15.886  18.054  1.00  0.00           H  
ATOM   1771  HB3 ALA A 118      24.802  16.014  16.924  1.00  0.00           H  
ATOM   1772  N   TYR A 119      25.252  15.843  14.053  1.00 36.41           N  
ANISOU 1772  N   TYR A 119     2804   3567   7462   -379   1025  -2453
ATOM   1773  CA  TYR A 119      24.659  15.329  12.829  1.00 36.40           C  
ANISOU 1773  CA  TYR A 119     2733   3521   7577   -309    900  -2414
ATOM   1774  C   TYR A 119      25.551  15.503  11.594  1.00 36.47           C  
ANISOU 1774  C   TYR A 119     2798   3547   7509   -235    713  -2278
ATOM   1775  O   TYR A 119      25.683  14.582  10.781  1.00 35.54           O  
ANISOU 1775  O   TYR A 119     2707   3458   7339   -202    627  -2197
ATOM   1776  CB  TYR A 119      23.308  15.982  12.555  1.00 37.55           C  
ANISOU 1776  CB  TYR A 119     2717   3547   8001   -272    895  -2531
ATOM   1777  CG  TYR A 119      22.640  15.422  11.327  1.00 37.39           C  
ANISOU 1777  CG  TYR A 119     2622   3480   8102   -201    759  -2500
ATOM   1778  CD1 TYR A 119      21.805  14.309  11.402  1.00 37.80           C  
ANISOU 1778  CD1 TYR A 119     2618   3524   8219   -223    815  -2542
ATOM   1779  CD2 TYR A 119      22.865  15.986  10.081  1.00 37.32           C  
ANISOU 1779  CD2 TYR A 119     2605   3437   8138   -113    571  -2425
ATOM   1780  CE1 TYR A 119      21.195  13.796  10.265  1.00 37.89           C  
ANISOU 1780  CE1 TYR A 119     2560   3492   8343   -159    680  -2521
ATOM   1781  CE2 TYR A 119      22.262  15.478   8.945  1.00 37.30           C  
ANISOU 1781  CE2 TYR A 119     2542   3396   8233    -48    436  -2399
ATOM   1782  CZ  TYR A 119      21.436  14.388   9.043  1.00 37.95           C  
ANISOU 1782  CZ  TYR A 119     2565   3471   8383    -71    488  -2451
ATOM   1783  OH  TYR A 119      20.872  13.902   7.894  1.00 39.66           O  
ANISOU 1783  OH  TYR A 119     2724   3650   8693     -6    342  -2429
ATOM   1784  H   TYR A 119      24.933  16.733  14.408  1.00  0.00           H  
ATOM   1785  HA  TYR A 119      24.489  14.261  12.967  1.00  0.00           H  
ATOM   1786  HB3 TYR A 119      23.443  17.057  12.436  1.00  0.00           H  
ATOM   1787  HB2 TYR A 119      22.656  15.842  13.418  1.00  0.00           H  
ATOM   1788  HD1 TYR A 119      21.624  13.833  12.354  1.00  0.00           H  
ATOM   1789  HD2 TYR A 119      23.522  16.838   9.985  1.00  0.00           H  
ATOM   1790  HE1 TYR A 119      20.539  12.941  10.343  1.00  0.00           H  
ATOM   1791  HE2 TYR A 119      22.442  15.940   7.985  1.00  0.00           H  
ATOM   1792  HH  TYR A 119      21.152  14.438   7.148  1.00  0.00           H  
ATOM   1793  N   LEU A 120      26.143  16.681  11.445  1.00 37.67           N  
ANISOU 1793  N   LEU A 120     2970   3681   7662   -210    657  -2258
ATOM   1794  CA  LEU A 120      26.847  17.034  10.215  1.00 38.08           C  
ANISOU 1794  CA  LEU A 120     3059   3729   7676   -134    486  -2139
ATOM   1795  C   LEU A 120      28.327  16.634  10.238  1.00 36.76           C  
ANISOU 1795  C   LEU A 120     3035   3664   7267   -155    465  -2015
ATOM   1796  O   LEU A 120      28.912  16.389   9.185  1.00 36.72           O  
ANISOU 1796  O   LEU A 120     3078   3679   7195   -101    341  -1903
ATOM   1797  CB  LEU A 120      26.722  18.541   9.947  1.00 39.61           C  
ANISOU 1797  CB  LEU A 120     3195   3838   8014    -92    430  -2171
ATOM   1798  CG  LEU A 120      25.320  19.112   9.714  1.00 42.52           C  
ANISOU 1798  CG  LEU A 120     3414   4091   8650    -53    416  -2280
ATOM   1799  CD1 LEU A 120      25.310  20.629   9.865  1.00 43.42           C  
ANISOU 1799  CD1 LEU A 120     3479   4126   8892    -35    409  -2329
ATOM   1800  CD2 LEU A 120      24.820  18.695   8.336  1.00 43.22           C  
ANISOU 1800  CD2 LEU A 120     3460   4143   8817     28    256  -2219
ATOM   1801  H   LEU A 120      26.113  17.359  12.193  1.00  0.00           H  
ATOM   1802  HA  LEU A 120      26.369  16.505   9.390  1.00  0.00           H  
ATOM   1803  HB3 LEU A 120      27.361  18.809   9.106  1.00  0.00           H  
ATOM   1804  HB2 LEU A 120      27.201  19.089  10.758  1.00  0.00           H  
ATOM   1805  HG  LEU A 120      24.650  18.690  10.463  1.00  0.00           H  
ATOM   1806 HD11 LEU A 120      24.301  21.005   9.694  1.00  0.00           H  
ATOM   1807 HD12 LEU A 120      25.631  20.897  10.872  1.00  0.00           H  
ATOM   1808 HD13 LEU A 120      25.990  21.072   9.138  1.00  0.00           H  
ATOM   1809 HD21 LEU A 120      23.822  19.102   8.172  1.00  0.00           H  
ATOM   1810 HD22 LEU A 120      25.498  19.077   7.572  1.00  0.00           H  
ATOM   1811 HD23 LEU A 120      24.782  17.607   8.277  1.00  0.00           H  
ATOM   1812  N   ASN A 121      28.929  16.587  11.423  1.00 36.69           N  
ANISOU 1812  N   ASN A 121     3093   3717   7131   -231    583  -2037
ATOM   1813  CA  ASN A 121      30.352  16.312  11.556  0.50 35.61           C  
ANISOU 1813  CA  ASN A 121     3081   3669   6780   -253    564  -1929
ATOM   1814  C   ASN A 121      30.578  14.943  12.156  1.00 34.12           C  
ANISOU 1814  C   ASN A 121     2958   3562   6442   -308    641  -1901
ATOM   1815  O   ASN A 121      31.131  14.082  11.493  1.00 32.16           O  
ANISOU 1815  O   ASN A 121     2763   3358   6095   -284    573  -1798
ATOM   1816  CB  ASN A 121      31.054  17.388  12.381  1.00 37.08           C  
ANISOU 1816  CB  ASN A 121     3303   3863   6923   -292    612  -1961
ATOM   1817  CG  ASN A 121      30.893  18.774  11.782  1.00 39.91           C  
ANISOU 1817  CG  ASN A 121     3596   4132   7434   -237    535  -1981
ATOM   1818  OD1 ASN A 121      30.875  18.944  10.562  1.00 42.67           O  
ANISOU 1818  OD1 ASN A 121     3925   4442   7844   -163    409  -1908
ATOM   1819  ND2 ASN A 121      30.767  19.770  12.636  1.00 41.57           N  
ANISOU 1819  ND2 ASN A 121     3778   4308   7709   -273    612  -2081
ATOM   1820  H   ASN A 121      28.396  16.745  12.267  1.00  0.00           H  
ATOM   1821  HA  ASN A 121      30.789  16.317  10.557  1.00  0.00           H  
ATOM   1822  HB3 ASN A 121      32.114  17.149  12.461  1.00  0.00           H  
ATOM   1823  HB2 ASN A 121      30.656  17.383  13.396  1.00  0.00           H  
ATOM   1824 HD22 ASN A 121      30.657  20.715  12.297  1.00  0.00           H  
ATOM   1825 HD21 ASN A 121      30.781  19.588  13.629  1.00  0.00           H  
ATOM   1826  N   ASP A 122      30.138  14.721  13.390  1.00 34.10           N  
ANISOU 1826  N   ASP A 122     2953   3577   6425   -381    787  -1991
ATOM   1827  CA  ASP A 122      30.375  13.425  14.037  1.00 34.10           C  
ANISOU 1827  CA  ASP A 122     3024   3652   6278   -438    867  -1956
ATOM   1828  C   ASP A 122      29.816  12.261  13.227  1.00 32.87           C  
ANISOU 1828  C   ASP A 122     2834   3486   6166   -404    824  -1917
ATOM   1829  O   ASP A 122      30.526  11.281  12.984  1.00 30.59           O  
ANISOU 1829  O   ASP A 122     2620   3258   5744   -405    790  -1817
ATOM   1830  CB  ASP A 122      29.806  13.361  15.450  1.00 36.29           C  
ANISOU 1830  CB  ASP A 122     3300   3941   6547   -521   1039  -2065
ATOM   1831  CG  ASP A 122      30.527  14.293  16.418  1.00 38.58           C  
ANISOU 1831  CG  ASP A 122     3651   4264   6743   -568   1090  -2100
ATOM   1832  OD1 ASP A 122      30.392  15.528  16.238  1.00 42.10           O  
ANISOU 1832  OD1 ASP A 122     4042   4651   7302   -542   1059  -2159
ATOM   1833  OD2 ASP A 122      31.209  13.796  17.355  1.00 38.35           O1-
ANISOU 1833  OD2 ASP A 122     3723   4316   6533   -632   1157  -2072
ATOM   1834  H   ASP A 122      29.639  15.445  13.886  1.00  0.00           H  
ATOM   1835  HA  ASP A 122      31.454  13.287  14.110  1.00  0.00           H  
ATOM   1836  HB3 ASP A 122      29.867  12.337  15.819  1.00  0.00           H  
ATOM   1837  HB2 ASP A 122      28.746  13.614  15.425  1.00  0.00           H  
ATOM   1838  N   LEU A 123      28.559  12.344  12.809  1.00 32.00           N  
ANISOU 1838  N   LEU A 123     2610   3297   6251   -374    822  -1998
ATOM   1839  CA  LEU A 123      27.964  11.187  12.132  1.00 31.98           C  
ANISOU 1839  CA  LEU A 123     2570   3282   6296   -350    788  -1976
ATOM   1840  C   LEU A 123      28.545  10.988  10.732  1.00 31.62           C  
ANISOU 1840  C   LEU A 123     2552   3244   6215   -272    618  -1867
ATOM   1841  O   LEU A 123      28.803   9.834  10.328  1.00 31.34           O  
ANISOU 1841  O   LEU A 123     2558   3247   6103   -267    590  -1799
ATOM   1842  CB  LEU A 123      26.438  11.253  12.107  1.00 32.71           C  
ANISOU 1842  CB  LEU A 123     2526   3287   6614   -343    833  -2099
ATOM   1843  CG  LEU A 123      25.710  10.424  13.182  1.00 32.87           C  
ANISOU 1843  CG  LEU A 123     2525   3311   6650   -420   1006  -2173
ATOM   1844  CD1 LEU A 123      25.893   8.935  12.952  1.00 32.43           C  
ANISOU 1844  CD1 LEU A 123     2515   3300   6506   -432   1003  -2097
ATOM   1845  CD2 LEU A 123      26.153  10.779  14.592  1.00 33.52           C  
ANISOU 1845  CD2 LEU A 123     2680   3444   6611   -500   1153  -2207
ATOM   1846  H   LEU A 123      28.032  13.192  12.959  1.00  0.00           H  
ATOM   1847  HA  LEU A 123      28.233  10.306  12.715  1.00  0.00           H  
ATOM   1848  HB3 LEU A 123      26.081  10.956  11.121  1.00  0.00           H  
ATOM   1849  HB2 LEU A 123      26.122  12.294  12.180  1.00  0.00           H  
ATOM   1850  HG  LEU A 123      24.645  10.643  13.104  1.00  0.00           H  
ATOM   1851 HD11 LEU A 123      25.367   8.380  13.728  1.00  0.00           H  
ATOM   1852 HD12 LEU A 123      25.490   8.665  11.976  1.00  0.00           H  
ATOM   1853 HD13 LEU A 123      26.954   8.689  12.986  1.00  0.00           H  
ATOM   1854 HD21 LEU A 123      25.609  10.165  15.310  1.00  0.00           H  
ATOM   1855 HD22 LEU A 123      27.222  10.595  14.695  1.00  0.00           H  
ATOM   1856 HD23 LEU A 123      25.946  11.832  14.784  1.00  0.00           H  
ATOM   1857  N   ALA A 124      28.774  12.088  10.004  1.00 31.56           N  
ANISOU 1857  N   ALA A 124     2528   3200   6261   -214    512  -1848
ATOM   1858  CA  ALA A 124      29.457  12.011   8.706  1.00 31.21           C  
ANISOU 1858  CA  ALA A 124     2529   3169   6159   -144    359  -1737
ATOM   1859  C   ALA A 124      30.847  11.395   8.839  1.00 29.84           C  
ANISOU 1859  C   ALA A 124     2480   3087   5771   -167    360  -1624
ATOM   1860  O   ALA A 124      31.236  10.566   8.008  1.00 29.32           O  
ANISOU 1860  O   ALA A 124     2454   3050   5636   -134    287  -1544
ATOM   1861  CB  ALA A 124      29.534  13.363   8.024  1.00 32.11           C  
ANISOU 1861  CB  ALA A 124     2615   3228   6357    -85    260  -1728
ATOM   1862  H   ALA A 124      28.476  12.991  10.345  1.00  0.00           H  
ATOM   1863  HA  ALA A 124      28.868  11.355   8.065  1.00  0.00           H  
ATOM   1864  HB1 ALA A 124      30.047  13.259   7.068  1.00  0.00           H  
ATOM   1865  HB2 ALA A 124      28.527  13.744   7.856  1.00  0.00           H  
ATOM   1866  HB3 ALA A 124      30.084  14.059   8.657  1.00  0.00           H  
ATOM   1867  N   GLY A 125      31.575  11.769   9.888  1.00 29.60           N  
ANISOU 1867  N   GLY A 125     2506   3100   5639   -225    443  -1623
ATOM   1868  CA  GLY A 125      32.931  11.252  10.118  1.00 28.78           C  
ANISOU 1868  CA  GLY A 125     2513   3079   5341   -250    442  -1520
ATOM   1869  C   GLY A 125      32.947   9.781  10.476  1.00 28.41           C  
ANISOU 1869  C   GLY A 125     2503   3081   5208   -288    500  -1491
ATOM   1870  O   GLY A 125      33.822   9.032  10.028  1.00 27.91           O  
ANISOU 1870  O   GLY A 125     2508   3066   5031   -274    451  -1391
ATOM   1871  H   GLY A 125      31.198  12.427  10.555  1.00  0.00           H  
ATOM   1872  HA3 GLY A 125      33.406  11.824  10.915  1.00  0.00           H  
ATOM   1873  HA2 GLY A 125      33.537  11.414   9.226  1.00  0.00           H  
ATOM   1874  N   CYS A 126      31.987   9.353  11.300  0.50 29.57           N  
ANISOU 1874  N   CYS A 126     2606   3212   5415   -337    611  -1578
ATOM   1875  CA  CYS A 126      31.825   7.931  11.621  0.50 29.45           C  
ANISOU 1875  CA  CYS A 126     2615   3228   5345   -372    673  -1556
ATOM   1876  C   CYS A 126      31.588   7.094  10.382  0.50 28.65           C  
ANISOU 1876  C   CYS A 126     2487   3107   5288   -314    577  -1513
ATOM   1877  O   CYS A 126      32.256   6.075  10.178  0.50 27.41           O  
ANISOU 1877  O   CYS A 126     2393   2995   5025   -316    560  -1429
ATOM   1878  CB  CYS A 126      30.640   7.705  12.555  1.00  0.00           C  
ATOM   1879  SG  CYS A 126      31.022   8.074  14.293  1.00  0.00           S  
ATOM   1880  H   CYS A 126      31.350  10.015  11.720  0.50  0.00           H  
ATOM   1881  HA  CYS A 126      32.731   7.578  12.114  0.50  0.00           H  
ATOM   1882  HB2 CYS A 126      29.812   8.348  12.256  1.00  0.00           H  
ATOM   1883  HB3 CYS A 126      30.327   6.662  12.501  1.00  0.00           H  
ATOM   1884  HG  CYS A 126      29.939   7.853  15.044  1.00  0.00           H  
ATOM   1885  N   ILE A 127      30.614   7.513   9.575  1.00 28.22           N  
ANISOU 1885  N   ILE A 127     2340   2983   5397   -262    514  -1575
ATOM   1886  CA  ILE A 127      30.238   6.778   8.360  1.00 27.06           C  
ANISOU 1886  CA  ILE A 127     2162   2811   5306   -205    413  -1552
ATOM   1887  C   ILE A 127      31.404   6.739   7.354  1.00 26.57           C  
ANISOU 1887  C   ILE A 127     2180   2790   5122   -152    295  -1436
ATOM   1888  O   ILE A 127      31.751   5.676   6.829  1.00 24.85           O  
ANISOU 1888  O   ILE A 127     2000   2599   4840   -139    262  -1379
ATOM   1889  CB  ILE A 127      29.002   7.442   7.699  1.00 27.85           C  
ANISOU 1889  CB  ILE A 127     2146   2826   5607   -155    351  -1642
ATOM   1890  CG1 ILE A 127      27.779   7.314   8.620  1.00 28.43           C  
ANISOU 1890  CG1 ILE A 127     2128   2853   5820   -207    476  -1762
ATOM   1891  CG2 ILE A 127      28.714   6.837   6.322  1.00 27.92           C  
ANISOU 1891  CG2 ILE A 127     2134   2814   5659    -87    218  -1615
ATOM   1892  CD1 ILE A 127      26.678   8.322   8.350  1.00 29.88           C  
ANISOU 1892  CD1 ILE A 127     2193   2950   6208   -172    443  -1862
ATOM   1893  H   ILE A 127      30.109   8.360   9.791  1.00  0.00           H  
ATOM   1894  HA  ILE A 127      29.980   5.756   8.636  1.00  0.00           H  
ATOM   1895  HB  ILE A 127      29.217   8.502   7.566  1.00  0.00           H  
ATOM   1896 HG13 ILE A 127      28.099   7.398   9.659  1.00  0.00           H  
ATOM   1897 HG12 ILE A 127      27.372   6.306   8.542  1.00  0.00           H  
ATOM   1898 HG21 ILE A 127      27.842   7.324   5.886  1.00  0.00           H  
ATOM   1899 HG22 ILE A 127      29.576   6.986   5.672  1.00  0.00           H  
ATOM   1900 HG23 ILE A 127      28.519   5.770   6.427  1.00  0.00           H  
ATOM   1901 HD11 ILE A 127      25.855   8.158   9.046  1.00  0.00           H  
ATOM   1902 HD12 ILE A 127      27.068   9.331   8.482  1.00  0.00           H  
ATOM   1903 HD13 ILE A 127      26.318   8.203   7.328  1.00  0.00           H  
ATOM   1904  N   LYS A 128      31.990   7.895   7.077  1.00 26.41           N  
ANISOU 1904  N   LYS A 128     2184   2769   5080   -123    238  -1405
ATOM   1905  CA  LYS A 128      33.129   7.970   6.158  1.00 27.01           C  
ANISOU 1905  CA  LYS A 128     2336   2880   5045    -76    140  -1296
ATOM   1906  C   LYS A 128      34.347   7.137   6.607  1.00 25.08           C  
ANISOU 1906  C   LYS A 128     2185   2710   4632   -114    184  -1208
ATOM   1907  O   LYS A 128      35.039   6.535   5.768  1.00 24.56           O  
ANISOU 1907  O   LYS A 128     2170   2671   4488    -79    120  -1128
ATOM   1908  CB  LYS A 128      33.574   9.425   5.995  1.00 28.97           C  
ANISOU 1908  CB  LYS A 128     2592   3109   5306    -51     95  -1279
ATOM   1909  CG  LYS A 128      32.713  10.243   5.059  1.00 33.14           C  
ANISOU 1909  CG  LYS A 128     3050   3564   5977     13      0  -1318
ATOM   1910  CD  LYS A 128      33.208  11.684   5.035  1.00 36.17           C  
ANISOU 1910  CD  LYS A 128     3442   3923   6375     30    -28  -1298
ATOM   1911  CE  LYS A 128      32.261  12.594   4.275  1.00 40.02           C  
ANISOU 1911  CE  LYS A 128     3853   4329   7024     91   -115  -1341
ATOM   1912  NZ  LYS A 128      32.490  12.496   2.801  1.00 42.24           N1+
ANISOU 1912  NZ  LYS A 128     4170   4605   7273    166   -251  -1258
ATOM   1913  H   LYS A 128      31.653   8.747   7.502  1.00  0.00           H  
ATOM   1914  HA  LYS A 128      32.805   7.602   5.184  1.00  0.00           H  
ATOM   1915  HB3 LYS A 128      34.607   9.450   5.649  1.00  0.00           H  
ATOM   1916  HB2 LYS A 128      33.602   9.906   6.973  1.00  0.00           H  
ATOM   1917  HG3 LYS A 128      31.679  10.220   5.403  1.00  0.00           H  
ATOM   1918  HG2 LYS A 128      32.768   9.823   4.055  1.00  0.00           H  
ATOM   1919  HD3 LYS A 128      34.195  11.721   4.573  1.00  0.00           H  
ATOM   1920  HD2 LYS A 128      33.318  12.047   6.057  1.00  0.00           H  
ATOM   1921  HE3 LYS A 128      32.411  13.624   4.598  1.00  0.00           H  
ATOM   1922  HE2 LYS A 128      31.231  12.317   4.502  1.00  0.00           H  
ATOM   1923  HZ1 LYS A 128      31.849  13.110   2.319  1.00  0.00           H  
ATOM   1924  HZ2 LYS A 128      33.439  12.767   2.589  1.00  0.00           H  
ATOM   1925  HZ3 LYS A 128      32.337  11.545   2.498  1.00  0.00           H  
ATOM   1926  N   THR A 129      34.631   7.144   7.911  1.00 24.92           N  
ANISOU 1926  N   THR A 129     2191   2723   4555   -183    289  -1224
ATOM   1927  CA  THR A 129      35.810   6.447   8.454  1.00 24.04           C  
ANISOU 1927  CA  THR A 129     2166   2680   4288   -221    325  -1139
ATOM   1928  C   THR A 129      35.573   4.936   8.397  1.00 23.47           C  
ANISOU 1928  C   THR A 129     2100   2620   4195   -233    352  -1121
ATOM   1929  O   THR A 129      36.471   4.201   8.047  1.00 22.01           O  
ANISOU 1929  O   THR A 129     1974   2473   3916   -222    322  -1035
ATOM   1930  CB  THR A 129      36.140   6.854   9.912  1.00 24.54           C  
ANISOU 1930  CB  THR A 129     2259   2775   4286   -294    422  -1164
ATOM   1931  OG1 THR A 129      36.478   8.250   9.966  1.00 25.25           O  
ANISOU 1931  OG1 THR A 129     2346   2852   4395   -284    395  -1180
ATOM   1932  CG2 THR A 129      37.314   6.057  10.444  1.00 24.38           C  
ANISOU 1932  CG2 THR A 129     2326   2823   4113   -329    444  -1073
ATOM   1933  H   THR A 129      34.030   7.637   8.556  1.00  0.00           H  
ATOM   1934  HA  THR A 129      36.670   6.685   7.827  1.00  0.00           H  
ATOM   1935  HB  THR A 129      35.269   6.672  10.541  1.00  0.00           H  
ATOM   1936  HG1 THR A 129      36.681   8.496  10.871  1.00  0.00           H  
ATOM   1937 HG21 THR A 129      37.526   6.361  11.469  1.00  0.00           H  
ATOM   1938 HG22 THR A 129      37.072   4.994  10.424  1.00  0.00           H  
ATOM   1939 HG23 THR A 129      38.190   6.241   9.822  1.00  0.00           H  
ATOM   1940  N   LEU A 130      34.375   4.483   8.778  1.00 23.31           N  
ANISOU 1940  N   LEU A 130     2018   2565   4273   -258    416  -1203
ATOM   1941  CA  LEU A 130      34.011   3.074   8.601  1.00 23.45           C  
ANISOU 1941  CA  LEU A 130     2028   2580   4302   -265    437  -1194
ATOM   1942  C   LEU A 130      34.119   2.635   7.150  1.00 22.12           C  
ANISOU 1942  C   LEU A 130     1855   2397   4151   -195    321  -1157
ATOM   1943  O   LEU A 130      34.642   1.555   6.859  1.00 21.97           O  
ANISOU 1943  O   LEU A 130     1877   2402   4067   -191    312  -1097
ATOM   1944  CB  LEU A 130      32.583   2.791   9.051  1.00 25.37           C  
ANISOU 1944  CB  LEU A 130     2185   2771   4681   -295    515  -1299
ATOM   1945  CG  LEU A 130      32.323   1.913  10.263  1.00 26.79           C  
ANISOU 1945  CG  LEU A 130     2380   2966   4833   -372    652  -1311
ATOM   1946  CD1 LEU A 130      30.839   1.547  10.287  1.00 27.48           C  
ANISOU 1946  CD1 LEU A 130     2364   2986   5088   -384    706  -1414
ATOM   1947  CD2 LEU A 130      33.171   0.666  10.278  1.00 26.24           C  
ANISOU 1947  CD2 LEU A 130     2382   2937   4649   -385    654  -1213
ATOM   1948  H   LEU A 130      33.706   5.114   9.195  1.00  0.00           H  
ATOM   1949  HA  LEU A 130      34.689   2.464   9.198  1.00  0.00           H  
ATOM   1950  HB3 LEU A 130      32.016   2.403   8.205  1.00  0.00           H  
ATOM   1951  HB2 LEU A 130      32.059   3.738   9.182  1.00  0.00           H  
ATOM   1952  HG  LEU A 130      32.548   2.491  11.159  1.00  0.00           H  
ATOM   1953 HD11 LEU A 130      30.634   0.916  11.152  1.00  0.00           H  
ATOM   1954 HD12 LEU A 130      30.241   2.456  10.351  1.00  0.00           H  
ATOM   1955 HD13 LEU A 130      30.582   1.008   9.375  1.00  0.00           H  
ATOM   1956 HD21 LEU A 130      32.940   0.080  11.167  1.00  0.00           H  
ATOM   1957 HD22 LEU A 130      32.961   0.073   9.388  1.00  0.00           H  
ATOM   1958 HD23 LEU A 130      34.225   0.943  10.289  1.00  0.00           H  
ATOM   1959  N   ARG A 131      33.626   3.446   6.225  1.00 21.25           N  
ANISOU 1959  N   ARG A 131     1698   2246   4127   -137    232  -1193
ATOM   1960  CA  ARG A 131      33.718   3.053   4.822  1.00 21.60           C  
ANISOU 1960  CA  ARG A 131     1751   2283   4174    -70    118  -1161
ATOM   1961  C   ARG A 131      35.168   2.968   4.345  1.00 20.57           C  
ANISOU 1961  C   ARG A 131     1713   2204   3897    -47     75  -1049
ATOM   1962  O   ARG A 131      35.512   2.075   3.568  1.00 19.49           O  
ANISOU 1962  O   ARG A 131     1606   2080   3716    -19     31  -1008
ATOM   1963  CB  ARG A 131      32.914   3.988   3.942  1.00 22.97           C  
ANISOU 1963  CB  ARG A 131     1864   2403   4461    -11     23  -1214
ATOM   1964  CG  ARG A 131      31.429   3.730   4.115  1.00 23.93           C  
ANISOU 1964  CG  ARG A 131     1881   2465   4746    -21     46  -1324
ATOM   1965  CD  ARG A 131      30.562   4.731   3.398  1.00 25.46           C  
ANISOU 1965  CD  ARG A 131     2003   2599   5072     32    -47  -1383
ATOM   1966  NE  ARG A 131      29.173   4.297   3.537  1.00 27.11           N  
ANISOU 1966  NE  ARG A 131     2104   2748   5446     21    -25  -1489
ATOM   1967  CZ  ARG A 131      28.102   5.044   3.318  1.00 29.50           C  
ANISOU 1967  CZ  ARG A 131     2310   2984   5911     48    -69  -1572
ATOM   1968  NH1 ARG A 131      28.205   6.340   2.994  1.00 29.94           N  
ANISOU 1968  NH1 ARG A 131     2364   3019   5992     88   -135  -1561
ATOM   1969  NH2 ARG A 131      26.905   4.487   3.468  1.00 30.97           N1+
ANISOU 1969  NH2 ARG A 131     2397   3118   6251     34    -41  -1667
ATOM   1970  H   ARG A 131      33.196   4.319   6.496  1.00  0.00           H  
ATOM   1971  HA  ARG A 131      33.282   2.058   4.730  1.00  0.00           H  
ATOM   1972  HB3 ARG A 131      33.190   3.832   2.899  1.00  0.00           H  
ATOM   1973  HB2 ARG A 131      33.137   5.021   4.211  1.00  0.00           H  
ATOM   1974  HG3 ARG A 131      31.183   3.733   5.177  1.00  0.00           H  
ATOM   1975  HG2 ARG A 131      31.192   2.727   3.761  1.00  0.00           H  
ATOM   1976  HD3 ARG A 131      30.831   4.754   2.342  1.00  0.00           H  
ATOM   1977  HD2 ARG A 131      30.683   5.712   3.858  1.00  0.00           H  
ATOM   1978  HE  ARG A 131      29.067   3.335   3.828  1.00  0.00           H  
ATOM   1979 HH12 ARG A 131      27.372   6.888   2.832  1.00  0.00           H  
ATOM   1980 HH11 ARG A 131      29.116   6.769   2.912  1.00  0.00           H  
ATOM   1981 HH22 ARG A 131      26.070   5.033   3.308  1.00  0.00           H  
ATOM   1982 HH21 ARG A 131      26.830   3.518   3.742  1.00  0.00           H  
ATOM   1983  N   TYR A 132      35.987   3.898   4.819  1.00 19.93           N  
ANISOU 1983  N   TYR A 132     1672   2149   3751    -62     90  -1008
ATOM   1984  CA  TYR A 132      37.430   3.885   4.560  1.00 19.34           C  
ANISOU 1984  CA  TYR A 132     1678   2122   3547    -51     66   -905
ATOM   1985  C   TYR A 132      38.061   2.590   5.050  1.00 19.65           C  
ANISOU 1985  C   TYR A 132     1760   2201   3503    -87    121   -854
ATOM   1986  O   TYR A 132      38.744   1.908   4.291  1.00 18.72           O  
ANISOU 1986  O   TYR A 132     1682   2101   3328    -57     81   -792
ATOM   1987  CB  TYR A 132      38.106   5.079   5.231  1.00 19.20           C  
ANISOU 1987  CB  TYR A 132     1682   2120   3493    -74     87   -885
ATOM   1988  CG  TYR A 132      39.604   5.115   5.012  1.00 18.37           C  
ANISOU 1988  CG  TYR A 132     1649   2058   3271    -66     65   -782
ATOM   1989  CD1 TYR A 132      40.136   5.568   3.818  1.00 18.25           C  
ANISOU 1989  CD1 TYR A 132     1659   2036   3238     -6    -13   -728
ATOM   1990  CD2 TYR A 132      40.486   4.664   5.994  1.00 18.50           C  
ANISOU 1990  CD2 TYR A 132     1709   2121   3199   -118    124   -737
ATOM   1991  CE1 TYR A 132      41.521   5.590   3.611  1.00 17.92           C  
ANISOU 1991  CE1 TYR A 132     1676   2029   3103      0    -23   -636
ATOM   1992  CE2 TYR A 132      41.861   4.659   5.785  1.00 18.35           C  
ANISOU 1992  CE2 TYR A 132     1745   2136   3091   -109    101   -645
ATOM   1993  CZ  TYR A 132      42.378   5.122   4.593  1.00 17.99           C  
ANISOU 1993  CZ  TYR A 132     1716   2080   3039    -52     32   -597
ATOM   1994  OH  TYR A 132      43.763   5.148   4.401  1.00 18.75           O  
ANISOU 1994  OH  TYR A 132     1860   2205   3059    -46     20   -509
ATOM   1995  H   TYR A 132      35.622   4.653   5.382  1.00  0.00           H  
ATOM   1996  HA  TYR A 132      37.588   3.960   3.484  1.00  0.00           H  
ATOM   1997  HB3 TYR A 132      37.897   5.059   6.301  1.00  0.00           H  
ATOM   1998  HB2 TYR A 132      37.663   6.002   4.858  1.00  0.00           H  
ATOM   1999  HD1 TYR A 132      39.481   5.911   3.031  1.00  0.00           H  
ATOM   2000  HD2 TYR A 132      40.105   4.309   6.940  1.00  0.00           H  
ATOM   2001  HE1 TYR A 132      41.922   5.972   2.684  1.00  0.00           H  
ATOM   2002  HE2 TYR A 132      42.523   4.293   6.556  1.00  0.00           H  
ATOM   2003  HH  TYR A 132      44.201   4.789   5.176  1.00  0.00           H  
ATOM   2004  N   CYS A 133      37.819   2.255   6.314  1.00 20.86           N  
ANISOU 2004  N   CYS A 133     1907   2366   3652   -152    215   -880
ATOM   2005  CA  CYS A 133      38.362   1.034   6.921  1.00 21.37           C  
ANISOU 2005  CA  CYS A 133     2013   2463   3643   -192    271   -828
ATOM   2006  C   CYS A 133      37.902  -0.215   6.221  1.00 21.19           C  
ANISOU 2006  C   CYS A 133     1970   2417   3662   -170    256   -834
ATOM   2007  O   CYS A 133      38.691  -1.161   6.042  1.00 20.81           O  
ANISOU 2007  O   CYS A 133     1965   2391   3549   -167    253   -765
ATOM   2008  CB  CYS A 133      37.972   0.935   8.396  1.00 22.70           C  
ANISOU 2008  CB  CYS A 133     2179   2641   3804   -267    378   -862
ATOM   2009  SG  CYS A 133      38.714   2.234   9.397  1.00 25.89           S  
ANISOU 2009  SG  CYS A 133     2622   3082   4133   -304    402   -853
ATOM   2010  H   CYS A 133      37.243   2.850   6.893  1.00  0.00           H  
ATOM   2011  HA  CYS A 133      39.449   1.078   6.859  1.00  0.00           H  
ATOM   2012  HB3 CYS A 133      38.271  -0.038   8.785  1.00  0.00           H  
ATOM   2013  HB2 CYS A 133      36.887   0.982   8.488  1.00  0.00           H  
ATOM   2014  HG  CYS A 133      38.334   2.089  10.669  1.00  0.00           H  
ATOM   2015  N   ALA A 134      36.637  -0.242   5.813  1.00 21.31           N  
ANISOU 2015  N   ALA A 134     1916   2384   3794   -154    243   -920
ATOM   2016  CA  ALA A 134      36.116  -1.389   5.092  1.00 21.36           C  
ANISOU 2016  CA  ALA A 134     1896   2363   3855   -131    219   -940
ATOM   2017  C   ALA A 134      36.920  -1.694   3.812  1.00 21.30           C  
ANISOU 2017  C   ALA A 134     1933   2371   3788    -70    127   -882
ATOM   2018  O   ALA A 134      37.099  -2.844   3.436  1.00 20.95           O  
ANISOU 2018  O   ALA A 134     1900   2324   3733    -63    126   -862
ATOM   2019  CB  ALA A 134      34.662  -1.159   4.743  1.00 22.34           C  
ANISOU 2019  CB  ALA A 134     1932   2430   4124   -116    198  -1047
ATOM   2020  H   ALA A 134      36.028   0.541   6.004  1.00  0.00           H  
ATOM   2021  HA  ALA A 134      36.176  -2.258   5.747  1.00  0.00           H  
ATOM   2022  HB1 ALA A 134      34.277  -2.023   4.202  1.00  0.00           H  
ATOM   2023  HB2 ALA A 134      34.086  -1.017   5.658  1.00  0.00           H  
ATOM   2024  HB3 ALA A 134      34.574  -0.271   4.118  1.00  0.00           H  
ATOM   2025  N   GLY A 135      37.389  -0.653   3.142  1.00 21.81           N  
ANISOU 2025  N   GLY A 135     2022   2447   3818    -27     57   -857
ATOM   2026  CA  GLY A 135      38.136  -0.813   1.906  1.00 21.25           C  
ANISOU 2026  CA  GLY A 135     1998   2389   3684     30    -20   -803
ATOM   2027  C   GLY A 135      39.548  -1.349   2.087  1.00 20.84           C  
ANISOU 2027  C   GLY A 135     2014   2381   3523     18      9   -707
ATOM   2028  O   GLY A 135      40.104  -1.894   1.148  1.00 20.64           O  
ANISOU 2028  O   GLY A 135     2022   2363   3454     57    -30   -671
ATOM   2029  H   GLY A 135      37.231   0.283   3.487  1.00  0.00           H  
ATOM   2030  HA3 GLY A 135      38.177   0.142   1.383  1.00  0.00           H  
ATOM   2031  HA2 GLY A 135      37.584  -1.469   1.233  1.00  0.00           H  
ATOM   2032  N   TRP A 136      40.141  -1.173   3.268  1.00 19.98           N  
ANISOU 2032  N   TRP A 136     1923   2299   3368    -33     76   -668
ATOM   2033  CA  TRP A 136      41.440  -1.765   3.562  1.00 19.90           C  
ANISOU 2033  CA  TRP A 136     1966   2324   3269    -47    102   -578
ATOM   2034  C   TRP A 136      41.420  -3.275   3.800  1.00 19.97           C  
ANISOU 2034  C   TRP A 136     1975   2326   3283    -68    144   -565
ATOM   2035  O   TRP A 136      42.468  -3.909   3.670  1.00 19.63           O  
ANISOU 2035  O   TRP A 136     1971   2303   3184    -62    146   -493
ATOM   2036  CB  TRP A 136      42.114  -1.123   4.777  1.00 19.92           C  
ANISOU 2036  CB  TRP A 136     1992   2359   3218    -97    147   -540
ATOM   2037  CG  TRP A 136      42.944   0.044   4.430  1.00 20.26           C  
ANISOU 2037  CG  TRP A 136     2059   2418   3220    -73    105   -501
ATOM   2038  CD1 TRP A 136      42.737   1.346   4.796  1.00 20.25           C  
ANISOU 2038  CD1 TRP A 136     2043   2412   3236    -82    101   -531
ATOM   2039  CD2 TRP A 136      44.129   0.030   3.637  1.00 20.21           C  
ANISOU 2039  CD2 TRP A 136     2093   2428   3158    -36     68   -425
ATOM   2040  NE1 TRP A 136      43.732   2.144   4.274  1.00 20.50           N  
ANISOU 2040  NE1 TRP A 136     2105   2456   3228    -54     61   -475
ATOM   2041  CE2 TRP A 136      44.594   1.365   3.552  1.00 20.29           C  
ANISOU 2041  CE2 TRP A 136     2111   2442   3154    -26     43   -409
ATOM   2042  CE3 TRP A 136      44.829  -0.977   2.968  1.00 19.99           C  
ANISOU 2042  CE3 TRP A 136     2090   2406   3097    -10     60   -374
ATOM   2043  CZ2 TRP A 136      45.733   1.712   2.828  1.00 20.96           C  
ANISOU 2043  CZ2 TRP A 136     2229   2538   3195      6     13   -338
ATOM   2044  CZ3 TRP A 136      45.953  -0.642   2.256  1.00 20.72           C  
ANISOU 2044  CZ3 TRP A 136     2216   2511   3143     23     33   -309
ATOM   2045  CH2 TRP A 136      46.411   0.689   2.196  1.00 20.60           C  
ANISOU 2045  CH2 TRP A 136     2209   2501   3115     30     12   -289
ATOM   2046  H   TRP A 136      39.690  -0.619   3.982  1.00  0.00           H  
ATOM   2047  HA  TRP A 136      42.082  -1.581   2.701  1.00  0.00           H  
ATOM   2048  HB3 TRP A 136      42.729  -1.866   5.285  1.00  0.00           H  
ATOM   2049  HB2 TRP A 136      41.353  -0.824   5.498  1.00  0.00           H  
ATOM   2050  HD1 TRP A 136      41.886   1.606   5.408  1.00  0.00           H  
ATOM   2051  HE1 TRP A 136      43.731   3.137   4.457  1.00  0.00           H  
ATOM   2052  HE3 TRP A 136      44.483  -1.999   3.017  1.00  0.00           H  
ATOM   2053  HZ2 TRP A 136      46.049   2.744   2.780  1.00  0.00           H  
ATOM   2054  HZ3 TRP A 136      46.505  -1.405   1.728  1.00  0.00           H  
ATOM   2055  HH2 TRP A 136      47.313   0.901   1.641  1.00  0.00           H  
ATOM   2056  N   ALA A 137      40.268  -3.858   4.130  1.00 20.20           N  
ANISOU 2056  N   ALA A 137     1958   2324   3391    -92    179   -633
ATOM   2057  CA  ALA A 137      40.266  -5.231   4.657  1.00 19.85           C  
ANISOU 2057  CA  ALA A 137     1914   2269   3356   -127    237   -612
ATOM   2058  C   ALA A 137      41.001  -6.249   3.763  1.00 19.82           C  
ANISOU 2058  C   ALA A 137     1937   2263   3330    -89    205   -567
ATOM   2059  O   ALA A 137      41.841  -7.018   4.235  1.00 19.66           O  
ANISOU 2059  O   ALA A 137     1946   2254   3266   -110    239   -495
ATOM   2060  CB  ALA A 137      38.850  -5.684   4.960  1.00 20.41           C  
ANISOU 2060  CB  ALA A 137     1923   2296   3533   -153    278   -699
ATOM   2061  H   ALA A 137      39.398  -3.357   4.018  1.00  0.00           H  
ATOM   2062  HA  ALA A 137      40.799  -5.204   5.608  1.00  0.00           H  
ATOM   2063  HB1 ALA A 137      38.869  -6.702   5.349  1.00  0.00           H  
ATOM   2064  HB2 ALA A 137      38.407  -5.020   5.702  1.00  0.00           H  
ATOM   2065  HB3 ALA A 137      38.256  -5.656   4.047  1.00  0.00           H  
ATOM   2066  N   ASP A 138      40.751  -6.206   2.468  1.00 19.74           N  
ANISOU 2066  N   ASP A 138     1918   2238   3343    -33    136   -605
ATOM   2067  CA  ASP A 138      41.358  -7.177   1.561  1.00 20.06           C  
ANISOU 2067  CA  ASP A 138     1982   2273   3365      2    111   -578
ATOM   2068  C   ASP A 138      42.548  -6.611   0.822  1.00 19.51           C  
ANISOU 2068  C   ASP A 138     1965   2236   3210     44     70   -516
ATOM   2069  O   ASP A 138      42.948  -7.145  -0.212  1.00 20.56           O  
ANISOU 2069  O   ASP A 138     2120   2365   3325     86     39   -511
ATOM   2070  CB  ASP A 138      40.325  -7.759   0.578  1.00 20.90           C  
ANISOU 2070  CB  ASP A 138     2050   2339   3549     35     66   -666
ATOM   2071  CG  ASP A 138      39.675  -6.736  -0.303  1.00 21.73           C  
ANISOU 2071  CG  ASP A 138     2145   2443   3669     79    -13   -724
ATOM   2072  OD1 ASP A 138      39.920  -5.500  -0.156  1.00 23.04           O  
ANISOU 2072  OD1 ASP A 138     2326   2631   3796     84    -29   -700
ATOM   2073  OD2 ASP A 138      38.892  -7.182  -1.163  1.00 22.78           O1-
ANISOU 2073  OD2 ASP A 138     2250   2545   3857    109    -64   -796
ATOM   2074  H   ASP A 138      40.135  -5.497   2.096  1.00  0.00           H  
ATOM   2075  HA  ASP A 138      41.722  -8.003   2.171  1.00  0.00           H  
ATOM   2076  HB3 ASP A 138      39.557  -8.295   1.136  1.00  0.00           H  
ATOM   2077  HB2 ASP A 138      40.803  -8.518  -0.041  1.00  0.00           H  
ATOM   2078  N   LYS A 139      43.088  -5.518   1.344  1.00 18.95           N  
ANISOU 2078  N   LYS A 139     1913   2195   3091     31     74   -474
ATOM   2079  CA  LYS A 139      44.280  -4.877   0.789  1.00 19.45           C  
ANISOU 2079  CA  LYS A 139     2021   2286   3081     63     47   -408
ATOM   2080  C   LYS A 139      45.406  -4.834   1.827  1.00 20.04           C  
ANISOU 2080  C   LYS A 139     2117   2388   3108     24     90   -326
ATOM   2081  O   LYS A 139      46.416  -4.222   1.579  1.00 20.27           O  
ANISOU 2081  O   LYS A 139     2174   2438   3090     40     76   -271
ATOM   2082  CB  LYS A 139      43.940  -3.473   0.269  1.00 18.68           C  
ANISOU 2082  CB  LYS A 139     1925   2192   2979     91     -3   -433
ATOM   2083  CG  LYS A 139      42.860  -3.491  -0.833  1.00 18.84           C  
ANISOU 2083  CG  LYS A 139     1929   2186   3044    136    -64   -509
ATOM   2084  CD  LYS A 139      42.257  -2.121  -1.082  1.00 19.44           C  
ANISOU 2084  CD  LYS A 139     1991   2253   3140    156   -113   -540
ATOM   2085  CE  LYS A 139      41.038  -2.162  -1.994  1.00 19.58           C  
ANISOU 2085  CE  LYS A 139     1982   2240   3217    195   -183   -621
ATOM   2086  NZ  LYS A 139      39.866  -2.883  -1.401  1.00 19.76           N1+
ANISOU 2086  NZ  LYS A 139     1940   2232   3335    162   -159   -701
ATOM   2087  H   LYS A 139      42.675  -5.092   2.161  1.00  0.00           H  
ATOM   2088  HA  LYS A 139      44.622  -5.475  -0.055  1.00  0.00           H  
ATOM   2089  HB3 LYS A 139      44.844  -3.001  -0.117  1.00  0.00           H  
ATOM   2090  HB2 LYS A 139      43.601  -2.852   1.098  1.00  0.00           H  
ATOM   2091  HG3 LYS A 139      42.070  -4.189  -0.555  1.00  0.00           H  
ATOM   2092  HG2 LYS A 139      43.293  -3.870  -1.759  1.00  0.00           H  
ATOM   2093  HD3 LYS A 139      43.012  -1.467  -1.517  1.00  0.00           H  
ATOM   2094  HD2 LYS A 139      41.981  -1.668  -0.130  1.00  0.00           H  
ATOM   2095  HE3 LYS A 139      41.310  -2.630  -2.940  1.00  0.00           H  
ATOM   2096  HE2 LYS A 139      40.744  -1.144  -2.251  1.00  0.00           H  
ATOM   2097  HZ1 LYS A 139      39.097  -2.872  -2.056  1.00  0.00           H  
ATOM   2098  HZ2 LYS A 139      40.124  -3.839  -1.201  1.00  0.00           H  
ATOM   2099  HZ3 LYS A 139      39.586  -2.425  -0.546  1.00  0.00           H  
ATOM   2100  N   ILE A 140      45.245  -5.535   2.945  1.00 20.80           N  
ANISOU 2100  N   ILE A 140     2200   2481   3219    -26    140   -316
ATOM   2101  CA  ILE A 140      46.312  -5.722   3.937  1.00 23.35           C  
ANISOU 2101  CA  ILE A 140     2547   2829   3494    -62    171   -234
ATOM   2102  C   ILE A 140      47.157  -6.858   3.356  1.00 22.97           C  
ANISOU 2102  C   ILE A 140     2511   2769   3445    -36    172   -183
ATOM   2103  O   ILE A 140      46.655  -7.969   3.175  1.00 22.53           O  
ANISOU 2103  O   ILE A 140     2440   2683   3434    -35    189   -208
ATOM   2104  CB  ILE A 140      45.754  -6.172   5.317  1.00 24.95           C  
ANISOU 2104  CB  ILE A 140     2742   3031   3707   -125    226   -239
ATOM   2105  CG1 ILE A 140      44.730  -5.181   5.877  1.00 26.65           C  
ANISOU 2105  CG1 ILE A 140     2937   3249   3939   -153    240   -309
ATOM   2106  CG2 ILE A 140      46.868  -6.354   6.344  1.00 25.86           C  
ANISOU 2106  CG2 ILE A 140     2888   3173   3762   -161    243   -151
ATOM   2107  CD1 ILE A 140      45.264  -3.789   6.082  1.00 27.58           C  
ANISOU 2107  CD1 ILE A 140     3070   3396   4013   -154    215   -297
ATOM   2108  H   ILE A 140      44.356  -5.970   3.145  1.00  0.00           H  
ATOM   2109  HA  ILE A 140      46.906  -4.814   4.039  1.00  0.00           H  
ATOM   2110  HB  ILE A 140      45.257  -7.133   5.184  1.00  0.00           H  
ATOM   2111 HG13 ILE A 140      44.339  -5.560   6.821  1.00  0.00           H  
ATOM   2112 HG12 ILE A 140      43.865  -5.142   5.215  1.00  0.00           H  
ATOM   2113 HG21 ILE A 140      46.438  -6.669   7.295  1.00  0.00           H  
ATOM   2114 HG22 ILE A 140      47.566  -7.113   5.992  1.00  0.00           H  
ATOM   2115 HG23 ILE A 140      47.396  -5.410   6.479  1.00  0.00           H  
ATOM   2116 HD11 ILE A 140      44.475  -3.152   6.481  1.00  0.00           H  
ATOM   2117 HD12 ILE A 140      46.096  -3.819   6.785  1.00  0.00           H  
ATOM   2118 HD13 ILE A 140      45.608  -3.387   5.129  1.00  0.00           H  
ATOM   2119  N   GLN A 141      48.409  -6.574   3.036  1.00 22.33           N  
ANISOU 2119  N   GLN A 141     2452   2706   3324    -14    155   -119
ATOM   2120  CA  GLN A 141      49.278  -7.557   2.412  1.00 21.93           C  
ANISOU 2120  CA  GLN A 141     2409   2641   3281     14    160    -75
ATOM   2121  C   GLN A 141      50.616  -7.673   3.121  1.00 21.17           C  
ANISOU 2121  C   GLN A 141     2322   2560   3161     -4    169     15
ATOM   2122  O   GLN A 141      51.170  -6.674   3.601  1.00 19.72           O  
ANISOU 2122  O   GLN A 141     2146   2404   2941    -19    154     46
ATOM   2123  CB  GLN A 141      49.508  -7.190   0.946  1.00 22.76           C  
ANISOU 2123  CB  GLN A 141     2529   2744   3373     72    132    -96
ATOM   2124  CG  GLN A 141      48.236  -6.986   0.148  1.00 25.00           C  
ANISOU 2124  CG  GLN A 141     2806   3014   3676     97    104   -185
ATOM   2125  CD  GLN A 141      48.504  -6.488  -1.249  1.00 27.06           C  
ANISOU 2125  CD  GLN A 141     3096   3279   3903    154     71   -195
ATOM   2126  OE1 GLN A 141      49.385  -5.666  -1.475  1.00 32.47           O  
ANISOU 2126  OE1 GLN A 141     3804   3983   4548    167     67   -145
ATOM   2127  NE2 GLN A 141      47.750  -6.987  -2.196  1.00 29.54           N  
ANISOU 2127  NE2 GLN A 141     3414   3576   4234    186     46   -260
ATOM   2128  H   GLN A 141      48.782  -5.655   3.225  1.00  0.00           H  
ATOM   2129  HA  GLN A 141      48.783  -8.527   2.450  1.00  0.00           H  
ATOM   2130  HB3 GLN A 141      50.113  -7.963   0.471  1.00  0.00           H  
ATOM   2131  HB2 GLN A 141      50.118  -6.288   0.891  1.00  0.00           H  
ATOM   2132  HG3 GLN A 141      47.592  -6.277   0.668  1.00  0.00           H  
ATOM   2133  HG2 GLN A 141      47.685  -7.925   0.098  1.00  0.00           H  
ATOM   2134 HE22 GLN A 141      47.881  -6.693  -3.153  1.00  0.00           H  
ATOM   2135 HE21 GLN A 141      47.038  -7.666  -1.969  1.00  0.00           H  
ATOM   2136  N   GLY A 142      51.146  -8.893   3.158  1.00 19.72           N  
ANISOU 2136  N   GLY A 142     2132   2353   3005     -1    187     57
ATOM   2137  CA  GLY A 142      52.548  -9.092   3.533  1.00 18.48           C  
ANISOU 2137  CA  GLY A 142     1976   2202   2841     -3    185    145
ATOM   2138  C   GLY A 142      53.507  -9.013   2.364  1.00 17.73           C  
ANISOU 2138  C   GLY A 142     1882   2100   2753     47    181    162
ATOM   2139  O   GLY A 142      53.231  -8.380   1.355  1.00 15.89           O  
ANISOU 2139  O   GLY A 142     1661   1873   2504     80    173    117
ATOM   2140  H   GLY A 142      50.580  -9.697   2.926  1.00  0.00           H  
ATOM   2141  HA3 GLY A 142      52.657 -10.058   4.025  1.00  0.00           H  
ATOM   2142  HA2 GLY A 142      52.830  -8.353   4.283  1.00  0.00           H  
ATOM   2143  N   ARG A 143      54.642  -9.694   2.508  1.00 17.48           N  
ANISOU 2143  N   ARG A 143     1837   2053   2750     52    189    230
ATOM   2144  CA  ARG A 143      55.740  -9.587   1.575  1.00 18.19           C  
ANISOU 2144  CA  ARG A 143     1921   2134   2853     93    198    256
ATOM   2145  C   ARG A 143      56.328 -10.935   1.248  1.00 18.20           C  
ANISOU 2145  C   ARG A 143     1903   2095   2916    115    224    281
ATOM   2146  O   ARG A 143      56.242 -11.851   2.040  1.00 18.97           O  
ANISOU 2146  O   ARG A 143     1986   2171   3047     92    226    310
ATOM   2147  CB  ARG A 143      56.871  -8.762   2.211  1.00 19.49           C  
ANISOU 2147  CB  ARG A 143     2075   2321   3008     76    177    325
ATOM   2148  CG  ARG A 143      56.472  -7.369   2.631  1.00 20.47           C  
ANISOU 2148  CG  ARG A 143     2213   2481   3081     52    152    305
ATOM   2149  CD  ARG A 143      56.097  -6.561   1.397  1.00 21.43           C  
ANISOU 2149  CD  ARG A 143     2355   2607   3181     89    159    254
ATOM   2150  NE  ARG A 143      55.831  -5.160   1.705  1.00 23.92           N  
ANISOU 2150  NE  ARG A 143     2679   2948   3462     71    135    240
ATOM   2151  CZ  ARG A 143      54.621  -4.615   1.859  1.00 25.43           C  
ANISOU 2151  CZ  ARG A 143     2881   3148   3630     59    122    180
ATOM   2152  NH1 ARG A 143      53.509  -5.332   1.767  1.00 26.26           N  
ANISOU 2152  NH1 ARG A 143     2991   3244   3743     59    128    126
ATOM   2153  NH2 ARG A 143      54.527  -3.330   2.130  1.00 27.88           N1+
ANISOU 2153  NH2 ARG A 143     3195   3476   3922     44    103    170
ATOM   2154  H   ARG A 143      54.761 -10.316   3.294  1.00  0.00           H  
ATOM   2155  HA  ARG A 143      55.400  -9.102   0.660  1.00  0.00           H  
ATOM   2156  HB3 ARG A 143      57.709  -8.703   1.517  1.00  0.00           H  
ATOM   2157  HB2 ARG A 143      57.269  -9.299   3.072  1.00  0.00           H  
ATOM   2158  HG3 ARG A 143      57.309  -6.889   3.139  1.00  0.00           H  
ATOM   2159  HG2 ARG A 143      55.616  -7.424   3.303  1.00  0.00           H  
ATOM   2160  HD3 ARG A 143      55.217  -7.002   0.929  1.00  0.00           H  
ATOM   2161  HD2 ARG A 143      56.901  -6.624   0.664  1.00  0.00           H  
ATOM   2162  HE  ARG A 143      56.658  -4.589   1.802  1.00  0.00           H  
ATOM   2163 HH12 ARG A 143      52.610  -4.888   1.889  1.00  0.00           H  
ATOM   2164 HH11 ARG A 143      53.561  -6.322   1.575  1.00  0.00           H  
ATOM   2165 HH22 ARG A 143      53.619  -2.904   2.249  1.00  0.00           H  
ATOM   2166 HH21 ARG A 143      55.363  -2.770   2.219  1.00  0.00           H  
ATOM   2167  N   THR A 144      56.975 -11.012   0.100  1.00 18.33           N  
ANISOU 2167  N   THR A 144     1919   2098   2947    159    249    273
ATOM   2168  CA  THR A 144      57.924 -12.067  -0.201  1.00 18.65           C  
ANISOU 2168  CA  THR A 144     1932   2098   3054    182    279    307
ATOM   2169  C   THR A 144      59.290 -11.408  -0.288  1.00 18.78           C  
ANISOU 2169  C   THR A 144     1930   2122   3084    193    284    367
ATOM   2170  O   THR A 144      59.443 -10.334  -0.889  1.00 18.31           O  
ANISOU 2170  O   THR A 144     1889   2086   2979    206    289    354
ATOM   2171  CB  THR A 144      57.600 -12.792  -1.511  1.00 18.70           C  
ANISOU 2171  CB  THR A 144     1951   2078   3075    225    316    239
ATOM   2172  OG1 THR A 144      57.576 -11.864  -2.599  1.00 18.34           O  
ANISOU 2172  OG1 THR A 144     1941   2058   2968    255    325    200
ATOM   2173  CG2 THR A 144      56.262 -13.479  -1.401  1.00 18.90           C  
ANISOU 2173  CG2 THR A 144     1985   2090   3106    213    307    175
ATOM   2174  H   THR A 144      56.818 -10.317  -0.616  1.00  0.00           H  
ATOM   2175  HA  THR A 144      57.927 -12.789   0.616  1.00  0.00           H  
ATOM   2176  HB  THR A 144      58.369 -13.541  -1.701  1.00  0.00           H  
ATOM   2177  HG1 THR A 144      57.372 -12.330  -3.413  1.00  0.00           H  
ATOM   2178 HG21 THR A 144      56.039 -13.992  -2.336  1.00  0.00           H  
ATOM   2179 HG22 THR A 144      56.291 -14.204  -0.587  1.00  0.00           H  
ATOM   2180 HG23 THR A 144      55.488 -12.738  -1.200  1.00  0.00           H  
ATOM   2181  N   ILE A 145      60.279 -12.071   0.299  1.00 18.93           N  
ANISOU 2181  N   ILE A 145     1908   2112   3172    187    283    435
ATOM   2182  CA  ILE A 145      61.523 -11.424   0.647  1.00 19.49           C  
ANISOU 2182  CA  ILE A 145     1947   2189   3267    182    269    501
ATOM   2183  C   ILE A 145      62.691 -12.243   0.148  1.00 19.51           C  
ANISOU 2183  C   ILE A 145     1903   2143   3364    214    307    534
ATOM   2184  O   ILE A 145      62.793 -13.411   0.446  1.00 19.22           O  
ANISOU 2184  O   ILE A 145     1842   2067   3391    218    309    553
ATOM   2185  CB  ILE A 145      61.622 -11.296   2.175  1.00 20.04           C  
ANISOU 2185  CB  ILE A 145     2005   2275   3332    135    208    561
ATOM   2186  CG1 ILE A 145      60.424 -10.521   2.715  1.00 20.30           C  
ANISOU 2186  CG1 ILE A 145     2082   2353   3278    100    181    520
ATOM   2187  CG2 ILE A 145      62.935 -10.643   2.595  1.00 20.05           C  
ANISOU 2187  CG2 ILE A 145     1968   2280   3369    127    179    626
ATOM   2188  CD1 ILE A 145      60.510 -10.311   4.210  1.00 21.38           C  
ANISOU 2188  CD1 ILE A 145     2219   2512   3391     50    127    572
ATOM   2189  H   ILE A 145      60.172 -13.052   0.513  1.00  0.00           H  
ATOM   2190  HA  ILE A 145      61.555 -10.432   0.196  1.00  0.00           H  
ATOM   2191  HB  ILE A 145      61.594 -12.299   2.600  1.00  0.00           H  
ATOM   2192 HG13 ILE A 145      59.507 -11.059   2.477  1.00  0.00           H  
ATOM   2193 HG12 ILE A 145      60.363  -9.554   2.216  1.00  0.00           H  
ATOM   2194 HG21 ILE A 145      62.973 -10.568   3.682  1.00  0.00           H  
ATOM   2195 HG22 ILE A 145      63.771 -11.248   2.244  1.00  0.00           H  
ATOM   2196 HG23 ILE A 145      63.001  -9.646   2.160  1.00  0.00           H  
ATOM   2197 HD11 ILE A 145      59.636  -9.755   4.550  1.00  0.00           H  
ATOM   2198 HD12 ILE A 145      60.543 -11.278   4.712  1.00  0.00           H  
ATOM   2199 HD13 ILE A 145      61.413  -9.748   4.447  1.00  0.00           H  
ATOM   2200  N   PRO A 146      63.619 -11.607  -0.574  1.00 20.21           N  
ANISOU 2200  N   PRO A 146     1977   2230   3471    237    341    543
ATOM   2201  CA  PRO A 146      64.808 -12.292  -1.115  1.00 20.63           C  
ANISOU 2201  CA  PRO A 146     1978   2234   3624    269    390    569
ATOM   2202  C   PRO A 146      65.933 -12.509  -0.077  1.00 21.63           C  
ANISOU 2202  C   PRO A 146     2038   2336   3845    253    346    655
ATOM   2203  O   PRO A 146      67.052 -11.982  -0.216  1.00 20.90           O  
ANISOU 2203  O   PRO A 146     1899   2231   3807    260    358    690
ATOM   2204  CB  PRO A 146      65.242 -11.364  -2.252  1.00 20.58           C  
ANISOU 2204  CB  PRO A 146     1989   2240   3589    294    448    544
ATOM   2205  CG  PRO A 146      64.818 -10.016  -1.794  1.00 20.56           C  
ANISOU 2205  CG  PRO A 146     2016   2287   3508    264    402    550
ATOM   2206  CD  PRO A 146      63.563 -10.192  -0.979  1.00 19.92           C  
ANISOU 2206  CD  PRO A 146     1968   2232   3367    235    344    527
ATOM   2207  HA  PRO A 146      64.511 -13.255  -1.530  1.00  0.00           H  
ATOM   2208  HB3 PRO A 146      64.696 -11.625  -3.159  1.00  0.00           H  
ATOM   2209  HB2 PRO A 146      66.328 -11.389  -2.343  1.00  0.00           H  
ATOM   2210  HG3 PRO A 146      64.603  -9.390  -2.660  1.00  0.00           H  
ATOM   2211  HG2 PRO A 146      65.599  -9.583  -1.169  1.00  0.00           H  
ATOM   2212  HD2 PRO A 146      63.619  -9.561  -0.092  1.00  0.00           H  
ATOM   2213  HD3 PRO A 146      62.694 -10.035  -1.618  1.00  0.00           H  
ATOM   2214  N   ILE A 147      65.627 -13.310   0.930  1.00 21.71           N  
ANISOU 2214  N   ILE A 147     2039   2334   3875    231    294    689
ATOM   2215  CA  ILE A 147      66.547 -13.658   2.009  1.00 23.24           C  
ANISOU 2215  CA  ILE A 147     2177   2503   4147    215    234    775
ATOM   2216  C   ILE A 147      67.849 -14.270   1.440  1.00 23.33           C  
ANISOU 2216  C   ILE A 147     2114   2452   4295    253    276    802
ATOM   2217  O   ILE A 147      67.835 -14.878   0.364  1.00 22.67           O  
ANISOU 2217  O   ILE A 147     2028   2335   4248    290    354    753
ATOM   2218  CB  ILE A 147      65.819 -14.635   2.962  1.00 24.75           C  
ANISOU 2218  CB  ILE A 147     2388   2684   4330    192    191    801
ATOM   2219  CG1 ILE A 147      66.620 -14.968   4.211  1.00 26.65           C  
ANISOU 2219  CG1 ILE A 147     2588   2907   4627    171    111    898
ATOM   2220  CG2 ILE A 147      65.512 -15.977   2.277  1.00 25.70           C  
ANISOU 2220  CG2 ILE A 147     2500   2748   4515    224    247    769
ATOM   2221  CD1 ILE A 147      66.032 -16.159   4.964  1.00 25.79           C  
ANISOU 2221  CD1 ILE A 147     2496   2770   4530    157     87    934
ATOM   2222  H   ILE A 147      64.707 -13.723   0.985  1.00  0.00           H  
ATOM   2223  HA  ILE A 147      66.798 -12.752   2.561  1.00  0.00           H  
ATOM   2224  HB  ILE A 147      64.877 -14.180   3.268  1.00  0.00           H  
ATOM   2225 HG13 ILE A 147      66.644 -14.099   4.869  1.00  0.00           H  
ATOM   2226 HG12 ILE A 147      67.651 -15.188   3.933  1.00  0.00           H  
ATOM   2227 HG21 ILE A 147      65.001 -16.635   2.979  1.00  0.00           H  
ATOM   2228 HG22 ILE A 147      64.874 -15.805   1.410  1.00  0.00           H  
ATOM   2229 HG23 ILE A 147      66.443 -16.443   1.955  1.00  0.00           H  
ATOM   2230 HD11 ILE A 147      66.634 -16.363   5.849  1.00  0.00           H  
ATOM   2231 HD12 ILE A 147      65.010 -15.930   5.265  1.00  0.00           H  
ATOM   2232 HD13 ILE A 147      66.032 -17.035   4.316  1.00  0.00           H  
ATOM   2233  N   ASP A 148      68.965 -14.111   2.149  1.00 23.61           N  
ANISOU 2233  N   ASP A 148     2087   2470   4411    245    223    875
ATOM   2234  CA  ASP A 148      70.168 -14.880   1.818  1.00 24.62           C  
ANISOU 2234  CA  ASP A 148     2131   2528   4693    279    252    908
ATOM   2235  C   ASP A 148      69.915 -16.387   1.950  1.00 24.67           C  
ANISOU 2235  C   ASP A 148     2126   2479   4768    296    256    920
ATOM   2236  O   ASP A 148      69.172 -16.810   2.820  1.00 24.40           O  
ANISOU 2236  O   ASP A 148     2128   2457   4684    270    199    946
ATOM   2237  CB  ASP A 148      71.327 -14.508   2.753  1.00 25.74           C  
ANISOU 2237  CB  ASP A 148     2203   2660   4916    264    169    989
ATOM   2238  CG  ASP A 148      71.950 -13.161   2.431  1.00 25.59           C  
ANISOU 2238  CG  ASP A 148     2164   2668   4891    256    183    978
ATOM   2239  OD1 ASP A 148      71.517 -12.489   1.471  1.00 27.28           O  
ANISOU 2239  OD1 ASP A 148     2421   2909   5033    264    260    916
ATOM   2240  OD2 ASP A 148      72.886 -12.747   3.157  1.00 26.30           O1-
ANISOU 2240  OD2 ASP A 148     2193   2750   5048    241    113   1034
ATOM   2241  H   ASP A 148      68.985 -13.458   2.919  1.00  0.00           H  
ATOM   2242  HA  ASP A 148      70.458 -14.659   0.791  1.00  0.00           H  
ATOM   2243  HB3 ASP A 148      72.093 -15.282   2.705  1.00  0.00           H  
ATOM   2244  HB2 ASP A 148      70.974 -14.506   3.784  1.00  0.00           H  
ATOM   2245  N   GLY A 149      70.615 -17.192   1.143  1.00 24.65           N  
ANISOU 2245  N   GLY A 149     2066   2410   4889    338    326    906
ATOM   2246  CA  GLY A 149      70.539 -18.630   1.205  1.00 24.93           C  
ANISOU 2246  CA  GLY A 149     2076   2378   5018    358    336    917
ATOM   2247  C   GLY A 149      69.366 -19.211   0.420  1.00 24.57           C  
ANISOU 2247  C   GLY A 149     2093   2333   4909    369    403    830
ATOM   2248  O   GLY A 149      68.511 -18.470  -0.101  1.00 23.58           O  
ANISOU 2248  O   GLY A 149     2037   2267   4654    359    430    764
ATOM   2249  H   GLY A 149      71.233 -16.797   0.449  1.00  0.00           H  
ATOM   2250  HA3 GLY A 149      70.468 -18.944   2.246  1.00  0.00           H  
ATOM   2251  HA2 GLY A 149      71.470 -19.058   0.834  1.00  0.00           H  
ATOM   2252  N   ASN A 150      69.314 -20.536   0.367  1.00 24.39           N  
ANISOU 2252  N   ASN A 150     2042   2240   4984    388    423    831
ATOM   2253  CA  ASN A 150      68.304 -21.251  -0.423  1.00 24.71           C  
ANISOU 2253  CA  ASN A 150     2128   2266   4994    402    486    741
ATOM   2254  C   ASN A 150      67.016 -21.470   0.378  1.00 23.84           C  
ANISOU 2254  C   ASN A 150     2077   2182   4796    364    432    749
ATOM   2255  O   ASN A 150      66.779 -22.508   0.975  1.00 23.79           O  
ANISOU 2255  O   ASN A 150     2055   2124   4857    358    408    787
ATOM   2256  CB  ASN A 150      68.858 -22.549  -0.991  1.00 25.46           C  
ANISOU 2256  CB  ASN A 150     2161   2266   5246    442    548    722
ATOM   2257  CG  ASN A 150      69.808 -22.314  -2.153  1.00 26.03           C  
ANISOU 2257  CG  ASN A 150     2194   2317   5375    480    640    671
ATOM   2258  OD1 ASN A 150      69.500 -21.568  -3.090  1.00 25.94           O  
ANISOU 2258  OD1 ASN A 150     2238   2358   5260    486    698    596
ATOM   2259  ND2 ASN A 150      70.974 -22.945  -2.098  1.00 26.47           N  
ANISOU 2259  ND2 ASN A 150     2158   2297   5602    507    657    714
ATOM   2260  H   ASN A 150      69.985 -21.089   0.882  1.00  0.00           H  
ATOM   2261  HA  ASN A 150      68.050 -20.614  -1.270  1.00  0.00           H  
ATOM   2262  HB3 ASN A 150      68.034 -23.182  -1.319  1.00  0.00           H  
ATOM   2263  HB2 ASN A 150      69.377 -23.097  -0.204  1.00  0.00           H  
ATOM   2264 HD22 ASN A 150      71.647 -22.828  -2.842  1.00  0.00           H  
ATOM   2265 HD21 ASN A 150      71.188 -23.542  -1.312  1.00  0.00           H  
ATOM   2266  N   PHE A 151      66.225 -20.415   0.403  1.00 22.48           N  
ANISOU 2266  N   PHE A 151     1970   2090   4478    338    415    715
ATOM   2267  CA  PHE A 151      65.004 -20.342   1.173  1.00 21.88           C  
ANISOU 2267  CA  PHE A 151     1952   2052   4309    298    369    717
ATOM   2268  C   PHE A 151      63.973 -19.509   0.437  1.00 21.78           C  
ANISOU 2268  C   PHE A 151     2004   2101   4168    293    397    622
ATOM   2269  O   PHE A 151      64.317 -18.570  -0.290  1.00 20.74           O  
ANISOU 2269  O   PHE A 151     1883   2005   3988    308    422    590
ATOM   2270  CB  PHE A 151      65.247 -19.692   2.536  1.00 21.83           C  
ANISOU 2270  CB  PHE A 151     1950   2085   4257    257    282    811
ATOM   2271  CG  PHE A 151      66.276 -20.385   3.362  1.00 22.64           C  
ANISOU 2271  CG  PHE A 151     1994   2134   4474    260    232    915
ATOM   2272  CD1 PHE A 151      65.952 -21.533   4.084  1.00 23.35           C  
ANISOU 2272  CD1 PHE A 151     2080   2172   4617    250    208    967
ATOM   2273  CD2 PHE A 151      67.578 -19.921   3.394  1.00 23.05           C  
ANISOU 2273  CD2 PHE A 151     1988   2178   4589    275    209    962
ATOM   2274  CE1 PHE A 151      66.916 -22.195   4.832  1.00 24.64           C  
ANISOU 2274  CE1 PHE A 151     2190   2281   4891    257    154   1071
ATOM   2275  CE2 PHE A 151      68.550 -20.580   4.130  1.00 23.89           C  
ANISOU 2275  CE2 PHE A 151     2032   2230   4813    282    153   1058
ATOM   2276  CZ  PHE A 151      68.220 -21.708   4.862  1.00 24.90           C  
ANISOU 2276  CZ  PHE A 151     2162   2309   4987    274    120   1115
ATOM   2277  H   PHE A 151      66.460 -19.595  -0.137  1.00  0.00           H  
ATOM   2278  HA  PHE A 151      64.613 -21.349   1.321  1.00  0.00           H  
ATOM   2279  HB3 PHE A 151      64.308 -19.650   3.089  1.00  0.00           H  
ATOM   2280  HB2 PHE A 151      65.539 -18.651   2.393  1.00  0.00           H  
ATOM   2281  HD1 PHE A 151      64.942 -21.916   4.065  1.00  0.00           H  
ATOM   2282  HD2 PHE A 151      67.849 -19.034   2.841  1.00  0.00           H  
ATOM   2283  HE1 PHE A 151      66.653 -23.083   5.387  1.00  0.00           H  
ATOM   2284  HE2 PHE A 151      69.566 -20.214   4.133  1.00  0.00           H  
ATOM   2285  HZ  PHE A 151      68.970 -22.210   5.455  1.00  0.00           H  
ATOM   2286  N   PHE A 152      62.713 -19.838   0.682  1.00 22.10           N  
ANISOU 2286  N   PHE A 152     2085   2149   4160    270    389    585
ATOM   2287  CA  PHE A 152      61.572 -19.022   0.289  1.00 21.95           C  
ANISOU 2287  CA  PHE A 152     2126   2190   4022    257    391    507
ATOM   2288  C   PHE A 152      61.028 -18.418   1.575  1.00 21.40           C  
ANISOU 2288  C   PHE A 152     2083   2166   3880    207    331    558
ATOM   2289  O   PHE A 152      60.643 -19.153   2.488  1.00 22.27           O  
ANISOU 2289  O   PHE A 152     2192   2251   4018    180    311    601
ATOM   2290  CB  PHE A 152      60.508 -19.904  -0.354  1.00 22.89           C  
ANISOU 2290  CB  PHE A 152     2262   2278   4157    268    427    420
ATOM   2291  CG  PHE A 152      59.182 -19.221  -0.573  1.00 21.87           C  
ANISOU 2291  CG  PHE A 152     2185   2200   3924    250    415    345
ATOM   2292  CD1 PHE A 152      59.113 -17.965  -1.160  1.00 22.09           C  
ANISOU 2292  CD1 PHE A 152     2248   2288   3857    259    410    309
ATOM   2293  CD2 PHE A 152      58.017 -19.850  -0.229  1.00 22.66           C  
ANISOU 2293  CD2 PHE A 152     2295   2281   4034    227    411    310
ATOM   2294  CE1 PHE A 152      57.893 -17.347  -1.371  1.00 22.08           C  
ANISOU 2294  CE1 PHE A 152     2288   2327   3773    247    393    241
ATOM   2295  CE2 PHE A 152      56.783 -19.257  -0.462  1.00 22.48           C  
ANISOU 2295  CE2 PHE A 152     2309   2298   3933    213    398    235
ATOM   2296  CZ  PHE A 152      56.720 -17.995  -1.024  1.00 21.91           C  
ANISOU 2296  CZ  PHE A 152     2270   2286   3768    225    385    201
ATOM   2297  H   PHE A 152      62.501 -20.698   1.167  1.00  0.00           H  
ATOM   2298  HA  PHE A 152      61.884 -18.237  -0.400  1.00  0.00           H  
ATOM   2299  HB3 PHE A 152      60.359 -20.794   0.257  1.00  0.00           H  
ATOM   2300  HB2 PHE A 152      60.880 -20.283  -1.306  1.00  0.00           H  
ATOM   2301  HD1 PHE A 152      60.019 -17.458  -1.458  1.00  0.00           H  
ATOM   2302  HD2 PHE A 152      58.046 -20.826   0.233  1.00  0.00           H  
ATOM   2303  HE1 PHE A 152      57.856 -16.359  -1.806  1.00  0.00           H  
ATOM   2304  HE2 PHE A 152      55.875 -19.781  -0.204  1.00  0.00           H  
ATOM   2305  HZ  PHE A 152      55.767 -17.515  -1.193  1.00  0.00           H  
ATOM   2306  N   THR A 153      61.011 -17.089   1.649  1.00 20.09           N  
ANISOU 2306  N   THR A 153     1943   2064   3624    193    308    553
ATOM   2307  CA  THR A 153      60.570 -16.382   2.834  1.00 19.78           C  
ANISOU 2307  CA  THR A 153     1931   2072   3511    145    256    591
ATOM   2308  C   THR A 153      59.448 -15.418   2.503  1.00 19.02           C  
ANISOU 2308  C   THR A 153     1881   2028   3317    134    259    513
ATOM   2309  O   THR A 153      59.544 -14.631   1.557  1.00 18.28           O  
ANISOU 2309  O   THR A 153     1798   1957   3190    159    276    466
ATOM   2310  CB  THR A 153      61.722 -15.593   3.473  1.00 19.43           C  
ANISOU 2310  CB  THR A 153     1865   2052   3463    135    211    667
ATOM   2311  OG1 THR A 153      62.657 -16.504   4.035  1.00 20.04           O  
ANISOU 2311  OG1 THR A 153     1898   2081   3633    139    189    749
ATOM   2312  CG2 THR A 153      61.226 -14.704   4.583  1.00 19.51           C  
ANISOU 2312  CG2 THR A 153     1912   2119   3381     85    161    686
ATOM   2313  H   THR A 153      61.313 -16.535   0.860  1.00  0.00           H  
ATOM   2314  HA  THR A 153      60.202 -17.110   3.558  1.00  0.00           H  
ATOM   2315  HB  THR A 153      62.215 -14.987   2.713  1.00  0.00           H  
ATOM   2316  HG1 THR A 153      63.379 -16.015   4.436  1.00  0.00           H  
ATOM   2317 HG21 THR A 153      62.065 -14.159   5.015  1.00  0.00           H  
ATOM   2318 HG22 THR A 153      60.500 -13.996   4.185  1.00  0.00           H  
ATOM   2319 HG23 THR A 153      60.754 -15.313   5.354  1.00  0.00           H  
ATOM   2320  N   TYR A 154      58.375 -15.509   3.281  1.00 19.61           N  
ANISOU 2320  N   TYR A 154     1980   2115   3353     95    246    501
ATOM   2321  CA  TYR A 154      57.263 -14.593   3.154  1.00 19.20           C  
ANISOU 2321  CA  TYR A 154     1963   2107   3221     80    244    431
ATOM   2322  C   TYR A 154      56.758 -14.148   4.506  1.00 18.80           C  
ANISOU 2322  C   TYR A 154     1935   2091   3116     25    216    462
ATOM   2323  O   TYR A 154      57.082 -14.765   5.520  1.00 18.75           O  
ANISOU 2323  O   TYR A 154     1925   2070   3127     -1    201    535
ATOM   2324  CB  TYR A 154      56.120 -15.210   2.359  1.00 19.95           C  
ANISOU 2324  CB  TYR A 154     2066   2178   3335     95    276    342
ATOM   2325  CG  TYR A 154      55.438 -16.420   2.966  1.00 20.07           C  
ANISOU 2325  CG  TYR A 154     2072   2149   3403     71    292    348
ATOM   2326  CD1 TYR A 154      55.914 -17.705   2.703  1.00 20.77           C  
ANISOU 2326  CD1 TYR A 154     2131   2175   3582     92    315    370
ATOM   2327  CD2 TYR A 154      54.316 -16.287   3.777  1.00 19.88           C  
ANISOU 2327  CD2 TYR A 154     2065   2139   3347     27    292    330
ATOM   2328  CE1 TYR A 154      55.275 -18.824   3.208  1.00 20.82           C  
ANISOU 2328  CE1 TYR A 154     2129   2134   3648     70    334    377
ATOM   2329  CE2 TYR A 154      53.683 -17.400   4.309  1.00 20.67           C  
ANISOU 2329  CE2 TYR A 154     2157   2194   3501      3    317    338
ATOM   2330  CZ  TYR A 154      54.173 -18.668   4.016  1.00 21.46           C  
ANISOU 2330  CZ  TYR A 154     2229   2230   3692     25    336    365
ATOM   2331  OH  TYR A 154      53.545 -19.783   4.515  1.00 22.32           O  
ANISOU 2331  OH  TYR A 154     2327   2285   3865      0    364    376
ATOM   2332  H   TYR A 154      58.321 -16.232   3.984  1.00  0.00           H  
ATOM   2333  HA  TYR A 154      57.611 -13.711   2.616  1.00  0.00           H  
ATOM   2334  HB3 TYR A 154      56.474 -15.462   1.359  1.00  0.00           H  
ATOM   2335  HB2 TYR A 154      55.373 -14.444   2.152  1.00  0.00           H  
ATOM   2336  HD1 TYR A 154      56.797 -17.840   2.095  1.00  0.00           H  
ATOM   2337  HD2 TYR A 154      53.925 -15.306   4.001  1.00  0.00           H  
ATOM   2338  HE1 TYR A 154      55.642 -19.811   2.967  1.00  0.00           H  
ATOM   2339  HE2 TYR A 154      52.818 -17.277   4.944  1.00  0.00           H  
ATOM   2340  HH  TYR A 154      52.799 -19.515   5.057  1.00  0.00           H  
ATOM   2341  N   THR A 155      55.996 -13.059   4.522  1.00 18.09           N  
ANISOU 2341  N   THR A 155     1870   2045   2958      9    208    409
ATOM   2342  CA  THR A 155      55.420 -12.587   5.772  1.00 18.97           C  
ANISOU 2342  CA  THR A 155     2006   2189   3013    -43    193    422
ATOM   2343  C   THR A 155      53.897 -12.601   5.688  1.00 18.65           C  
ANISOU 2343  C   THR A 155     1976   2147   2960    -59    221    340
ATOM   2344  O   THR A 155      53.337 -12.440   4.622  1.00 18.10           O  
ANISOU 2344  O   THR A 155     1901   2070   2903    -27    231    265
ATOM   2345  CB  THR A 155      55.909 -11.186   6.203  1.00 18.68           C  
ANISOU 2345  CB  THR A 155     1981   2204   2913    -60    157    436
ATOM   2346  OG1 THR A 155      55.565 -10.199   5.214  1.00 18.09           O  
ANISOU 2346  OG1 THR A 155     1908   2145   2819    -33    161    367
ATOM   2347  CG2 THR A 155      57.381 -11.192   6.475  1.00 19.08           C  
ANISOU 2347  CG2 THR A 155     2012   2252   2985    -52    123    519
ATOM   2348  H   THR A 155      55.815 -12.556   3.665  1.00  0.00           H  
ATOM   2349  HA  THR A 155      55.711 -13.290   6.553  1.00  0.00           H  
ATOM   2350  HB  THR A 155      55.398 -10.924   7.130  1.00  0.00           H  
ATOM   2351  HG1 THR A 155      55.877  -9.337   5.500  1.00  0.00           H  
ATOM   2352 HG21 THR A 155      57.699 -10.194   6.776  1.00  0.00           H  
ATOM   2353 HG22 THR A 155      57.600 -11.900   7.274  1.00  0.00           H  
ATOM   2354 HG23 THR A 155      57.917 -11.487   5.573  1.00  0.00           H  
ATOM   2355  N   ARG A 156      53.260 -12.865   6.817  1.00 19.36           N  
ANISOU 2355  N   ARG A 156     2083   2241   3030   -108    233    356
ATOM   2356  CA  ARG A 156      51.804 -12.751   6.949  1.00 20.70           C  
ANISOU 2356  CA  ARG A 156     2259   2411   3194   -132    265    278
ATOM   2357  C   ARG A 156      51.574 -11.589   7.866  1.00 19.82           C  
ANISOU 2357  C   ARG A 156     2172   2351   3007   -173    254    274
ATOM   2358  O   ARG A 156      52.168 -11.539   8.943  1.00 20.75           O  
ANISOU 2358  O   ARG A 156     2313   2489   3079   -208    240    344
ATOM   2359  CB  ARG A 156      51.196 -13.994   7.583  1.00 21.73           C  
ANISOU 2359  CB  ARG A 156     2388   2501   3367   -163    305    298
ATOM   2360  CG  ARG A 156      51.145 -15.202   6.665  1.00 23.72           C  
ANISOU 2360  CG  ARG A 156     2609   2692   3708   -126    324    280
ATOM   2361  CD  ARG A 156      50.883 -16.527   7.404  1.00 25.23           C  
ANISOU 2361  CD  ARG A 156     2799   2833   3953   -156    361    330
ATOM   2362  NE  ARG A 156      49.779 -16.503   8.373  1.00 28.00           N  
ANISOU 2362  NE  ARG A 156     3167   3189   4282   -212    402    315
ATOM   2363  CZ  ARG A 156      48.482 -16.686   8.102  1.00 28.67           C  
ANISOU 2363  CZ  ARG A 156     3229   3248   4413   -223    442    228
ATOM   2364  NH1 ARG A 156      48.046 -16.890   6.868  1.00 29.95           N  
ANISOU 2364  NH1 ARG A 156     3357   3382   4639   -182    436    142
ATOM   2365  NH2 ARG A 156      47.598 -16.673   9.088  1.00 30.57           N1+
ANISOU 2365  NH2 ARG A 156     3486   3492   4638   -278    490    224
ATOM   2366  H   ARG A 156      53.778 -13.158   7.633  1.00  0.00           H  
ATOM   2367  HA  ARG A 156      51.350 -12.561   5.977  1.00  0.00           H  
ATOM   2368  HB3 ARG A 156      50.190 -13.765   7.935  1.00  0.00           H  
ATOM   2369  HB2 ARG A 156      51.753 -14.249   8.485  1.00  0.00           H  
ATOM   2370  HG3 ARG A 156      52.081 -15.276   6.112  1.00  0.00           H  
ATOM   2371  HG2 ARG A 156      50.374 -15.050   5.910  1.00  0.00           H  
ATOM   2372  HD3 ARG A 156      51.796 -16.846   7.906  1.00  0.00           H  
ATOM   2373  HD2 ARG A 156      50.705 -17.317   6.675  1.00  0.00           H  
ATOM   2374  HE  ARG A 156      50.077 -16.328   9.322  1.00  0.00           H  
ATOM   2375 HH12 ARG A 156      47.060 -17.025   6.697  1.00  0.00           H  
ATOM   2376 HH11 ARG A 156      48.700 -16.911   6.098  1.00  0.00           H  
ATOM   2377 HH22 ARG A 156      46.617 -16.811   8.889  1.00  0.00           H  
ATOM   2378 HH21 ARG A 156      47.904 -16.525  10.039  1.00  0.00           H  
ATOM   2379  N   HIS A 157      50.723 -10.666   7.470  1.00 19.83           N  
ANISOU 2379  N   HIS A 157     2170   2369   2996   -170    258    190
ATOM   2380  CA  HIS A 157      50.249  -9.634   8.404  1.00 20.89           C  
ANISOU 2380  CA  HIS A 157     2323   2542   3070   -214    262    167
ATOM   2381  C   HIS A 157      48.962 -10.104   9.051  1.00 21.29           C  
ANISOU 2381  C   HIS A 157     2375   2577   3136   -256    317    124
ATOM   2382  O   HIS A 157      47.879  -9.790   8.590  1.00 23.45           O  
ANISOU 2382  O   HIS A 157     2626   2838   3444   -249    335     38
ATOM   2383  CB  HIS A 157      50.074  -8.308   7.687  1.00 21.30           C  
ANISOU 2383  CB  HIS A 157     2366   2615   3111   -189    236    105
ATOM   2384  CG  HIS A 157      51.364  -7.709   7.241  1.00 21.15           C  
ANISOU 2384  CG  HIS A 157     2348   2613   3072   -159    193    153
ATOM   2385  ND1 HIS A 157      51.515  -6.361   6.985  1.00 22.64           N  
ANISOU 2385  ND1 HIS A 157     2538   2826   3237   -150    168    126
ATOM   2386  CD2 HIS A 157      52.577  -8.271   7.017  1.00 21.81           C  
ANISOU 2386  CD2 HIS A 157     2429   2688   3170   -137    175    226
ATOM   2387  CE1 HIS A 157      52.764  -6.115   6.637  1.00 21.63           C  
ANISOU 2387  CE1 HIS A 157     2408   2704   3107   -127    140    182
ATOM   2388  NE2 HIS A 157      53.427  -7.259   6.637  1.00 22.19           N  
ANISOU 2388  NE2 HIS A 157     2473   2755   3201   -118    144    241
ATOM   2389  H   HIS A 157      50.389 -10.662   6.517  1.00  0.00           H  
ATOM   2390  HA  HIS A 157      50.999  -9.506   9.184  1.00  0.00           H  
ATOM   2391  HB3 HIS A 157      49.557  -7.607   8.343  1.00  0.00           H  
ATOM   2392  HB2 HIS A 157      49.422  -8.446   6.825  1.00  0.00           H  
ATOM   2393  HD1 HIS A 157      50.726  -5.738   7.079  1.00  0.00           H  
ATOM   2394  HD2 HIS A 157      52.713  -9.334   7.151  1.00  0.00           H  
ATOM   2395  HE1 HIS A 157      53.073  -5.105   6.413  1.00  0.00           H  
ATOM   2396  N   GLU A 158      49.100 -10.881  10.115  1.00 21.44           N  
ANISOU 2396  N   GLU A 158     2420   2592   3134   -297    343    189
ATOM   2397  CA  GLU A 158      47.961 -11.490  10.797  1.00 22.17           C  
ANISOU 2397  CA  GLU A 158     2515   2662   3244   -341    410    164
ATOM   2398  C   GLU A 158      47.279 -10.480  11.715  1.00 21.76           C  
ANISOU 2398  C   GLU A 158     2486   2649   3131   -390    440    118
ATOM   2399  O   GLU A 158      47.917  -9.511  12.159  1.00 21.61           O  
ANISOU 2399  O   GLU A 158     2494   2677   3040   -400    405    135
ATOM   2400  CB  GLU A 158      48.438 -12.656  11.650  1.00 22.70           C  
ANISOU 2400  CB  GLU A 158     2612   2711   3301   -370    428    264
ATOM   2401  CG  GLU A 158      49.312 -13.681  10.932  1.00 22.92           C  
ANISOU 2401  CG  GLU A 158     2618   2698   3390   -325    398    323
ATOM   2402  CD  GLU A 158      49.464 -14.980  11.729  1.00 24.65           C  
ANISOU 2402  CD  GLU A 158     2857   2879   3626   -354    427    413
ATOM   2403  OE1 GLU A 158      49.226 -14.979  12.965  1.00 25.67           O  
ANISOU 2403  OE1 GLU A 158     3033   3030   3689   -409    456    455
ATOM   2404  OE2 GLU A 158      49.795 -16.023  11.105  1.00 26.09           O1-
ANISOU 2404  OE2 GLU A 158     3012   3009   3890   -321    424    439
ATOM   2405  H   GLU A 158      50.020 -11.072  10.485  1.00  0.00           H  
ATOM   2406  HA  GLU A 158      47.245 -11.850  10.058  1.00  0.00           H  
ATOM   2407  HB3 GLU A 158      47.575 -13.160  12.085  1.00  0.00           H  
ATOM   2408  HB2 GLU A 158      48.973 -12.272  12.518  1.00  0.00           H  
ATOM   2409  HG3 GLU A 158      50.297 -13.252  10.748  1.00  0.00           H  
ATOM   2410  HG2 GLU A 158      48.882 -13.903   9.955  1.00  0.00           H  
ATOM   2411  N   PRO A 159      45.993 -10.715  12.043  1.00 21.50           N  
ANISOU 2411  N   PRO A 159     2439   2593   3133   -423    509     57
ATOM   2412  CA  PRO A 159      45.476  -9.938  13.164  1.00 21.97           C  
ANISOU 2412  CA  PRO A 159     2530   2688   3126   -479    553     29
ATOM   2413  C   PRO A 159      46.259 -10.262  14.447  1.00 22.83           C  
ANISOU 2413  C   PRO A 159     2709   2831   3134   -525    557    130
ATOM   2414  O   PRO A 159      46.800 -11.357  14.567  1.00 23.53           O  
ANISOU 2414  O   PRO A 159     2813   2896   3231   -522    551    217
ATOM   2415  CB  PRO A 159      44.010 -10.402  13.284  1.00 22.27           C  
ANISOU 2415  CB  PRO A 159     2537   2685   3238   -507    639    -42
ATOM   2416  CG  PRO A 159      43.913 -11.667  12.512  1.00 22.25           C  
ANISOU 2416  CG  PRO A 159     2500   2625   3328   -477    639    -25
ATOM   2417  CD  PRO A 159      45.015 -11.686  11.510  1.00 21.61           C  
ANISOU 2417  CD  PRO A 159     2411   2547   3249   -416    554     11
ATOM   2418  HA  PRO A 159      45.524  -8.871  12.945  1.00  0.00           H  
ATOM   2419  HB3 PRO A 159      43.356  -9.654  12.837  1.00  0.00           H  
ATOM   2420  HB2 PRO A 159      43.777 -10.598  14.331  1.00  0.00           H  
ATOM   2421  HG3 PRO A 159      42.953 -11.705  11.997  1.00  0.00           H  
ATOM   2422  HG2 PRO A 159      44.023 -12.514  13.189  1.00  0.00           H  
ATOM   2423  HD2 PRO A 159      45.466 -12.678  11.490  1.00  0.00           H  
ATOM   2424  HD3 PRO A 159      44.637 -11.328  10.552  1.00  0.00           H  
ATOM   2425  N   ILE A 160      46.307  -9.327  15.398  1.00 23.69           N  
ANISOU 2425  N   ILE A 160     2860   2989   3149   -567    565    118
ATOM   2426  CA  ILE A 160      46.970  -9.566  16.683  1.00 24.30           C  
ANISOU 2426  CA  ILE A 160     3013   3104   3114   -615    563    207
ATOM   2427  C   ILE A 160      46.154 -10.550  17.525  1.00 26.00           C  
ANISOU 2427  C   ILE A 160     3261   3295   3320   -666    657    233
ATOM   2428  O   ILE A 160      46.693 -11.514  18.100  1.00 26.34           O  
ANISOU 2428  O   ILE A 160     3349   3331   3326   -683    653    339
ATOM   2429  CB  ILE A 160      47.181  -8.252  17.479  1.00 25.78           C  
ANISOU 2429  CB  ILE A 160     3241   3354   3200   -648    548    172
ATOM   2430  CG1 ILE A 160      48.020  -7.246  16.689  1.00 25.33           C  
ANISOU 2430  CG1 ILE A 160     3151   3315   3158   -601    459    152
ATOM   2431  CG2 ILE A 160      47.910  -8.535  18.784  1.00 27.59           C  
ANISOU 2431  CG2 ILE A 160     3554   3624   3301   -696    531    265
ATOM   2432  CD1 ILE A 160      47.900  -5.814  17.182  1.00 25.93           C  
ANISOU 2432  CD1 ILE A 160     3241   3434   3176   -627    456     79
ATOM   2433  H   ILE A 160      45.879  -8.426  15.242  1.00  0.00           H  
ATOM   2434  HA  ILE A 160      47.946 -10.009  16.488  1.00  0.00           H  
ATOM   2435  HB  ILE A 160      46.210  -7.810  17.701  1.00  0.00           H  
ATOM   2436 HG13 ILE A 160      47.741  -7.290  15.636  1.00  0.00           H  
ATOM   2437 HG12 ILE A 160      49.066  -7.550  16.714  1.00  0.00           H  
ATOM   2438 HG21 ILE A 160      48.051  -7.603  19.332  1.00  0.00           H  
ATOM   2439 HG22 ILE A 160      47.321  -9.225  19.388  1.00  0.00           H  
ATOM   2440 HG23 ILE A 160      48.882  -8.980  18.569  1.00  0.00           H  
ATOM   2441 HD11 ILE A 160      48.525  -5.165  16.569  1.00  0.00           H  
ATOM   2442 HD12 ILE A 160      46.862  -5.490  17.111  1.00  0.00           H  
ATOM   2443 HD13 ILE A 160      48.227  -5.758  18.220  1.00  0.00           H  
ATOM   2444  N   GLY A 161      44.850 -10.303  17.622  1.00 25.63           N  
ANISOU 2444  N   GLY A 161     3191   3232   3313   -694    746    139
ATOM   2445  CA  GLY A 161      44.012 -11.119  18.471  1.00 27.81           C  
ANISOU 2445  CA  GLY A 161     3497   3484   3582   -749    851    156
ATOM   2446  C   GLY A 161      42.929 -10.320  19.168  1.00 27.96           C  
ANISOU 2446  C   GLY A 161     3525   3523   3574   -801    945     59
ATOM   2447  O   GLY A 161      42.215  -9.571  18.528  1.00 27.95           O  
ANISOU 2447  O   GLY A 161     3460   3509   3651   -781    955    -50
ATOM   2448  H   GLY A 161      44.440  -9.541  17.100  1.00  0.00           H  
ATOM   2449  HA3 GLY A 161      44.630 -11.619  19.217  1.00  0.00           H  
ATOM   2450  HA2 GLY A 161      43.553 -11.909  17.876  1.00  0.00           H  
ATOM   2451  N   VAL A 162      42.807 -10.492  20.476  1.00 29.00           N  
ANISOU 2451  N   VAL A 162     3739   3683   3596   -868   1015    101
ATOM   2452  CA  VAL A 162      41.766  -9.815  21.233  1.00 30.01           C  
ANISOU 2452  CA  VAL A 162     3881   3827   3694   -923   1123      9
ATOM   2453  C   VAL A 162      42.315  -8.441  21.601  1.00 28.76           C  
ANISOU 2453  C   VAL A 162     3756   3736   3434   -928   1068    -33
ATOM   2454  O   VAL A 162      43.334  -8.335  22.265  1.00 29.94           O  
ANISOU 2454  O   VAL A 162     3982   3937   3454   -943   1007     44
ATOM   2455  CB  VAL A 162      41.356 -10.586  22.523  1.00 31.51           C  
ANISOU 2455  CB  VAL A 162     4155   4019   3798   -998   1237     70
ATOM   2456  CG1 VAL A 162      40.304  -9.815  23.314  1.00 32.48           C  
ANISOU 2456  CG1 VAL A 162     4294   4160   3887  -1058   1361    -35
ATOM   2457  CG2 VAL A 162      40.854 -11.997  22.215  1.00 31.97           C  
ANISOU 2457  CG2 VAL A 162     4181   4002   3964   -997   1295    121
ATOM   2458  H   VAL A 162      43.444 -11.103  20.967  1.00  0.00           H  
ATOM   2459  HA  VAL A 162      40.888  -9.690  20.599  1.00  0.00           H  
ATOM   2460  HB  VAL A 162      42.242 -10.678  23.151  1.00  0.00           H  
ATOM   2461 HG11 VAL A 162      40.037 -10.377  24.209  1.00  0.00           H  
ATOM   2462 HG12 VAL A 162      40.705  -8.843  23.602  1.00  0.00           H  
ATOM   2463 HG13 VAL A 162      39.417  -9.673  22.697  1.00  0.00           H  
ATOM   2464 HG21 VAL A 162      40.580 -12.497  23.144  1.00  0.00           H  
ATOM   2465 HG22 VAL A 162      39.982 -11.939  21.563  1.00  0.00           H  
ATOM   2466 HG23 VAL A 162      41.642 -12.563  21.718  1.00  0.00           H  
ATOM   2467  N   CYS A 163      41.634  -7.398  21.155  1.00 28.38           N  
ANISOU 2467  N   CYS A 163     3645   3682   3454   -916   1085   -158
ATOM   2468  CA  CYS A 163      42.044  -6.042  21.389  1.00 28.90           C  
ANISOU 2468  CA  CYS A 163     3727   3798   3452   -917   1038   -214
ATOM   2469  C   CYS A 163      41.080  -5.370  22.368  1.00 30.22           C  
ANISOU 2469  C   CYS A 163     3920   3982   3577   -981   1157   -310
ATOM   2470  O   CYS A 163      39.887  -5.322  22.126  1.00 30.42           O  
ANISOU 2470  O   CYS A 163     3882   3963   3712   -988   1246   -400
ATOM   2471  CB  CYS A 163      42.073  -5.285  20.063  1.00 28.30           C  
ANISOU 2471  CB  CYS A 163     3560   3698   3495   -848    959   -280
ATOM   2472  SG  CYS A 163      43.291  -5.921  18.879  1.00 28.23           S  
ANISOU 2472  SG  CYS A 163     3525   3674   3526   -773    826   -178
ATOM   2473  H   CYS A 163      40.786  -7.538  20.625  1.00  0.00           H  
ATOM   2474  HA  CYS A 163      43.045  -6.043  21.820  1.00  0.00           H  
ATOM   2475  HB3 CYS A 163      42.271  -4.230  20.253  1.00  0.00           H  
ATOM   2476  HB2 CYS A 163      41.082  -5.310  19.611  1.00  0.00           H  
ATOM   2477  HG  CYS A 163      43.241  -5.198  17.756  1.00  0.00           H  
ATOM   2478  N   GLY A 164      41.609  -4.872  23.483  1.00 31.42           N  
ANISOU 2478  N   GLY A 164     4165   4199   3572  -1029   1159   -294
ATOM   2479  CA  GLY A 164      40.835  -4.074  24.421  1.00 32.30           C  
ANISOU 2479  CA  GLY A 164     4309   4334   3628  -1089   1266   -396
ATOM   2480  C   GLY A 164      40.877  -2.624  24.002  1.00 31.74           C  
ANISOU 2480  C   GLY A 164     4184   4272   3602  -1062   1216   -504
ATOM   2481  O   GLY A 164      41.939  -2.091  23.711  1.00 32.07           O  
ANISOU 2481  O   GLY A 164     4234   4343   3607  -1030   1095   -471
ATOM   2482  H   GLY A 164      42.580  -5.044  23.702  1.00  0.00           H  
ATOM   2483  HA3 GLY A 164      41.259  -4.176  25.420  1.00  0.00           H  
ATOM   2484  HA2 GLY A 164      39.802  -4.421  24.426  1.00  0.00           H  
ATOM   2485  N   GLN A 165      39.728  -1.971  23.946  1.00 31.04           N  
ANISOU 2485  N   GLN A 165     4035   4150   3606  -1074   1308   -632
ATOM   2486  CA  GLN A 165      39.670  -0.637  23.376  1.00 30.30           C  
ANISOU 2486  CA  GLN A 165     3874   4048   3590  -1039   1258   -733
ATOM   2487  C   GLN A 165      38.861   0.226  24.323  1.00 31.23           C  
ANISOU 2487  C   GLN A 165     4009   4177   3679  -1098   1376   -855
ATOM   2488  O   GLN A 165      37.725  -0.111  24.634  1.00 30.33           O  
ANISOU 2488  O   GLN A 165     3871   4030   3621  -1132   1507   -913
ATOM   2489  CB  GLN A 165      39.047  -0.700  21.982  1.00 29.72           C  
ANISOU 2489  CB  GLN A 165     3679   3903   3708   -972   1228   -770
ATOM   2490  CG  GLN A 165      39.849  -1.581  21.026  1.00 29.89           C  
ANISOU 2490  CG  GLN A 165     3689   3913   3754   -915   1120   -657
ATOM   2491  CD  GLN A 165      39.340  -1.481  19.618  1.00 29.94           C  
ANISOU 2491  CD  GLN A 165     3587   3858   3928   -847   1074   -700
ATOM   2492  OE1 GLN A 165      38.142  -1.677  19.364  1.00 30.69           O  
ANISOU 2492  OE1 GLN A 165     3616   3902   4141   -848   1147   -774
ATOM   2493  NE2 GLN A 165      40.238  -1.181  18.681  1.00 30.25           N  
ANISOU 2493  NE2 GLN A 165     3608   3901   3982   -787    950   -656
ATOM   2494  H   GLN A 165      38.885  -2.400  24.301  1.00  0.00           H  
ATOM   2495  HA  GLN A 165      40.680  -0.235  23.299  1.00  0.00           H  
ATOM   2496  HB3 GLN A 165      38.974   0.307  21.572  1.00  0.00           H  
ATOM   2497  HB2 GLN A 165      38.028  -1.081  22.057  1.00  0.00           H  
ATOM   2498  HG3 GLN A 165      39.796  -2.618  21.358  1.00  0.00           H  
ATOM   2499  HG2 GLN A 165      40.898  -1.286  21.054  1.00  0.00           H  
ATOM   2500 HE22 GLN A 165      39.953  -1.100  17.715  1.00  0.00           H  
ATOM   2501 HE21 GLN A 165      41.204  -1.034  18.936  1.00  0.00           H  
ATOM   2502  N   ILE A 166      39.468   1.312  24.805  1.00 31.70           N  
ANISOU 2502  N   ILE A 166     4108   4282   3654  -1113   1332   -897
ATOM   2503  CA  ILE A 166      38.836   2.195  25.795  1.00 33.76           C  
ANISOU 2503  CA  ILE A 166     4396   4559   3869  -1172   1441  -1019
ATOM   2504  C   ILE A 166      38.530   3.551  25.152  1.00 34.68           C  
ANISOU 2504  C   ILE A 166     4418   4638   4120  -1134   1409  -1138
ATOM   2505  O   ILE A 166      39.430   4.266  24.760  1.00 33.08           O  
ANISOU 2505  O   ILE A 166     4210   4451   3909  -1100   1291  -1123
ATOM   2506  CB  ILE A 166      39.737   2.334  27.037  1.00 34.68           C  
ANISOU 2506  CB  ILE A 166     4648   4761   3768  -1230   1425   -980
ATOM   2507  CG1 ILE A 166      39.921   0.949  27.680  1.00 35.18           C  
ANISOU 2507  CG1 ILE A 166     4805   4853   3706  -1267   1463   -857
ATOM   2508  CG2 ILE A 166      39.130   3.301  28.057  1.00 36.13           C  
ANISOU 2508  CG2 ILE A 166     4867   4966   3895  -1292   1538  -1118
ATOM   2509  CD1 ILE A 166      41.092   0.826  28.632  1.00 35.62           C  
ANISOU 2509  CD1 ILE A 166     4993   4990   3551  -1303   1391   -771
ATOM   2510  H   ILE A 166      40.397   1.553  24.490  1.00  0.00           H  
ATOM   2511  HA  ILE A 166      37.894   1.743  26.105  1.00  0.00           H  
ATOM   2512  HB  ILE A 166      40.711   2.712  26.727  1.00  0.00           H  
ATOM   2513 HG13 ILE A 166      40.014   0.197  26.896  1.00  0.00           H  
ATOM   2514 HG12 ILE A 166      39.004   0.668  28.198  1.00  0.00           H  
ATOM   2515 HG21 ILE A 166      39.789   3.378  28.922  1.00  0.00           H  
ATOM   2516 HG22 ILE A 166      39.013   4.284  27.601  1.00  0.00           H  
ATOM   2517 HG23 ILE A 166      38.156   2.930  28.375  1.00  0.00           H  
ATOM   2518 HD11 ILE A 166      41.133  -0.188  29.030  1.00  0.00           H  
ATOM   2519 HD12 ILE A 166      42.018   1.044  28.100  1.00  0.00           H  
ATOM   2520 HD13 ILE A 166      40.970   1.533  29.453  1.00  0.00           H  
ATOM   2521  N   ILE A 167      37.238   3.873  25.038  1.00 36.85           N  
ANISOU 2521  N   ILE A 167     4614   4857   4530  -1140   1518  -1253
ATOM   2522  CA  ILE A 167      36.758   5.005  24.248  1.00 37.37           C  
ANISOU 2522  CA  ILE A 167     4569   4866   4762  -1093   1488  -1358
ATOM   2523  C   ILE A 167      36.534   6.220  25.159  1.00 38.31           C  
ANISOU 2523  C   ILE A 167     4710   5001   4845  -1140   1558  -1485
ATOM   2524  O   ILE A 167      35.971   6.068  26.228  1.00 39.77           O  
ANISOU 2524  O   ILE A 167     4947   5206   4954  -1209   1694  -1540
ATOM   2525  CB  ILE A 167      35.395   4.670  23.588  1.00 38.56           C  
ANISOU 2525  CB  ILE A 167     4608   4937   5105  -1069   1563  -1420
ATOM   2526  CG1 ILE A 167      35.388   3.258  22.985  1.00 38.75           C  
ANISOU 2526  CG1 ILE A 167     4624   4946   5151  -1045   1539  -1311
ATOM   2527  CG2 ILE A 167      35.032   5.703  22.530  1.00 39.06           C  
ANISOU 2527  CG2 ILE A 167     4555   4938   5348  -1004   1492  -1496
ATOM   2528  CD1 ILE A 167      36.545   2.969  22.052  1.00 37.11           C  
ANISOU 2528  CD1 ILE A 167     4426   4755   4918   -983   1377  -1194
ATOM   2529  H   ILE A 167      36.537   3.322  25.512  1.00  0.00           H  
ATOM   2530  HA  ILE A 167      37.489   5.252  23.478  1.00  0.00           H  
ATOM   2531  HB  ILE A 167      34.631   4.705  24.364  1.00  0.00           H  
ATOM   2532 HG13 ILE A 167      34.449   3.096  22.456  1.00  0.00           H  
ATOM   2533 HG12 ILE A 167      35.380   2.522  23.789  1.00  0.00           H  
ATOM   2534 HG21 ILE A 167      34.072   5.444  22.083  1.00  0.00           H  
ATOM   2535 HG22 ILE A 167      34.964   6.688  22.992  1.00  0.00           H  
ATOM   2536 HG23 ILE A 167      35.800   5.717  21.757  1.00  0.00           H  
ATOM   2537 HD11 ILE A 167      36.461   1.951  21.672  1.00  0.00           H  
ATOM   2538 HD12 ILE A 167      36.523   3.670  21.218  1.00  0.00           H  
ATOM   2539 HD13 ILE A 167      37.485   3.078  22.593  1.00  0.00           H  
ATOM   2540  N   PRO A 168      36.928   7.426  24.719  1.00 36.51           N  
ANISOU 2540  N   PRO A 168     4437   4757   4676  -1105   1472  -1537
ATOM   2541  CA  PRO A 168      36.679   8.620  25.524  1.00 37.95           C  
ANISOU 2541  CA  PRO A 168     4629   4944   4846  -1147   1538  -1669
ATOM   2542  C   PRO A 168      35.248   9.143  25.407  1.00 37.67           C  
ANISOU 2542  C   PRO A 168     4489   4833   4990  -1146   1654  -1810
ATOM   2543  O   PRO A 168      34.494   8.692  24.561  1.00 36.10           O  
ANISOU 2543  O   PRO A 168     4200   4574   4942  -1104   1660  -1803
ATOM   2544  CB  PRO A 168      37.661   9.641  24.933  1.00 36.63           C  
ANISOU 2544  CB  PRO A 168     4439   4774   4703  -1101   1393  -1658
ATOM   2545  CG  PRO A 168      37.725   9.258  23.493  1.00 35.46           C  
ANISOU 2545  CG  PRO A 168     4210   4578   4684  -1019   1292  -1577
ATOM   2546  CD  PRO A 168      37.622   7.758  23.462  1.00 35.73           C  
ANISOU 2546  CD  PRO A 168     4280   4633   4663  -1026   1318  -1476
ATOM   2547  HA  PRO A 168      36.923   8.426  26.568  1.00  0.00           H  
ATOM   2548  HB3 PRO A 168      38.642   9.501  25.387  1.00  0.00           H  
ATOM   2549  HB2 PRO A 168      37.236  10.641  25.021  1.00  0.00           H  
ATOM   2550  HG3 PRO A 168      38.686   9.563  23.080  1.00  0.00           H  
ATOM   2551  HG2 PRO A 168      36.875   9.690  22.965  1.00  0.00           H  
ATOM   2552  HD2 PRO A 168      37.002   7.457  22.618  1.00  0.00           H  
ATOM   2553  HD3 PRO A 168      38.623   7.328  23.479  1.00  0.00           H  
ATOM   2554  N   TRP A 169      34.918  10.138  26.232  1.00 38.93           N  
ANISOU 2554  N   TRP A 169     4657   4993   5140  -1191   1739  -1941
ATOM   2555  CA  TRP A 169      33.563  10.690  26.287  1.00 39.66           C  
ANISOU 2555  CA  TRP A 169     4652   5012   5403  -1198   1865  -2087
ATOM   2556  C   TRP A 169      33.357  11.870  25.345  1.00 38.72           C  
ANISOU 2556  C   TRP A 169     4412   4815   5483  -1132   1784  -2156
ATOM   2557  O   TRP A 169      32.209  12.254  25.081  1.00 39.30           O  
ANISOU 2557  O   TRP A 169     4376   4810   5742  -1117   1857  -2260
ATOM   2558  CB  TRP A 169      33.195  11.105  27.726  1.00 41.15           C  
ANISOU 2558  CB  TRP A 169     4912   5235   5485  -1285   2024  -2206
ATOM   2559  CG  TRP A 169      34.241  11.907  28.387  1.00 41.19           C  
ANISOU 2559  CG  TRP A 169     5008   5303   5338  -1314   1964  -2223
ATOM   2560  CD1 TRP A 169      35.135  11.476  29.325  1.00 41.49           C  
ANISOU 2560  CD1 TRP A 169     5192   5436   5133  -1369   1953  -2158
ATOM   2561  CD2 TRP A 169      34.532  13.292  28.158  1.00 40.74           C  
ANISOU 2561  CD2 TRP A 169     4900   5213   5366  -1289   1898  -2310
ATOM   2562  NE1 TRP A 169      35.967  12.504  29.686  1.00 41.25           N  
ANISOU 2562  NE1 TRP A 169     5203   5437   5033  -1380   1880  -2205
ATOM   2563  CE2 TRP A 169      35.620  13.628  28.986  1.00 40.78           C  
ANISOU 2563  CE2 TRP A 169     5022   5298   5174  -1333   1850  -2299
ATOM   2564  CE3 TRP A 169      33.976  14.278  27.334  1.00 39.91           C  
ANISOU 2564  CE3 TRP A 169     4659   5014   5490  -1233   1871  -2394
ATOM   2565  CZ2 TRP A 169      36.165  14.909  29.019  1.00 40.76           C  
ANISOU 2565  CZ2 TRP A 169     5003   5282   5201  -1325   1782  -2375
ATOM   2566  CZ3 TRP A 169      34.523  15.544  27.354  1.00 40.58           C  
ANISOU 2566  CZ3 TRP A 169     4730   5084   5603  -1224   1805  -2460
ATOM   2567  CH2 TRP A 169      35.607  15.852  28.198  1.00 40.67           C  
ANISOU 2567  CH2 TRP A 169     4858   5175   5419  -1271   1765  -2453
ATOM   2568  H   TRP A 169      35.614  10.536  26.847  1.00  0.00           H  
ATOM   2569  HA  TRP A 169      32.873   9.902  25.984  1.00  0.00           H  
ATOM   2570  HB3 TRP A 169      32.994  10.213  28.320  1.00  0.00           H  
ATOM   2571  HB2 TRP A 169      32.262  11.668  27.713  1.00  0.00           H  
ATOM   2572  HD1 TRP A 169      35.107  10.452  29.667  1.00  0.00           H  
ATOM   2573  HE1 TRP A 169      36.692  12.350  30.372  1.00  0.00           H  
ATOM   2574  HE3 TRP A 169      33.135  14.040  26.699  1.00  0.00           H  
ATOM   2575  HZ2 TRP A 169      36.995  15.126  29.675  1.00  0.00           H  
ATOM   2576  HZ3 TRP A 169      34.120  16.317  26.716  1.00  0.00           H  
ATOM   2577  HH2 TRP A 169      35.998  16.859  28.188  1.00  0.00           H  
ATOM   2578  N   ASN A 170      34.444  12.458  24.850  1.00 37.23           N  
ANISOU 2578  N   ASN A 170     4238   4642   5263  -1093   1637  -2098
ATOM   2579  CA  ASN A 170      34.332  13.658  24.028  1.00 36.36           C  
ANISOU 2579  CA  ASN A 170     4026   4458   5329  -1034   1561  -2157
ATOM   2580  C   ASN A 170      33.794  13.437  22.614  1.00 34.99           C  
ANISOU 2580  C   ASN A 170     3741   4210   5342   -952   1485  -2113
ATOM   2581  O   ASN A 170      33.046  14.270  22.098  1.00 34.63           O  
ANISOU 2581  O   ASN A 170     3589   4083   5486   -914   1484  -2198
ATOM   2582  CB  ASN A 170      35.641  14.477  24.017  1.00 36.11           C  
ANISOU 2582  CB  ASN A 170     4043   4459   5216  -1025   1441  -2121
ATOM   2583  CG  ASN A 170      36.843  13.725  23.441  1.00 34.91           C  
ANISOU 2583  CG  ASN A 170     3949   4359   4954   -994   1307  -1954
ATOM   2584  OD1 ASN A 170      36.797  12.529  23.130  1.00 34.35           O  
ANISOU 2584  OD1 ASN A 170     3897   4309   4843   -983   1301  -1858
ATOM   2585  ND2 ASN A 170      37.930  14.450  23.284  1.00 34.28           N  
ANISOU 2585  ND2 ASN A 170     3891   4294   4837   -979   1201  -1922
ATOM   2586  H   ASN A 170      35.358  12.074  25.042  1.00  0.00           H  
ATOM   2587  HA  ASN A 170      33.596  14.288  24.527  1.00  0.00           H  
ATOM   2588  HB3 ASN A 170      35.871  14.804  25.031  1.00  0.00           H  
ATOM   2589  HB2 ASN A 170      35.487  15.397  23.454  1.00  0.00           H  
ATOM   2590 HD22 ASN A 170      38.768  14.029  22.909  1.00  0.00           H  
ATOM   2591 HD21 ASN A 170      37.926  15.427  23.538  1.00  0.00           H  
ATOM   2592  N   PHE A 171      34.181  12.330  21.986  1.00 34.68           N  
ANISOU 2592  N   PHE A 171     3727   4198   5251   -923   1415  -1982
ATOM   2593  CA  PHE A 171      33.670  11.958  20.661  1.00 33.47           C  
ANISOU 2593  CA  PHE A 171     3480   3983   5252   -848   1342  -1938
ATOM   2594  C   PHE A 171      33.354  10.468  20.685  1.00 33.39           C  
ANISOU 2594  C   PHE A 171     3495   3997   5193   -864   1388  -1871
ATOM   2595  O   PHE A 171      34.080   9.671  20.106  1.00 31.72           O  
ANISOU 2595  O   PHE A 171     3323   3818   4911   -836   1299  -1748
ATOM   2596  CB  PHE A 171      34.682  12.284  19.558  1.00 33.28           C  
ANISOU 2596  CB  PHE A 171     3456   3957   5231   -780   1175  -1836
ATOM   2597  CG  PHE A 171      34.938  13.746  19.409  1.00 33.66           C  
ANISOU 2597  CG  PHE A 171     3468   3967   5354   -759   1127  -1896
ATOM   2598  CD1 PHE A 171      35.927  14.362  20.153  1.00 33.86           C  
ANISOU 2598  CD1 PHE A 171     3566   4041   5257   -798   1115  -1899
ATOM   2599  CD2 PHE A 171      34.172  14.505  18.550  1.00 34.12           C  
ANISOU 2599  CD2 PHE A 171     3417   3936   5611   -701   1091  -1950
ATOM   2600  CE1 PHE A 171      36.140  15.728  20.047  1.00 35.20           C  
ANISOU 2600  CE1 PHE A 171     3698   4167   5508   -782   1077  -1960
ATOM   2601  CE2 PHE A 171      34.373  15.870  18.444  1.00 35.98           C  
ANISOU 2601  CE2 PHE A 171     3616   4126   5927   -683   1052  -2005
ATOM   2602  CZ  PHE A 171      35.358  16.482  19.194  1.00 35.09           C  
ANISOU 2602  CZ  PHE A 171     3574   4059   5697   -724   1049  -2011
ATOM   2603  H   PHE A 171      34.850  11.710  22.421  1.00  0.00           H  
ATOM   2604  HA  PHE A 171      32.750  12.511  20.470  1.00  0.00           H  
ATOM   2605  HB3 PHE A 171      34.327  11.880  18.610  1.00  0.00           H  
ATOM   2606  HB2 PHE A 171      35.621  11.771  19.766  1.00  0.00           H  
ATOM   2607  HD1 PHE A 171      36.541  13.779  20.823  1.00  0.00           H  
ATOM   2608  HD2 PHE A 171      33.406  14.035  17.951  1.00  0.00           H  
ATOM   2609  HE1 PHE A 171      36.916  16.200  20.631  1.00  0.00           H  
ATOM   2610  HE2 PHE A 171      33.760  16.456  17.775  1.00  0.00           H  
ATOM   2611  HZ  PHE A 171      35.518  17.547  19.115  1.00  0.00           H  
ATOM   2612  N   PRO A 172      32.276  10.092  21.385  1.00 33.85           N  
ANISOU 2612  N   PRO A 172     3530   4036   5293   -913   1536  -1955
ATOM   2613  CA  PRO A 172      31.988   8.675  21.668  1.00 34.03           C  
ANISOU 2613  CA  PRO A 172     3590   4085   5255   -945   1607  -1897
ATOM   2614  C   PRO A 172      31.856   7.785  20.442  1.00 33.32           C  
ANISOU 2614  C   PRO A 172     3446   3962   5252   -882   1515  -1813
ATOM   2615  O   PRO A 172      32.476   6.731  20.398  1.00 31.97           O  
ANISOU 2615  O   PRO A 172     3342   3836   4968   -887   1485  -1701
ATOM   2616  CB  PRO A 172      30.672   8.733  22.441  1.00 35.06           C  
ANISOU 2616  CB  PRO A 172     3670   4174   5477   -998   1784  -2027
ATOM   2617  CG  PRO A 172      30.664  10.092  23.060  1.00 35.71           C  
ANISOU 2617  CG  PRO A 172     3750   4251   5567  -1021   1824  -2141
ATOM   2618  CD  PRO A 172      31.306  10.982  22.042  1.00 34.82           C  
ANISOU 2618  CD  PRO A 172     3594   4113   5520   -946   1658  -2112
ATOM   2619  HA  PRO A 172      32.767   8.275  22.318  1.00  0.00           H  
ATOM   2620  HB3 PRO A 172      30.682   7.978  23.227  1.00  0.00           H  
ATOM   2621  HB2 PRO A 172      29.839   8.650  21.743  1.00  0.00           H  
ATOM   2622  HG3 PRO A 172      31.272  10.081  23.965  1.00  0.00           H  
ATOM   2623  HG2 PRO A 172      29.634  10.410  23.220  1.00  0.00           H  
ATOM   2624  HD2 PRO A 172      30.557  11.296  21.315  1.00  0.00           H  
ATOM   2625  HD3 PRO A 172      31.841  11.784  22.551  1.00  0.00           H  
ATOM   2626  N   LEU A 173      31.061   8.223  19.471  1.00 33.82           N  
ANISOU 2626  N   LEU A 173     3389   3947   5513   -823   1468  -1870
ATOM   2627  CA  LEU A 173      30.759   7.440  18.280  1.00 34.54           C  
ANISOU 2627  CA  LEU A 173     3419   4000   5703   -763   1383  -1814
ATOM   2628  C   LEU A 173      31.937   7.474  17.310  1.00 32.59           C  
ANISOU 2628  C   LEU A 173     3214   3783   5386   -702   1218  -1698
ATOM   2629  O   LEU A 173      32.351   6.449  16.796  1.00 30.48           O  
ANISOU 2629  O   LEU A 173     2977   3537   5067   -682   1165  -1602
ATOM   2630  CB  LEU A 173      29.513   8.019  17.626  1.00 36.35           C  
ANISOU 2630  CB  LEU A 173     3509   4135   6166   -721   1380  -1922
ATOM   2631  CG  LEU A 173      28.542   7.220  16.776  1.00 38.01           C  
ANISOU 2631  CG  LEU A 173     3623   4284   6534   -684   1359  -1934
ATOM   2632  CD1 LEU A 173      28.254   5.833  17.338  1.00 39.09           C  
ANISOU 2632  CD1 LEU A 173     3792   4441   6618   -738   1466  -1904
ATOM   2633  CD2 LEU A 173      27.260   8.048  16.710  1.00 38.68           C  
ANISOU 2633  CD2 LEU A 173     3577   4280   6838   -671   1405  -2074
ATOM   2634  H   LEU A 173      30.636   9.137  19.540  1.00  0.00           H  
ATOM   2635  HA  LEU A 173      30.564   6.408  18.570  1.00  0.00           H  
ATOM   2636  HB3 LEU A 173      29.798   8.915  17.074  1.00  0.00           H  
ATOM   2637  HB2 LEU A 173      28.945   8.559  18.384  1.00  0.00           H  
ATOM   2638  HG  LEU A 173      28.951   7.118  15.771  1.00  0.00           H  
ATOM   2639 HD11 LEU A 173      27.553   5.314  16.684  1.00  0.00           H  
ATOM   2640 HD12 LEU A 173      29.182   5.265  17.399  1.00  0.00           H  
ATOM   2641 HD13 LEU A 173      27.820   5.927  18.333  1.00  0.00           H  
ATOM   2642 HD21 LEU A 173      26.518   7.523  16.108  1.00  0.00           H  
ATOM   2643 HD22 LEU A 173      26.871   8.197  17.717  1.00  0.00           H  
ATOM   2644 HD23 LEU A 173      27.475   9.016  16.257  1.00  0.00           H  
ATOM   2645  N   VAL A 174      32.485   8.657  17.072  1.00 31.81           N  
ANISOU 2645  N   VAL A 174     3115   3681   5290   -673   1144  -1708
ATOM   2646  CA  VAL A 174      33.642   8.789  16.188  1.00 30.72           C  
ANISOU 2646  CA  VAL A 174     3016   3568   5086   -619   1000  -1600
ATOM   2647  C   VAL A 174      34.796   7.912  16.672  1.00 30.80           C  
ANISOU 2647  C   VAL A 174     3139   3660   4903   -653    994  -1489
ATOM   2648  O   VAL A 174      35.376   7.132  15.882  1.00 29.09           O  
ANISOU 2648  O   VAL A 174     2943   3458   4649   -614    912  -1387
ATOM   2649  CB  VAL A 174      34.082  10.259  16.053  1.00 31.06           C  
ANISOU 2649  CB  VAL A 174     3046   3593   5159   -597    942  -1632
ATOM   2650  CG1 VAL A 174      35.414  10.373  15.321  1.00 29.74           C  
ANISOU 2650  CG1 VAL A 174     2934   3459   4905   -554    815  -1514
ATOM   2651  CG2 VAL A 174      33.014  11.056  15.325  1.00 31.58           C  
ANISOU 2651  CG2 VAL A 174     2998   3570   5431   -547    917  -1717
ATOM   2652  H   VAL A 174      32.104   9.486  17.504  1.00  0.00           H  
ATOM   2653  HA  VAL A 174      33.348   8.437  15.199  1.00  0.00           H  
ATOM   2654  HB  VAL A 174      34.202  10.676  17.053  1.00  0.00           H  
ATOM   2655 HG11 VAL A 174      35.697  11.423  15.242  1.00  0.00           H  
ATOM   2656 HG12 VAL A 174      36.181   9.831  15.875  1.00  0.00           H  
ATOM   2657 HG13 VAL A 174      35.318   9.947  14.322  1.00  0.00           H  
ATOM   2658 HG21 VAL A 174      33.333  12.094  15.234  1.00  0.00           H  
ATOM   2659 HG22 VAL A 174      32.860  10.635  14.331  1.00  0.00           H  
ATOM   2660 HG23 VAL A 174      32.081  11.011  15.886  1.00  0.00           H  
ATOM   2661  N   MET A 175      35.104   8.003  17.964  1.00 31.34           N  
ANISOU 2661  N   MET A 175     3278   3778   4850   -724   1081  -1509
ATOM   2662  CA  MET A 175      36.227   7.261  18.522  1.00 32.10           C  
ANISOU 2662  CA  MET A 175     3482   3951   4762   -757   1067  -1405
ATOM   2663  C   MET A 175      35.973   5.767  18.604  1.00 29.78           C  
ANISOU 2663  C   MET A 175     3212   3669   4431   -775   1113  -1343
ATOM   2664  O   MET A 175      36.911   4.988  18.482  1.00 28.18           O  
ANISOU 2664  O   MET A 175     3072   3509   4125   -768   1056  -1230
ATOM   2665  CB  MET A 175      36.614   7.785  19.898  1.00 35.44           C  
ANISOU 2665  CB  MET A 175     3982   4426   5057   -829   1137  -1446
ATOM   2666  CG  MET A 175      37.236   9.159  19.876  1.00 37.60           C  
ANISOU 2666  CG  MET A 175     4252   4698   5334   -816   1074  -1483
ATOM   2667  SD  MET A 175      38.850   9.168  19.075  1.00 43.24           S  
ANISOU 2667  SD  MET A 175     5007   5447   5976   -767    913  -1346
ATOM   2668  CE  MET A 175      38.413   9.879  17.496  1.00 41.82           C  
ANISOU 2668  CE  MET A 175     4718   5183   5986   -677    826  -1361
ATOM   2669  H   MET A 175      34.556   8.593  18.573  1.00  0.00           H  
ATOM   2670  HA  MET A 175      37.081   7.413  17.861  1.00  0.00           H  
ATOM   2671  HB3 MET A 175      37.302   7.084  20.371  1.00  0.00           H  
ATOM   2672  HB2 MET A 175      35.734   7.797  20.541  1.00  0.00           H  
ATOM   2673  HG3 MET A 175      37.336   9.528  20.897  1.00  0.00           H  
ATOM   2674  HG2 MET A 175      36.571   9.850  19.358  1.00  0.00           H  
ATOM   2675  HE1 MET A 175      39.304   9.956  16.873  1.00  0.00           H  
ATOM   2676  HE2 MET A 175      37.678   9.244  17.002  1.00  0.00           H  
ATOM   2677  HE3 MET A 175      37.990  10.872  17.649  1.00  0.00           H  
ATOM   2678  N   LEU A 176      34.723   5.379  18.837  1.00 29.03           N  
ANISOU 2678  N   LEU A 176     3064   3534   4431   -798   1219  -1417
ATOM   2679  CA  LEU A 176      34.331   3.976  18.750  1.00 28.60           C  
ANISOU 2679  CA  LEU A 176     3011   3472   4382   -807   1262  -1367
ATOM   2680  C   LEU A 176      34.685   3.469  17.373  1.00 26.90           C  
ANISOU 2680  C   LEU A 176     2761   3235   4223   -733   1134  -1291
ATOM   2681  O   LEU A 176      35.366   2.460  17.249  1.00 26.49           O  
ANISOU 2681  O   LEU A 176     2763   3214   4089   -730   1102  -1188
ATOM   2682  CB  LEU A 176      32.828   3.786  18.999  1.00 29.68           C  
ANISOU 2682  CB  LEU A 176     3067   3549   4658   -834   1387  -1473
ATOM   2683  CG  LEU A 176      32.284   2.377  18.793  1.00 29.91           C  
ANISOU 2683  CG  LEU A 176     3077   3553   4732   -841   1431  -1434
ATOM   2684  CD1 LEU A 176      32.914   1.414  19.784  1.00 29.89           C  
ANISOU 2684  CD1 LEU A 176     3190   3611   4555   -902   1497  -1342
ATOM   2685  CD2 LEU A 176      30.755   2.392  18.912  1.00 30.91           C  
ANISOU 2685  CD2 LEU A 176     3101   3608   5033   -860   1545  -1555
ATOM   2686  H   LEU A 176      34.019   6.061  19.081  1.00  0.00           H  
ATOM   2687  HA  LEU A 176      34.889   3.405  19.492  1.00  0.00           H  
ATOM   2688  HB3 LEU A 176      32.269   4.482  18.373  1.00  0.00           H  
ATOM   2689  HB2 LEU A 176      32.586   4.121  20.008  1.00  0.00           H  
ATOM   2690  HG  LEU A 176      32.546   2.052  17.786  1.00  0.00           H  
ATOM   2691 HD11 LEU A 176      32.514   0.413  19.623  1.00  0.00           H  
ATOM   2692 HD12 LEU A 176      33.995   1.401  19.642  1.00  0.00           H  
ATOM   2693 HD13 LEU A 176      32.686   1.736  20.800  1.00  0.00           H  
ATOM   2694 HD21 LEU A 176      30.369   1.384  18.764  1.00  0.00           H  
ATOM   2695 HD22 LEU A 176      30.471   2.748  19.902  1.00  0.00           H  
ATOM   2696 HD23 LEU A 176      30.338   3.055  18.154  1.00  0.00           H  
ATOM   2697  N   ILE A 177      34.265   4.183  16.334  1.00 26.47           N  
ANISOU 2697  N   ILE A 177     2621   3129   4305   -671   1059  -1340
ATOM   2698  CA  ILE A 177      34.599   3.770  14.949  1.00 26.21           C  
ANISOU 2698  CA  ILE A 177     2563   3078   4316   -597    934  -1272
ATOM   2699  C   ILE A 177      36.104   3.847  14.600  1.00 25.95           C  
ANISOU 2699  C   ILE A 177     2605   3097   4157   -570    833  -1161
ATOM   2700  O   ILE A 177      36.601   3.020  13.837  1.00 24.89           O  
ANISOU 2700  O   ILE A 177     2485   2968   4001   -534    767  -1080
ATOM   2701  CB  ILE A 177      33.752   4.518  13.896  1.00 26.08           C  
ANISOU 2701  CB  ILE A 177     2444   2992   4471   -535    871  -1347
ATOM   2702  CG1 ILE A 177      32.439   3.757  13.631  1.00 26.99           C  
ANISOU 2702  CG1 ILE A 177     2476   3051   4728   -534    919  -1410
ATOM   2703  CG2 ILE A 177      34.477   4.648  12.574  1.00 25.06           C  
ANISOU 2703  CG2 ILE A 177     2319   2862   4338   -459    727  -1273
ATOM   2704  CD1 ILE A 177      31.589   3.568  14.848  1.00 28.30           C  
ANISOU 2704  CD1 ILE A 177     2627   3207   4918   -608   1076  -1488
ATOM   2705  H   ILE A 177      33.713   5.015  16.483  1.00  0.00           H  
ATOM   2706  HA  ILE A 177      34.322   2.719  14.870  1.00  0.00           H  
ATOM   2707  HB  ILE A 177      33.516   5.514  14.272  1.00  0.00           H  
ATOM   2708 HG13 ILE A 177      32.667   2.784  13.195  1.00  0.00           H  
ATOM   2709 HG12 ILE A 177      31.865   4.282  12.867  1.00  0.00           H  
ATOM   2710 HG21 ILE A 177      33.845   5.180  11.863  1.00  0.00           H  
ATOM   2711 HG22 ILE A 177      35.404   5.202  12.720  1.00  0.00           H  
ATOM   2712 HG23 ILE A 177      34.705   3.656  12.185  1.00  0.00           H  
ATOM   2713 HD11 ILE A 177      30.684   3.024  14.579  1.00  0.00           H  
ATOM   2714 HD12 ILE A 177      32.144   3.001  15.595  1.00  0.00           H  
ATOM   2715 HD13 ILE A 177      31.319   4.541  15.258  1.00  0.00           H  
ATOM   2716  N   TRP A 178      36.828   4.837  15.111  1.00 26.63           N  
ANISOU 2716  N   TRP A 178     2731   3214   4170   -587    819  -1162
ATOM   2717  CA  TRP A 178      38.298   4.861  14.907  1.00 28.10           C  
ANISOU 2717  CA  TRP A 178     2985   3450   4241   -570    732  -1057
ATOM   2718  C   TRP A 178      38.995   3.645  15.481  1.00 27.63           C  
ANISOU 2718  C   TRP A 178     3001   3440   4056   -605    754   -964
ATOM   2719  O   TRP A 178      40.049   3.257  14.998  1.00 26.49           O  
ANISOU 2719  O   TRP A 178     2892   3320   3852   -576    678   -868
ATOM   2720  CB  TRP A 178      38.952   6.079  15.546  1.00 29.79           C  
ANISOU 2720  CB  TRP A 178     3230   3689   4398   -594    723  -1080
ATOM   2721  CG  TRP A 178      38.819   7.313  14.807  1.00 31.58           C  
ANISOU 2721  CG  TRP A 178     3401   3873   4725   -547    664  -1126
ATOM   2722  CD1 TRP A 178      37.808   7.676  13.972  1.00 32.15           C  
ANISOU 2722  CD1 TRP A 178     3389   3880   4944   -502    648  -1187
ATOM   2723  CD2 TRP A 178      39.716   8.415  14.863  1.00 34.45           C  
ANISOU 2723  CD2 TRP A 178     3784   4248   5057   -542    610  -1116
ATOM   2724  NE1 TRP A 178      38.029   8.940  13.489  1.00 33.55           N  
ANISOU 2724  NE1 TRP A 178     3538   4027   5180   -467    587  -1208
ATOM   2725  CE2 TRP A 178      39.190   9.423  14.031  1.00 35.18           C  
ANISOU 2725  CE2 TRP A 178     3805   4278   5282   -492    568  -1168
ATOM   2726  CE3 TRP A 178      40.907   8.658  15.561  1.00 37.10           C  
ANISOU 2726  CE3 TRP A 178     4187   4636   5271   -576    591  -1070
ATOM   2727  CZ2 TRP A 178      39.821  10.660  13.863  1.00 37.43           C  
ANISOU 2727  CZ2 TRP A 178     4086   4550   5585   -477    516  -1171
ATOM   2728  CZ3 TRP A 178      41.542   9.882  15.390  1.00 38.55           C  
ANISOU 2728  CZ3 TRP A 178     4362   4808   5475   -562    536  -1081
ATOM   2729  CH2 TRP A 178      41.000  10.865  14.542  1.00 38.38           C  
ANISOU 2729  CH2 TRP A 178     4269   4721   5589   -513    503  -1129
ATOM   2730  H   TRP A 178      36.378   5.572  15.638  1.00  0.00           H  
ATOM   2731  HA  TRP A 178      38.493   4.892  13.835  1.00  0.00           H  
ATOM   2732  HB3 TRP A 178      40.009   5.873  15.716  1.00  0.00           H  
ATOM   2733  HB2 TRP A 178      38.553   6.216  16.551  1.00  0.00           H  
ATOM   2734  HD1 TRP A 178      36.993   6.993  13.782  1.00  0.00           H  
ATOM   2735  HE1 TRP A 178      37.375   9.354  12.840  1.00  0.00           H  
ATOM   2736  HE3 TRP A 178      41.313   7.901  16.216  1.00  0.00           H  
ATOM   2737  HZ2 TRP A 178      39.380  11.408  13.221  1.00  0.00           H  
ATOM   2738  HZ3 TRP A 178      42.465  10.089  15.912  1.00  0.00           H  
ATOM   2739  HH2 TRP A 178      41.532  11.798  14.430  1.00  0.00           H  
ATOM   2740  N   LYS A 179      38.425   3.097  16.551  1.00 28.78           N  
ANISOU 2740  N   LYS A 179     3173   3599   4163   -668    862   -993
ATOM   2741  CA  LYS A 179      38.951   1.918  17.194  1.00 28.99           C  
ANISOU 2741  CA  LYS A 179     3272   3666   4077   -705    892   -905
ATOM   2742  C   LYS A 179      38.493   0.650  16.486  1.00 27.31           C  
ANISOU 2742  C   LYS A 179     3025   3417   3932   -679    896   -867
ATOM   2743  O   LYS A 179      39.317  -0.098  15.992  1.00 26.06           O  
ANISOU 2743  O   LYS A 179     2894   3271   3734   -651    831   -772
ATOM   2744  CB  LYS A 179      38.539   1.901  18.672  1.00 32.03           C  
ANISOU 2744  CB  LYS A 179     3710   4079   4379   -787   1013   -947
ATOM   2745  CG  LYS A 179      39.624   2.394  19.623  1.00 33.27           C  
ANISOU 2745  CG  LYS A 179     3957   4302   4379   -826    990   -910
ATOM   2746  CD  LYS A 179      40.148   3.764  19.266  1.00 34.32           C  
ANISOU 2746  CD  LYS A 179     4067   4437   4535   -797    913   -950
ATOM   2747  CE  LYS A 179      41.003   4.324  20.396  1.00 37.08           C  
ANISOU 2747  CE  LYS A 179     4500   4848   4739   -848    908   -945
ATOM   2748  NZ  LYS A 179      41.506   5.696  20.087  1.00 37.43           N1+
ANISOU 2748  NZ  LYS A 179     4516   4886   4817   -824    837   -990
ATOM   2749  H   LYS A 179      37.590   3.507  16.944  1.00  0.00           H  
ATOM   2750  HA  LYS A 179      40.039   1.961  17.145  1.00  0.00           H  
ATOM   2751  HB3 LYS A 179      38.244   0.890  18.953  1.00  0.00           H  
ATOM   2752  HB2 LYS A 179      37.641   2.505  18.804  1.00  0.00           H  
ATOM   2753  HG3 LYS A 179      40.449   1.682  19.631  1.00  0.00           H  
ATOM   2754  HG2 LYS A 179      39.234   2.410  20.641  1.00  0.00           H  
ATOM   2755  HD3 LYS A 179      39.310   4.435  19.078  1.00  0.00           H  
ATOM   2756  HD2 LYS A 179      40.746   3.698  18.357  1.00  0.00           H  
ATOM   2757  HE3 LYS A 179      41.848   3.660  20.575  1.00  0.00           H  
ATOM   2758  HE2 LYS A 179      40.417   4.351  21.315  1.00  0.00           H  
ATOM   2759  HZ1 LYS A 179      42.066   6.031  20.858  1.00  0.00           H  
ATOM   2760  HZ2 LYS A 179      42.069   5.668  19.249  1.00  0.00           H  
ATOM   2761  HZ3 LYS A 179      40.723   6.318  19.945  1.00  0.00           H  
ATOM   2762  N   ILE A 180      37.186   0.409  16.396  1.00 26.44           N  
ANISOU 2762  N   ILE A 180     2850   3257   3937   -686    969   -947
ATOM   2763  CA  ILE A 180      36.738  -0.870  15.870  1.00 26.03           C  
ANISOU 2763  CA  ILE A 180     2769   3170   3950   -672    981   -917
ATOM   2764  C   ILE A 180      36.946  -1.022  14.357  1.00 24.63           C  
ANISOU 2764  C   ILE A 180     2543   2963   3849   -592    864   -894
ATOM   2765  O   ILE A 180      37.136  -2.118  13.890  1.00 23.04           O  
ANISOU 2765  O   ILE A 180     2347   2752   3655   -575    843   -835
ATOM   2766  CB  ILE A 180      35.287  -1.224  16.279  1.00 27.01           C  
ANISOU 2766  CB  ILE A 180     2835   3245   4180   -710   1101  -1006
ATOM   2767  CG1 ILE A 180      34.260  -0.390  15.499  1.00 27.53           C  
ANISOU 2767  CG1 ILE A 180     2795   3254   4411   -669   1078  -1120
ATOM   2768  CG2 ILE A 180      35.132  -1.065  17.772  1.00 27.63           C  
ANISOU 2768  CG2 ILE A 180     2974   3357   4165   -791   1225  -1027
ATOM   2769  CD1 ILE A 180      32.827  -0.782  15.786  1.00 28.08           C  
ANISOU 2769  CD1 ILE A 180     2789   3266   4613   -701   1189  -1211
ATOM   2770  H   ILE A 180      36.522   1.110  16.691  1.00  0.00           H  
ATOM   2771  HA  ILE A 180      37.372  -1.624  16.336  1.00  0.00           H  
ATOM   2772  HB  ILE A 180      35.118  -2.273  16.036  1.00  0.00           H  
ATOM   2773 HG13 ILE A 180      34.454  -0.484  14.431  1.00  0.00           H  
ATOM   2774 HG12 ILE A 180      34.400   0.666  15.731  1.00  0.00           H  
ATOM   2775 HG21 ILE A 180      34.111  -1.314  18.060  1.00  0.00           H  
ATOM   2776 HG22 ILE A 180      35.826  -1.732  18.283  1.00  0.00           H  
ATOM   2777 HG23 ILE A 180      35.347  -0.034  18.052  1.00  0.00           H  
ATOM   2778 HD11 ILE A 180      32.154  -0.154  15.203  1.00  0.00           H  
ATOM   2779 HD12 ILE A 180      32.674  -1.827  15.515  1.00  0.00           H  
ATOM   2780 HD13 ILE A 180      32.619  -0.648  16.848  1.00  0.00           H  
ATOM   2781  N   GLY A 181      36.924   0.085  13.618  1.00 24.26           N  
ANISOU 2781  N   GLY A 181     2456   2903   3858   -545    791   -938
ATOM   2782  CA  GLY A 181      37.110   0.065  12.174  1.00 23.27           C  
ANISOU 2782  CA  GLY A 181     2295   2753   3792   -469    681   -918
ATOM   2783  C   GLY A 181      38.388  -0.633  11.729  1.00 22.36           C  
ANISOU 2783  C   GLY A 181     2239   2672   3583   -444    615   -803
ATOM   2784  O   GLY A 181      38.335  -1.684  11.078  1.00 21.40           O  
ANISOU 2784  O   GLY A 181     2108   2532   3492   -419    595   -773
ATOM   2785  H   GLY A 181      36.774   0.982  14.057  1.00  0.00           H  
ATOM   2786  HA3 GLY A 181      37.105   1.087  11.795  1.00  0.00           H  
ATOM   2787  HA2 GLY A 181      36.252  -0.418  11.706  1.00  0.00           H  
ATOM   2788  N   PRO A 182      39.537  -0.068  12.083  1.00 22.27           N  
ANISOU 2788  N   PRO A 182     2285   2706   3469   -451    583   -745
ATOM   2789  CA  PRO A 182      40.817  -0.699  11.765  1.00 22.33           C  
ANISOU 2789  CA  PRO A 182     2344   2745   3395   -431    528   -636
ATOM   2790  C   PRO A 182      40.982  -2.079  12.385  1.00 21.74           C  
ANISOU 2790  C   PRO A 182     2305   2679   3273   -467    579   -576
ATOM   2791  O   PRO A 182      41.440  -3.007  11.705  1.00 21.40           O  
ANISOU 2791  O   PRO A 182     2267   2627   3235   -435    542   -516
ATOM   2792  CB  PRO A 182      41.838   0.285  12.339  1.00 22.30           C  
ANISOU 2792  CB  PRO A 182     2384   2783   3302   -448    501   -606
ATOM   2793  CG  PRO A 182      41.123   1.595  12.311  1.00 22.53           C  
ANISOU 2793  CG  PRO A 182     2372   2792   3396   -444    507   -700
ATOM   2794  CD  PRO A 182      39.726   1.265  12.672  1.00 23.07           C  
ANISOU 2794  CD  PRO A 182     2396   2827   3541   -471    588   -784
ATOM   2795  HA  PRO A 182      40.937  -0.765  10.684  1.00  0.00           H  
ATOM   2796  HB3 PRO A 182      42.703   0.333  11.678  1.00  0.00           H  
ATOM   2797  HB2 PRO A 182      42.056   0.016  13.372  1.00  0.00           H  
ATOM   2798  HG3 PRO A 182      41.149   1.999  11.299  1.00  0.00           H  
ATOM   2799  HG2 PRO A 182      41.546   2.254  13.070  1.00  0.00           H  
ATOM   2800  HD2 PRO A 182      39.642   1.194  13.756  1.00  0.00           H  
ATOM   2801  HD3 PRO A 182      39.053   1.971  12.187  1.00  0.00           H  
ATOM   2802  N   ALA A 183      40.589  -2.225  13.647  1.00 22.18           N  
ANISOU 2802  N   ALA A 183     2389   2750   3287   -533    667   -592
ATOM   2803  CA  ALA A 183      40.776  -3.505  14.345  1.00 22.97           C  
ANISOU 2803  CA  ALA A 183     2533   2859   3333   -572    719   -522
ATOM   2804  C   ALA A 183      40.050  -4.650  13.625  1.00 22.86           C  
ANISOU 2804  C   ALA A 183     2471   2792   3421   -550    737   -531
ATOM   2805  O   ALA A 183      40.651  -5.692  13.349  1.00 22.35           O  
ANISOU 2805  O   ALA A 183     2426   2723   3341   -536    713   -452
ATOM   2806  CB  ALA A 183      40.328  -3.412  15.773  1.00 23.88           C  
ANISOU 2806  CB  ALA A 183     2690   2997   3387   -648    820   -546
ATOM   2807  H   ALA A 183      40.158  -1.452  14.134  1.00  0.00           H  
ATOM   2808  HA  ALA A 183      41.842  -3.733  14.344  1.00  0.00           H  
ATOM   2809  HB1 ALA A 183      40.478  -4.373  16.265  1.00  0.00           H  
ATOM   2810  HB2 ALA A 183      40.909  -2.647  16.288  1.00  0.00           H  
ATOM   2811  HB3 ALA A 183      39.271  -3.148  15.806  1.00  0.00           H  
ATOM   2812  N   LEU A 184      38.792  -4.415  13.269  1.00 22.54           N  
ANISOU 2812  N   LEU A 184     2361   2708   3495   -544    770   -631
ATOM   2813  CA  LEU A 184      37.992  -5.400  12.547  1.00 22.82           C  
ANISOU 2813  CA  LEU A 184     2339   2688   3644   -524    780   -659
ATOM   2814  C   LEU A 184      38.428  -5.604  11.089  1.00 22.24           C  
ANISOU 2814  C   LEU A 184     2241   2598   3609   -449    672   -642
ATOM   2815  O   LEU A 184      38.386  -6.732  10.554  1.00 21.36           O  
ANISOU 2815  O   LEU A 184     2116   2457   3542   -431    664   -619
ATOM   2816  CB  LEU A 184      36.511  -4.990  12.602  1.00 23.53           C  
ANISOU 2816  CB  LEU A 184     2352   2732   3855   -538    840   -780
ATOM   2817  CG  LEU A 184      35.911  -4.963  14.019  1.00 24.73           C  
ANISOU 2817  CG  LEU A 184     2523   2890   3981   -617    972   -808
ATOM   2818  CD1 LEU A 184      34.508  -4.372  14.041  1.00 25.75           C  
ANISOU 2818  CD1 LEU A 184     2567   2973   4244   -628   1031   -936
ATOM   2819  CD2 LEU A 184      35.894  -6.360  14.610  1.00 24.89           C  
ANISOU 2819  CD2 LEU A 184     2576   2899   3982   -660   1048   -743
ATOM   2820  H   LEU A 184      38.359  -3.531  13.497  1.00  0.00           H  
ATOM   2821  HA  LEU A 184      38.093  -6.355  13.063  1.00  0.00           H  
ATOM   2822  HB3 LEU A 184      35.926  -5.663  11.975  1.00  0.00           H  
ATOM   2823  HB2 LEU A 184      36.390  -4.010  12.140  1.00  0.00           H  
ATOM   2824  HG  LEU A 184      36.550  -4.340  14.644  1.00  0.00           H  
ATOM   2825 HD11 LEU A 184      34.128  -4.375  15.063  1.00  0.00           H  
ATOM   2826 HD12 LEU A 184      34.539  -3.348  13.668  1.00  0.00           H  
ATOM   2827 HD13 LEU A 184      33.852  -4.969  13.408  1.00  0.00           H  
ATOM   2828 HD21 LEU A 184      35.467  -6.326  15.612  1.00  0.00           H  
ATOM   2829 HD22 LEU A 184      35.290  -7.014  13.981  1.00  0.00           H  
ATOM   2830 HD23 LEU A 184      36.912  -6.745  14.662  1.00  0.00           H  
ATOM   2831  N   SER A 185      38.822  -4.522  10.426  1.00 21.78           N  
ANISOU 2831  N   SER A 185     2179   2557   3538   -405    594   -656
ATOM   2832  CA  SER A 185      39.280  -4.608   9.052  1.00 21.27           C  
ANISOU 2832  CA  SER A 185     2104   2483   3492   -335    497   -637
ATOM   2833  C   SER A 185      40.466  -5.572   8.965  1.00 20.36           C  
ANISOU 2833  C   SER A 185     2040   2388   3305   -327    479   -533
ATOM   2834  O   SER A 185      40.535  -6.361   8.035  1.00 19.29           O  
ANISOU 2834  O   SER A 185     1891   2228   3208   -288    442   -524
ATOM   2835  CB  SER A 185      39.660  -3.221   8.534  1.00 21.55           C  
ANISOU 2835  CB  SER A 185     2142   2537   3507   -297    428   -650
ATOM   2836  OG  SER A 185      40.021  -3.238   7.155  1.00 21.82           O  
ANISOU 2836  OG  SER A 185     2171   2562   3555   -230    341   -634
ATOM   2837  H   SER A 185      38.806  -3.619  10.878  1.00  0.00           H  
ATOM   2838  HA  SER A 185      38.468  -4.998   8.438  1.00  0.00           H  
ATOM   2839  HB3 SER A 185      40.491  -2.830   9.121  1.00  0.00           H  
ATOM   2840  HB2 SER A 185      38.824  -2.537   8.681  1.00  0.00           H  
ATOM   2841  HG  SER A 185      40.251  -2.350   6.873  1.00  0.00           H  
ATOM   2842  N   CYS A 186      41.354  -5.516   9.954  1.00 21.05           N  
ANISOU 2842  N   CYS A 186     2185   2517   3295   -366    503   -461
ATOM   2843  CA  CYS A 186      42.546  -6.371  10.018  1.00 22.23           C  
ANISOU 2843  CA  CYS A 186     2380   2683   3382   -361    484   -356
ATOM   2844  C   CYS A 186      42.258  -7.769  10.544  1.00 22.11           C  
ANISOU 2844  C   CYS A 186     2370   2641   3387   -395    546   -323
ATOM   2845  O   CYS A 186      43.141  -8.630  10.489  1.00 22.52           O  
ANISOU 2845  O   CYS A 186     2450   2694   3412   -386    528   -239
ATOM   2846  CB  CYS A 186      43.619  -5.748  10.909  1.00 23.44           C  
ANISOU 2846  CB  CYS A 186     2588   2888   3427   -389    473   -291
ATOM   2847  SG  CYS A 186      44.303  -4.230  10.244  1.00 26.31           S  
ANISOU 2847  SG  CYS A 186     2950   3278   3769   -348    396   -304
ATOM   2848  H   CYS A 186      41.225  -4.861  10.712  1.00  0.00           H  
ATOM   2849  HA  CYS A 186      42.952  -6.464   9.011  1.00  0.00           H  
ATOM   2850  HB3 CYS A 186      44.422  -6.468  11.066  1.00  0.00           H  
ATOM   2851  HB2 CYS A 186      43.201  -5.554  11.897  1.00  0.00           H  
ATOM   2852  HG  CYS A 186      45.229  -3.754  11.081  1.00  0.00           H  
ATOM   2853  N   GLY A 187      41.061  -7.993  11.100  1.00 20.77           N  
ANISOU 2853  N   GLY A 187     2173   2444   3271   -436    623   -383
ATOM   2854  CA  GLY A 187      40.654  -9.322  11.514  1.00 21.17           C  
ANISOU 2854  CA  GLY A 187     2222   2459   3362   -468    689   -357
ATOM   2855  C   GLY A 187      40.732  -9.668  12.986  1.00 21.42           C  
ANISOU 2855  C   GLY A 187     2309   2509   3317   -538    771   -300
ATOM   2856  O   GLY A 187      40.591 -10.846  13.376  1.00 21.03           O  
ANISOU 2856  O   GLY A 187     2270   2430   3290   -565    824   -252
ATOM   2857  H   GLY A 187      40.418  -7.227  11.240  1.00  0.00           H  
ATOM   2858  HA3 GLY A 187      41.216 -10.061  10.943  1.00  0.00           H  
ATOM   2859  HA2 GLY A 187      39.643  -9.513  11.156  1.00  0.00           H  
ATOM   2860  N   ASN A 188      40.935  -8.650  13.803  1.00 21.26           N  
ANISOU 2860  N   ASN A 188     2328   2539   3209   -569    782   -305
ATOM   2861  CA  ASN A 188      40.905  -8.773  15.259  1.00 22.17           C  
ANISOU 2861  CA  ASN A 188     2506   2682   3235   -640    863   -266
ATOM   2862  C   ASN A 188      39.492  -8.933  15.800  1.00 23.02           C  
ANISOU 2862  C   ASN A 188     2583   2755   3408   -689    979   -343
ATOM   2863  O   ASN A 188      38.520  -8.697  15.088  1.00 22.20           O  
ANISOU 2863  O   ASN A 188     2401   2609   3423   -667    988   -441
ATOM   2864  CB  ASN A 188      41.535  -7.553  15.905  1.00 22.17           C  
ANISOU 2864  CB  ASN A 188     2554   2744   3123   -657    834   -265
ATOM   2865  CG  ASN A 188      42.997  -7.363  15.497  1.00 22.36           C  
ANISOU 2865  CG  ASN A 188     2607   2802   3085   -617    726   -184
ATOM   2866  OD1 ASN A 188      43.886  -7.992  16.050  1.00 23.57           O  
ANISOU 2866  OD1 ASN A 188     2815   2975   3163   -632    708    -84
ATOM   2867  ND2 ASN A 188      43.236  -6.503  14.526  1.00 21.65           N  
ANISOU 2867  ND2 ASN A 188     2478   2714   3032   -565    655   -226
ATOM   2868  H   ASN A 188      41.122  -7.731  13.428  1.00  0.00           H  
ATOM   2869  HA  ASN A 188      41.484  -9.651  15.543  1.00  0.00           H  
ATOM   2870  HB3 ASN A 188      41.470  -7.643  16.989  1.00  0.00           H  
ATOM   2871  HB2 ASN A 188      40.965  -6.664  15.634  1.00  0.00           H  
ATOM   2872 HD22 ASN A 188      44.184  -6.340  14.218  1.00  0.00           H  
ATOM   2873 HD21 ASN A 188      42.471  -6.008  14.091  1.00  0.00           H  
ATOM   2874  N   THR A 189      39.407  -9.362  17.058  1.00 24.18           N  
ANISOU 2874  N   THR A 189     2792   2916   3478   -755   1067   -296
ATOM   2875  CA  THR A 189      38.170  -9.307  17.823  1.00 25.89           C  
ANISOU 2875  CA  THR A 189     2996   3112   3729   -813   1197   -368
ATOM   2876  C   THR A 189      38.380  -8.280  18.919  1.00 26.68           C  
ANISOU 2876  C   THR A 189     3163   3275   3697   -860   1230   -382
ATOM   2877  O   THR A 189      39.520  -8.030  19.333  1.00 26.87           O  
ANISOU 2877  O   THR A 189     3261   3356   3591   -861   1166   -306
ATOM   2878  CB  THR A 189      37.791 -10.663  18.442  1.00 26.67           C  
ANISOU 2878  CB  THR A 189     3118   3171   3842   -860   1294   -305
ATOM   2879  OG1 THR A 189      38.825 -11.126  19.338  1.00 26.66           O  
ANISOU 2879  OG1 THR A 189     3222   3214   3692   -889   1284   -175
ATOM   2880  CG2 THR A 189      37.560 -11.690  17.328  1.00 26.79           C  
ANISOU 2880  CG2 THR A 189     3060   3117   4000   -814   1260   -302
ATOM   2881  H   THR A 189      40.221  -9.744  17.517  1.00  0.00           H  
ATOM   2882  HA  THR A 189      37.362  -8.974  17.172  1.00  0.00           H  
ATOM   2883  HB  THR A 189      36.866 -10.544  19.006  1.00  0.00           H  
ATOM   2884  HG1 THR A 189      38.569 -11.972  19.713  1.00  0.00           H  
ATOM   2885 HG21 THR A 189      37.292 -12.650  17.768  1.00  0.00           H  
ATOM   2886 HG22 THR A 189      36.752 -11.349  16.681  1.00  0.00           H  
ATOM   2887 HG23 THR A 189      38.472 -11.802  16.742  1.00  0.00           H  
ATOM   2888  N   VAL A 190      37.294  -7.683  19.395  1.00 27.50           N  
ANISOU 2888  N   VAL A 190     3240   3369   3840   -899   1330   -486
ATOM   2889  CA  VAL A 190      37.435  -6.563  20.313  1.00 28.33           C  
ANISOU 2889  CA  VAL A 190     3399   3530   3833   -938   1358   -525
ATOM   2890  C   VAL A 190      36.526  -6.667  21.547  1.00 30.61           C  
ANISOU 2890  C   VAL A 190     3725   3819   4085  -1019   1521   -564
ATOM   2891  O   VAL A 190      35.458  -7.278  21.507  1.00 30.10           O  
ANISOU 2891  O   VAL A 190     3606   3695   4133  -1039   1621   -606
ATOM   2892  CB  VAL A 190      37.222  -5.209  19.602  1.00 27.70           C  
ANISOU 2892  CB  VAL A 190     3250   3449   3823   -895   1298   -632
ATOM   2893  CG1 VAL A 190      38.195  -5.050  18.452  1.00 26.53           C  
ANISOU 2893  CG1 VAL A 190     3081   3307   3690   -820   1148   -585
ATOM   2894  CG2 VAL A 190      35.800  -5.062  19.078  1.00 28.49           C  
ANISOU 2894  CG2 VAL A 190     3243   3483   4099   -886   1362   -752
ATOM   2895  H   VAL A 190      36.378  -8.007  19.119  1.00  0.00           H  
ATOM   2896  HA  VAL A 190      38.464  -6.575  20.674  1.00  0.00           H  
ATOM   2897  HB  VAL A 190      37.407  -4.411  20.321  1.00  0.00           H  
ATOM   2898 HG11 VAL A 190      38.028  -4.090  17.964  1.00  0.00           H  
ATOM   2899 HG12 VAL A 190      39.216  -5.092  18.831  1.00  0.00           H  
ATOM   2900 HG13 VAL A 190      38.042  -5.854  17.732  1.00  0.00           H  
ATOM   2901 HG21 VAL A 190      35.692  -4.096  18.585  1.00  0.00           H  
ATOM   2902 HG22 VAL A 190      35.591  -5.859  18.364  1.00  0.00           H  
ATOM   2903 HG23 VAL A 190      35.098  -5.126  19.909  1.00  0.00           H  
ATOM   2904  N   VAL A 191      37.025  -6.060  22.625  1.00 30.93           N  
ANISOU 2904  N   VAL A 191     3860   3926   3964  -1065   1542   -550
ATOM   2905  CA  VAL A 191      36.309  -5.807  23.842  1.00 32.30           C  
ANISOU 2905  CA  VAL A 191     4084   4116   4070  -1142   1689   -603
ATOM   2906  C   VAL A 191      36.419  -4.293  24.069  1.00 32.34           C  
ANISOU 2906  C   VAL A 191     4090   4162   4032  -1143   1665   -702
ATOM   2907  O   VAL A 191      37.512  -3.751  24.283  1.00 31.92           O  
ANISOU 2907  O   VAL A 191     4101   4169   3856  -1134   1567   -659
ATOM   2908  CB  VAL A 191      36.939  -6.597  25.007  1.00 33.79           C  
ANISOU 2908  CB  VAL A 191     4409   4353   4077  -1199   1728   -479
ATOM   2909  CG1 VAL A 191      36.263  -6.265  26.334  1.00 35.16           C  
ANISOU 2909  CG1 VAL A 191     4654   4554   4149  -1283   1885   -534
ATOM   2910  CG2 VAL A 191      36.881  -8.095  24.710  1.00 33.92           C  
ANISOU 2910  CG2 VAL A 191     4417   4318   4152  -1192   1743   -376
ATOM   2911  H   VAL A 191      37.982  -5.737  22.625  1.00  0.00           H  
ATOM   2912  HA  VAL A 191      35.263  -6.090  23.724  1.00  0.00           H  
ATOM   2913  HB  VAL A 191      37.988  -6.309  25.082  1.00  0.00           H  
ATOM   2914 HG11 VAL A 191      36.731  -6.839  27.134  1.00  0.00           H  
ATOM   2915 HG12 VAL A 191      36.370  -5.200  26.541  1.00  0.00           H  
ATOM   2916 HG13 VAL A 191      35.205  -6.519  26.277  1.00  0.00           H  
ATOM   2917 HG21 VAL A 191      37.328  -8.647  25.537  1.00  0.00           H  
ATOM   2918 HG22 VAL A 191      35.842  -8.402  24.588  1.00  0.00           H  
ATOM   2919 HG23 VAL A 191      37.432  -8.306  23.793  1.00  0.00           H  
ATOM   2920  N   VAL A 192      35.285  -3.615  23.975  1.00 32.78           N  
ANISOU 2920  N   VAL A 192     4067   4179   4208  -1151   1751   -837
ATOM   2921  CA  VAL A 192      35.225  -2.167  24.000  1.00 33.13           C  
ANISOU 2921  CA  VAL A 192     4085   4241   4261  -1143   1731   -946
ATOM   2922  C   VAL A 192      34.645  -1.707  25.334  1.00 34.67           C  
ANISOU 2922  C   VAL A 192     4340   4463   4367  -1225   1884  -1022
ATOM   2923  O   VAL A 192      33.641  -2.252  25.782  1.00 34.76           O  
ANISOU 2923  O   VAL A 192     4337   4439   4428  -1270   2031  -1056
ATOM   2924  CB  VAL A 192      34.319  -1.673  22.853  1.00 33.21           C  
ANISOU 2924  CB  VAL A 192     3950   4177   4489  -1088   1710  -1051
ATOM   2925  CG1 VAL A 192      34.184  -0.157  22.867  1.00 34.21           C  
ANISOU 2925  CG1 VAL A 192     4041   4310   4645  -1078   1693  -1166
ATOM   2926  CG2 VAL A 192      34.857  -2.142  21.504  1.00 31.97           C  
ANISOU 2926  CG2 VAL A 192     3740   3995   4408  -1008   1564   -982
ATOM   2927  H   VAL A 192      34.408  -4.108  23.881  1.00  0.00           H  
ATOM   2928  HA  VAL A 192      36.227  -1.757  23.876  1.00  0.00           H  
ATOM   2929  HB  VAL A 192      33.328  -2.104  22.993  1.00  0.00           H  
ATOM   2930 HG11 VAL A 192      33.540   0.158  22.046  1.00  0.00           H  
ATOM   2931 HG12 VAL A 192      33.748   0.161  23.814  1.00  0.00           H  
ATOM   2932 HG13 VAL A 192      35.168   0.297  22.751  1.00  0.00           H  
ATOM   2933 HG21 VAL A 192      34.205  -1.784  20.708  1.00  0.00           H  
ATOM   2934 HG22 VAL A 192      35.862  -1.746  21.356  1.00  0.00           H  
ATOM   2935 HG23 VAL A 192      34.889  -3.231  21.484  1.00  0.00           H  
ATOM   2936  N   LYS A 193      35.267  -0.707  25.964  1.00 35.66           N  
ANISOU 2936  N   LYS A 193     4533   4650   4366  -1245   1854  -1053
ATOM   2937  CA  LYS A 193      34.715  -0.099  27.177  1.00 37.78           C  
ANISOU 2937  CA  LYS A 193     4857   4945   4550  -1319   1997  -1147
ATOM   2938  C   LYS A 193      34.456   1.376  26.879  1.00 37.39           C  
ANISOU 2938  C   LYS A 193     4733   4879   4591  -1295   1973  -1286
ATOM   2939  O   LYS A 193      35.379   2.197  26.891  1.00 35.07           O  
ANISOU 2939  O   LYS A 193     4474   4629   4219  -1278   1865  -1283
ATOM   2940  CB  LYS A 193      35.654  -0.311  28.374  1.00 39.77           C  
ANISOU 2940  CB  LYS A 193     5273   5287   4552  -1376   1994  -1063
ATOM   2941  CG  LYS A 193      35.162   0.237  29.711  1.00 42.49           C  
ANISOU 2941  CG  LYS A 193     5700   5670   4774  -1459   2145  -1154
ATOM   2942  CD  LYS A 193      36.052   1.403  30.149  1.00 43.47           C  
ANISOU 2942  CD  LYS A 193     5885   5859   4771  -1464   2056  -1196
ATOM   2943  CE  LYS A 193      35.436   2.251  31.231  1.00 45.68           C  
ANISOU 2943  CE  LYS A 193     6213   6164   4979  -1534   2199  -1333
ATOM   2944  NZ  LYS A 193      34.568   3.324  30.677  1.00 46.07           N1+
ANISOU 2944  NZ  LYS A 193     6127   6148   5226  -1507   2242  -1493
ATOM   2945  H   LYS A 193      36.142  -0.351  25.606  1.00  0.00           H  
ATOM   2946  HA  LYS A 193      33.761  -0.578  27.399  1.00  0.00           H  
ATOM   2947  HB3 LYS A 193      36.630   0.118  28.146  1.00  0.00           H  
ATOM   2948  HB2 LYS A 193      35.869  -1.374  28.478  1.00  0.00           H  
ATOM   2949  HG3 LYS A 193      35.200  -0.551  30.463  1.00  0.00           H  
ATOM   2950  HG2 LYS A 193      34.134   0.585  29.605  1.00  0.00           H  
ATOM   2951  HD3 LYS A 193      36.281   2.028  29.286  1.00  0.00           H  
ATOM   2952  HD2 LYS A 193      37.011   1.016  30.494  1.00  0.00           H  
ATOM   2953  HE3 LYS A 193      36.226   2.699  31.834  1.00  0.00           H  
ATOM   2954  HE2 LYS A 193      34.850   1.619  31.898  1.00  0.00           H  
ATOM   2955  HZ1 LYS A 193      34.177   3.866  31.434  1.00  0.00           H  
ATOM   2956  HZ2 LYS A 193      35.116   3.927  30.080  1.00  0.00           H  
ATOM   2957  HZ3 LYS A 193      33.820   2.909  30.140  1.00  0.00           H  
ATOM   2958  N   PRO A 194      33.190   1.718  26.565  1.00 37.33           N  
ANISOU 2958  N   PRO A 194     4613   4802   4768  -1290   2070  -1408
ATOM   2959  CA  PRO A 194      32.917   3.131  26.333  1.00 37.72           C  
ANISOU 2959  CA  PRO A 194     4591   4828   4912  -1268   2051  -1538
ATOM   2960  C   PRO A 194      33.048   3.909  27.628  1.00 39.15           C  
ANISOU 2960  C   PRO A 194     4867   5066   4942  -1338   2140  -1612
ATOM   2961  O   PRO A 194      33.087   3.307  28.696  1.00 39.97           O  
ANISOU 2961  O   PRO A 194     5082   5218   4887  -1407   2242  -1576
ATOM   2962  CB  PRO A 194      31.475   3.136  25.807  1.00 38.09           C  
ANISOU 2962  CB  PRO A 194     4498   4782   5190  -1253   2144  -1644
ATOM   2963  CG  PRO A 194      30.887   1.854  26.257  1.00 38.58           C  
ANISOU 2963  CG  PRO A 194     4585   4832   5238  -1300   2270  -1596
ATOM   2964  CD  PRO A 194      32.024   0.878  26.271  1.00 37.74           C  
ANISOU 2964  CD  PRO A 194     4583   4782   4972  -1295   2176  -1429
ATOM   2965  HA  PRO A 194      33.597   3.530  25.580  1.00  0.00           H  
ATOM   2966  HB3 PRO A 194      31.488   3.166  24.717  1.00  0.00           H  
ATOM   2967  HB2 PRO A 194      30.928   3.963  26.259  1.00  0.00           H  
ATOM   2968  HG3 PRO A 194      30.138   1.527  25.536  1.00  0.00           H  
ATOM   2969  HG2 PRO A 194      30.497   1.970  27.268  1.00  0.00           H  
ATOM   2970  HD2 PRO A 194      31.878   0.167  27.084  1.00  0.00           H  
ATOM   2971  HD3 PRO A 194      32.136   0.441  25.279  1.00  0.00           H  
ATOM   2972  N   ALA A 195      33.148   5.229  27.524  1.00 39.80           N  
ANISOU 2972  N   ALA A 195     4909   5141   5070  -1320   2099  -1713
ATOM   2973  CA  ALA A 195      33.269   6.103  28.693  1.00 41.35           C  
ANISOU 2973  CA  ALA A 195     5186   5386   5136  -1383   2176  -1804
ATOM   2974  C   ALA A 195      32.059   5.959  29.613  1.00 44.09           C  
ANISOU 2974  C   ALA A 195     5539   5715   5497  -1454   2396  -1908
ATOM   2975  O   ALA A 195      30.938   5.720  29.143  1.00 43.96           O  
ANISOU 2975  O   ALA A 195     5410   5621   5672  -1440   2479  -1964
ATOM   2976  CB  ALA A 195      33.430   7.541  28.230  1.00 40.56           C  
ANISOU 2976  CB  ALA A 195     5013   5258   5138  -1342   2096  -1904
ATOM   2977  H   ALA A 195      33.142   5.666  26.613  1.00  0.00           H  
ATOM   2978  HA  ALA A 195      34.162   5.816  29.248  1.00  0.00           H  
ATOM   2979  HB1 ALA A 195      33.520   8.195  29.098  1.00  0.00           H  
ATOM   2980  HB2 ALA A 195      34.326   7.627  27.616  1.00  0.00           H  
ATOM   2981  HB3 ALA A 195      32.559   7.834  27.644  1.00  0.00           H  
ATOM   2982  N   GLU A 196      32.273   6.093  30.922  1.00 47.25           N  
ANISOU 2982  N   GLU A 196     6071   6184   5696  -1532   2492  -1935
ATOM   2983  CA  GLU A 196      31.150   6.007  31.876  1.00 49.88           C  
ANISOU 2983  CA  GLU A 196     6421   6503   6025  -1607   2719  -2039
ATOM   2984  C   GLU A 196      30.095   7.075  31.599  1.00 48.97           C  
ANISOU 2984  C   GLU A 196     6166   6307   6131  -1592   2802  -2219
ATOM   2985  O   GLU A 196      28.911   6.831  31.780  1.00 49.18           O  
ANISOU 2985  O   GLU A 196     6127   6277   6280  -1620   2968  -2297
ATOM   2986  CB  GLU A 196      31.589   6.037  33.359  1.00 53.49           C  
ANISOU 2986  CB  GLU A 196     7059   7055   6208  -1695   2808  -2043
ATOM   2987  CG  GLU A 196      32.631   7.081  33.760  1.00 55.86           C  
ANISOU 2987  CG  GLU A 196     7436   7422   6366  -1699   2695  -2078
ATOM   2988  CD  GLU A 196      34.034   6.495  33.922  1.00 56.80           C  
ANISOU 2988  CD  GLU A 196     7681   7625   6274  -1695   2534  -1913
ATOM   2989  OE1 GLU A 196      34.376   5.548  33.173  1.00 56.82           O  
ANISOU 2989  OE1 GLU A 196     7657   7613   6316  -1649   2440  -1771
ATOM   2990  OE2 GLU A 196      34.786   6.979  34.802  1.00 57.52           O1-
ANISOU 2990  OE2 GLU A 196     7894   7795   6165  -1737   2501  -1929
ATOM   2991  H   GLU A 196      33.208   6.255  31.267  1.00  0.00           H  
ATOM   2992  HA  GLU A 196      30.671   5.042  31.710  1.00  0.00           H  
ATOM   2993  HB3 GLU A 196      31.944   5.048  33.647  1.00  0.00           H  
ATOM   2994  HB2 GLU A 196      30.708   6.149  33.991  1.00  0.00           H  
ATOM   2995  HG3 GLU A 196      32.327   7.556  34.693  1.00  0.00           H  
ATOM   2996  HG2 GLU A 196      32.654   7.875  33.013  1.00  0.00           H  
ATOM   2997  N   GLN A 197      30.531   8.235  31.120  1.00 48.02           N  
ANISOU 2997  N   GLN A 197     5992   6174   6077  -1546   2682  -2280
ATOM   2998  CA  GLN A 197      29.630   9.352  30.820  1.00 47.13           C  
ANISOU 2998  CA  GLN A 197     5744   5979   6183  -1525   2739  -2446
ATOM   2999  C   GLN A 197      28.752   9.095  29.587  1.00 44.99           C  
ANISOU 2999  C   GLN A 197     5302   5606   6185  -1456   2710  -2451
ATOM   3000  O   GLN A 197      27.618   9.559  29.513  1.00 44.51           O  
ANISOU 3000  O   GLN A 197     5125   5467   6320  -1455   2819  -2582
ATOM   3001  CB  GLN A 197      30.440  10.631  30.580  1.00 47.13           C  
ANISOU 3001  CB  GLN A 197     5736   5989   6180  -1490   2601  -2491
ATOM   3002  CG  GLN A 197      31.286  11.092  31.764  1.00 48.57           C  
ANISOU 3002  CG  GLN A 197     6072   6265   6115  -1555   2615  -2515
ATOM   3003  CD  GLN A 197      32.702  10.521  31.779  1.00 48.16           C  
ANISOU 3003  CD  GLN A 197     6142   6301   5856  -1548   2455  -2350
ATOM   3004  OE1 GLN A 197      33.002   9.519  31.120  1.00 46.60           O  
ANISOU 3004  OE1 GLN A 197     5939   6105   5662  -1511   2373  -2207
ATOM   3005  NE2 GLN A 197      33.581  11.165  32.542  1.00 48.88           N  
ANISOU 3005  NE2 GLN A 197     6338   6462   5771  -1584   2409  -2376
ATOM   3006  H   GLN A 197      31.517   8.372  30.949  1.00  0.00           H  
ATOM   3007  HA  GLN A 197      28.980   9.511  31.680  1.00  0.00           H  
ATOM   3008  HB3 GLN A 197      29.766  11.435  30.284  1.00  0.00           H  
ATOM   3009  HB2 GLN A 197      31.082  10.493  29.710  1.00  0.00           H  
ATOM   3010  HG3 GLN A 197      30.781  10.829  32.693  1.00  0.00           H  
ATOM   3011  HG2 GLN A 197      31.335  12.181  31.771  1.00  0.00           H  
ATOM   3012 HE22 GLN A 197      34.536  10.840  32.597  1.00  0.00           H  
ATOM   3013 HE21 GLN A 197      33.294  11.979  33.066  1.00  0.00           H  
ATOM   3014  N   THR A 198      29.275   8.337  28.628  1.00 42.07           N  
ANISOU 3014  N   THR A 198     4916   5236   5830  -1398   2563  -2310
ATOM   3015  CA  THR A 198      28.689   8.276  27.291  1.00 40.70           C  
ANISOU 3015  CA  THR A 198     4587   4973   5901  -1318   2480  -2310
ATOM   3016  C   THR A 198      28.672   6.845  26.726  1.00 40.08           C  
ANISOU 3016  C   THR A 198     4508   4891   5828  -1299   2446  -2179
ATOM   3017  O   THR A 198      29.259   6.591  25.689  1.00 40.00           O  
ANISOU 3017  O   THR A 198     4472   4877   5849  -1232   2281  -2084
ATOM   3018  CB  THR A 198      29.503   9.157  26.315  1.00 38.87           C  
ANISOU 3018  CB  THR A 198     4316   4733   5719  -1240   2279  -2282
ATOM   3019  OG1 THR A 198      30.878   8.767  26.375  1.00 37.29           O  
ANISOU 3019  OG1 THR A 198     4237   4617   5313  -1238   2160  -2144
ATOM   3020  CG2 THR A 198      29.403  10.629  26.675  1.00 39.53           C  
ANISOU 3020  CG2 THR A 198     4370   4796   5853  -1247   2303  -2420
ATOM   3021  H   THR A 198      30.099   7.784  28.815  1.00  0.00           H  
ATOM   3022  HA  THR A 198      27.666   8.650  27.336  1.00  0.00           H  
ATOM   3023  HB  THR A 198      29.131   9.009  25.301  1.00  0.00           H  
ATOM   3024  HG1 THR A 198      31.391   9.309  25.772  1.00  0.00           H  
ATOM   3025 HG21 THR A 198      29.987  11.217  25.967  1.00  0.00           H  
ATOM   3026 HG22 THR A 198      28.360  10.944  26.634  1.00  0.00           H  
ATOM   3027 HG23 THR A 198      29.789  10.784  27.682  1.00  0.00           H  
ATOM   3028  N   PRO A 199      28.007   5.911  27.411  1.00 40.50           N  
ANISOU 3028  N   PRO A 199     4590   4943   5853  -1360   2606  -2176
ATOM   3029  CA  PRO A 199      27.927   4.536  26.890  1.00 39.71           C  
ANISOU 3029  CA  PRO A 199     4480   4829   5777  -1344   2582  -2060
ATOM   3030  C   PRO A 199      26.845   4.290  25.830  1.00 39.25           C  
ANISOU 3030  C   PRO A 199     4252   4668   5991  -1292   2573  -2110
ATOM   3031  O   PRO A 199      26.893   3.265  25.147  1.00 38.16           O  
ANISOU 3031  O   PRO A 199     4093   4513   5893  -1262   2510  -2017
ATOM   3032  CB  PRO A 199      27.597   3.715  28.138  1.00 41.03           C  
ANISOU 3032  CB  PRO A 199     4749   5031   5809  -1437   2774  -2044
ATOM   3033  CG  PRO A 199      26.889   4.670  29.048  1.00 42.50           C  
ANISOU 3033  CG  PRO A 199     4927   5207   6012  -1493   2936  -2202
ATOM   3034  CD  PRO A 199      27.416   6.039  28.756  1.00 41.96           C  
ANISOU 3034  CD  PRO A 199     4836   5148   5958  -1451   2818  -2269
ATOM   3035  HA  PRO A 199      28.899   4.235  26.499  1.00  0.00           H  
ATOM   3036  HB3 PRO A 199      28.523   3.386  28.609  1.00  0.00           H  
ATOM   3037  HB2 PRO A 199      26.920   2.904  27.868  1.00  0.00           H  
ATOM   3038  HG3 PRO A 199      27.106   4.411  30.085  1.00  0.00           H  
ATOM   3039  HG2 PRO A 199      25.819   4.642  28.842  1.00  0.00           H  
ATOM   3040  HD2 PRO A 199      26.586   6.745  28.719  1.00  0.00           H  
ATOM   3041  HD3 PRO A 199      28.200   6.284  29.472  1.00  0.00           H  
ATOM   3042  N   LEU A 200      25.889   5.209  25.693  1.00 39.85           N  
ANISOU 3042  N   LEU A 200     4208   4674   6258  -1280   2630  -2258
ATOM   3043  CA  LEU A 200      24.621   4.929  24.989  1.00 39.69           C  
ANISOU 3043  CA  LEU A 200     4025   4550   6504  -1252   2668  -2329
ATOM   3044  C   LEU A 200      24.745   4.691  23.479  1.00 38.25           C  
ANISOU 3044  C   LEU A 200     3752   4325   6455  -1157   2471  -2269
ATOM   3045  O   LEU A 200      24.224   3.688  22.954  1.00 37.66           O  
ANISOU 3045  O   LEU A 200     3616   4207   6483  -1144   2471  -2236
ATOM   3046  CB  LEU A 200      23.599   6.038  25.291  1.00 40.89           C  
ANISOU 3046  CB  LEU A 200     4069   4635   6829  -1263   2778  -2507
ATOM   3047  CG  LEU A 200      23.178   6.097  26.762  1.00 42.63           C  
ANISOU 3047  CG  LEU A 200     4361   4881   6952  -1363   3012  -2586
ATOM   3048  CD1 LEU A 200      22.182   7.230  27.028  1.00 43.63           C  
ANISOU 3048  CD1 LEU A 200     4374   4937   7266  -1371   3123  -2771
ATOM   3049  CD2 LEU A 200      22.596   4.759  27.199  1.00 43.44           C  
ANISOU 3049  CD2 LEU A 200     4481   4974   7049  -1420   3159  -2543
ATOM   3050  H   LEU A 200      26.019   6.134  26.077  1.00  0.00           H  
ATOM   3051  HA  LEU A 200      24.221   4.010  25.418  1.00  0.00           H  
ATOM   3052  HB3 LEU A 200      22.716   5.896  24.668  1.00  0.00           H  
ATOM   3053  HB2 LEU A 200      24.013   7.002  24.994  1.00  0.00           H  
ATOM   3054  HG  LEU A 200      24.070   6.287  27.359  1.00  0.00           H  
ATOM   3055 HD11 LEU A 200      21.910   7.235  28.084  1.00  0.00           H  
ATOM   3056 HD12 LEU A 200      22.638   8.185  26.766  1.00  0.00           H  
ATOM   3057 HD13 LEU A 200      21.288   7.078  26.424  1.00  0.00           H  
ATOM   3058 HD21 LEU A 200      22.301   4.815  28.247  1.00  0.00           H  
ATOM   3059 HD22 LEU A 200      21.724   4.525  26.589  1.00  0.00           H  
ATOM   3060 HD23 LEU A 200      23.346   3.978  27.075  1.00  0.00           H  
ATOM   3061  N   THR A 201      25.464   5.570  22.777  1.00 37.04           N  
ANISOU 3061  N   THR A 201     3595   4185   6291  -1093   2304  -2251
ATOM   3062  CA  THR A 201      25.610   5.400  21.337  1.00 35.22           C  
ANISOU 3062  CA  THR A 201     3292   3920   6171  -1004   2119  -2194
ATOM   3063  C   THR A 201      26.361   4.101  20.996  1.00 33.74           C  
ANISOU 3063  C   THR A 201     3183   3778   5857   -997   2049  -2044
ATOM   3064  O   THR A 201      26.011   3.428  20.027  1.00 33.45           O  
ANISOU 3064  O   THR A 201     3073   3696   5939   -950   1974  -2016
ATOM   3065  CB  THR A 201      26.231   6.643  20.658  1.00 34.72           C  
ANISOU 3065  CB  THR A 201     3213   3856   6121   -939   1964  -2200
ATOM   3066  OG1 THR A 201      27.453   7.011  21.304  1.00 34.12           O  
ANISOU 3066  OG1 THR A 201     3272   3867   5823   -967   1942  -2139
ATOM   3067  CG2 THR A 201      25.257   7.799  20.722  1.00 35.71           C  
ANISOU 3067  CG2 THR A 201     3222   3906   6439   -930   2018  -2352
ATOM   3068  H   THR A 201      25.905   6.350  23.244  1.00  0.00           H  
ATOM   3069  HA  THR A 201      24.604   5.294  20.932  1.00  0.00           H  
ATOM   3070  HB  THR A 201      26.438   6.411  19.613  1.00  0.00           H  
ATOM   3071  HG1 THR A 201      27.825   7.783  20.871  1.00  0.00           H  
ATOM   3072 HG21 THR A 201      25.698   8.673  20.243  1.00  0.00           H  
ATOM   3073 HG22 THR A 201      24.336   7.528  20.206  1.00  0.00           H  
ATOM   3074 HG23 THR A 201      25.034   8.030  21.764  1.00  0.00           H  
ATOM   3075  N   ALA A 202      27.329   3.707  21.822  1.00 33.19           N  
ANISOU 3075  N   ALA A 202     3258   3794   5557  -1045   2079  -1954
ATOM   3076  CA  ALA A 202      28.052   2.437  21.609  1.00 32.08           C  
ANISOU 3076  CA  ALA A 202     3194   3694   5301  -1043   2025  -1811
ATOM   3077  C   ALA A 202      27.128   1.226  21.656  1.00 33.06           C  
ANISOU 3077  C   ALA A 202     3268   3767   5524  -1072   2131  -1811
ATOM   3078  O   ALA A 202      27.285   0.277  20.878  1.00 31.52           O  
ANISOU 3078  O   ALA A 202     3056   3556   5362  -1036   2051  -1733
ATOM   3079  CB  ALA A 202      29.154   2.261  22.638  1.00 32.51           C  
ANISOU 3079  CB  ALA A 202     3408   3843   5101  -1097   2051  -1722
ATOM   3080  H   ALA A 202      27.582   4.281  22.614  1.00  0.00           H  
ATOM   3081  HA  ALA A 202      28.513   2.472  20.622  1.00  0.00           H  
ATOM   3082  HB1 ALA A 202      29.671   1.318  22.459  1.00  0.00           H  
ATOM   3083  HB2 ALA A 202      29.863   3.085  22.557  1.00  0.00           H  
ATOM   3084  HB3 ALA A 202      28.720   2.253  23.638  1.00  0.00           H  
ATOM   3085  N   LEU A 203      26.178   1.254  22.585  1.00 34.45           N  
ANISOU 3085  N   LEU A 203     3422   3916   5749  -1139   2317  -1902
ATOM   3086  CA  LEU A 203      25.276   0.143  22.754  1.00 35.58           C  
ANISOU 3086  CA  LEU A 203     3518   4007   5991  -1176   2440  -1908
ATOM   3087  C   LEU A 203      24.293   0.093  21.593  1.00 35.05           C  
ANISOU 3087  C   LEU A 203     3281   3844   6190  -1116   2378  -1982
ATOM   3088  O   LEU A 203      23.976  -0.994  21.109  1.00 36.11           O  
ANISOU 3088  O   LEU A 203     3374   3939   6405  -1108   2369  -1940
ATOM   3089  CB  LEU A 203      24.597   0.210  24.124  1.00 37.78           C  
ANISOU 3089  CB  LEU A 203     3832   4288   6233  -1269   2669  -1980
ATOM   3090  CG  LEU A 203      25.598   0.074  25.286  1.00 38.28           C  
ANISOU 3090  CG  LEU A 203     4081   4453   6011  -1331   2722  -1891
ATOM   3091  CD1 LEU A 203      24.914   0.250  26.626  1.00 39.94           C  
ANISOU 3091  CD1 LEU A 203     4334   4668   6172  -1423   2951  -1973
ATOM   3092  CD2 LEU A 203      26.330  -1.264  25.248  1.00 38.04           C  
ANISOU 3092  CD2 LEU A 203     4142   4457   5855  -1338   2678  -1729
ATOM   3093  H   LEU A 203      26.081   2.061  23.184  1.00  0.00           H  
ATOM   3094  HA  LEU A 203      25.869  -0.771  22.724  1.00  0.00           H  
ATOM   3095  HB3 LEU A 203      23.848  -0.579  24.196  1.00  0.00           H  
ATOM   3096  HB2 LEU A 203      24.060   1.154  24.217  1.00  0.00           H  
ATOM   3097  HG  LEU A 203      26.341   0.865  25.183  1.00  0.00           H  
ATOM   3098 HD11 LEU A 203      25.648   0.148  27.425  1.00  0.00           H  
ATOM   3099 HD12 LEU A 203      24.459   1.239  26.675  1.00  0.00           H  
ATOM   3100 HD13 LEU A 203      24.142  -0.511  26.743  1.00  0.00           H  
ATOM   3101 HD21 LEU A 203      27.027  -1.321  26.084  1.00  0.00           H  
ATOM   3102 HD22 LEU A 203      25.607  -2.076  25.322  1.00  0.00           H  
ATOM   3103 HD23 LEU A 203      26.880  -1.352  24.311  1.00  0.00           H  
ATOM   3104  N   HIS A 204      23.853   1.240  21.093  1.00 34.74           N  
ANISOU 3104  N   HIS A 204     3144   3764   6289  -1071   2320  -2086
ATOM   3105  CA  HIS A 204      23.061   1.236  19.867  1.00 34.88           C  
ANISOU 3105  CA  HIS A 204     3009   3696   6545  -1002   2219  -2142
ATOM   3106  C   HIS A 204      23.852   0.653  18.688  1.00 34.17           C  
ANISOU 3106  C   HIS A 204     2941   3625   6413   -931   2024  -2030
ATOM   3107  O   HIS A 204      23.326  -0.165  17.933  1.00 34.09           O  
ANISOU 3107  O   HIS A 204     2854   3563   6534   -904   1981  -2028
ATOM   3108  CB  HIS A 204      22.523   2.606  19.472  1.00 35.15           C  
ANISOU 3108  CB  HIS A 204     2938   3681   6735   -957   2169  -2261
ATOM   3109  CG  HIS A 204      21.598   2.543  18.295  1.00 35.31           C  
ANISOU 3109  CG  HIS A 204     2800   3609   7006   -892   2071  -2322
ATOM   3110  ND1 HIS A 204      20.246   2.320  18.423  1.00 36.67           N  
ANISOU 3110  ND1 HIS A 204     2838   3693   7402   -914   2183  -2434
ATOM   3111  CD2 HIS A 204      21.844   2.599  16.965  1.00 34.72           C  
ANISOU 3111  CD2 HIS A 204     2685   3519   6989   -805   1870  -2283
ATOM   3112  CE1 HIS A 204      19.691   2.273  17.226  1.00 36.46           C  
ANISOU 3112  CE1 HIS A 204     2690   3599   7565   -843   2043  -2464
ATOM   3113  NE2 HIS A 204      20.643   2.425  16.322  1.00 35.40           N  
ANISOU 3113  NE2 HIS A 204     2616   3510   7325   -776   1852  -2372
ATOM   3114  H   HIS A 204      24.066   2.110  21.560  1.00  0.00           H  
ATOM   3115  HA  HIS A 204      22.203   0.586  20.036  1.00  0.00           H  
ATOM   3116  HB3 HIS A 204      23.356   3.270  19.243  1.00  0.00           H  
ATOM   3117  HB2 HIS A 204      22.000   3.048  20.320  1.00  0.00           H  
ATOM   3118  HD1 HIS A 204      19.835   2.221  19.340  1.00  0.00           H  
ATOM   3119  HD2 HIS A 204      22.851   2.757  16.608  1.00  0.00           H  
ATOM   3120  HE1 HIS A 204      18.625   2.130  17.130  1.00  0.00           H  
ATOM   3121  N   VAL A 205      25.109   1.062  18.540  1.00 33.72           N  
ANISOU 3121  N   VAL A 205     2989   3643   6178   -904   1911  -1942
ATOM   3122  CA  VAL A 205      25.925   0.544  17.442  1.00 32.64           C  
ANISOU 3122  CA  VAL A 205     2880   3528   5993   -839   1737  -1837
ATOM   3123  C   VAL A 205      26.026  -0.986  17.593  1.00 32.71           C  
ANISOU 3123  C   VAL A 205     2931   3542   5955   -871   1787  -1753
ATOM   3124  O   VAL A 205      25.952  -1.729  16.605  1.00 32.23           O  
ANISOU 3124  O   VAL A 205     2825   3450   5970   -825   1692  -1722
ATOM   3125  CB  VAL A 205      27.315   1.214  17.390  1.00 32.27           C  
ANISOU 3125  CB  VAL A 205     2943   3560   5759   -814   1630  -1753
ATOM   3126  CG1 VAL A 205      28.213   0.542  16.348  1.00 31.12           C  
ANISOU 3126  CG1 VAL A 205     2834   3438   5550   -755   1475  -1639
ATOM   3127  CG2 VAL A 205      27.179   2.703  17.088  1.00 32.39           C  
ANISOU 3127  CG2 VAL A 205     2904   3554   5846   -775   1569  -1834
ATOM   3128  H   VAL A 205      25.502   1.731  19.186  1.00  0.00           H  
ATOM   3129  HA  VAL A 205      25.410   0.759  16.506  1.00  0.00           H  
ATOM   3130  HB  VAL A 205      27.784   1.105  18.368  1.00  0.00           H  
ATOM   3131 HG11 VAL A 205      29.185   1.035  16.334  1.00  0.00           H  
ATOM   3132 HG12 VAL A 205      28.343  -0.510  16.604  1.00  0.00           H  
ATOM   3133 HG13 VAL A 205      27.751   0.622  15.364  1.00  0.00           H  
ATOM   3134 HG21 VAL A 205      28.168   3.159  17.055  1.00  0.00           H  
ATOM   3135 HG22 VAL A 205      26.686   2.835  16.125  1.00  0.00           H  
ATOM   3136 HG23 VAL A 205      26.585   3.180  17.868  1.00  0.00           H  
ATOM   3137  N   ALA A 206      26.164  -1.457  18.828  1.00 32.90           N  
ANISOU 3137  N   ALA A 206     3041   3602   5856   -951   1936  -1720
ATOM   3138  CA  ALA A 206      26.228  -2.898  19.068  1.00 32.98           C  
ANISOU 3138  CA  ALA A 206     3092   3610   5827   -987   1997  -1636
ATOM   3139  C   ALA A 206      25.015  -3.604  18.478  1.00 33.80           C  
ANISOU 3139  C   ALA A 206     3061   3620   6161   -978   2029  -1705
ATOM   3140  O   ALA A 206      25.158  -4.637  17.829  1.00 33.18           O  
ANISOU 3140  O   ALA A 206     2972   3521   6113   -954   1967  -1644
ATOM   3141  CB  ALA A 206      26.346  -3.197  20.548  1.00 34.28           C  
ANISOU 3141  CB  ALA A 206     3361   3817   5844  -1078   2170  -1604
ATOM   3142  H   ALA A 206      26.225  -0.818  19.608  1.00  0.00           H  
ATOM   3143  HA  ALA A 206      27.119  -3.284  18.573  1.00  0.00           H  
ATOM   3144  HB1 ALA A 206      26.392  -4.276  20.699  1.00  0.00           H  
ATOM   3145  HB2 ALA A 206      27.253  -2.737  20.941  1.00  0.00           H  
ATOM   3146  HB3 ALA A 206      25.479  -2.794  21.071  1.00  0.00           H  
ATOM   3147  N   SER A 207      23.823  -3.049  18.700  1.00 33.93           N  
ANISOU 3147  N   SER A 207     2969   3574   6347   -996   2124  -1837
ATOM   3148  CA  SER A 207      22.632  -3.596  18.076  1.00 34.40           C  
ANISOU 3148  CA  SER A 207     2882   3537   6649   -983   2139  -1917
ATOM   3149  C   SER A 207      22.776  -3.679  16.560  1.00 32.71           C  
ANISOU 3149  C   SER A 207     2603   3298   6524   -890   1929  -1907
ATOM   3150  O   SER A 207      22.344  -4.662  15.970  1.00 32.17           O  
ANISOU 3150  O   SER A 207     2473   3179   6570   -878   1904  -1906
ATOM   3151  CB  SER A 207      21.363  -2.820  18.456  1.00 35.93           C  
ANISOU 3151  CB  SER A 207     2955   3664   7032  -1007   2255  -2069
ATOM   3152  OG  SER A 207      21.248  -1.615  17.723  1.00 36.06           O  
ANISOU 3152  OG  SER A 207     2901   3665   7134   -939   2126  -2140
ATOM   3153  H   SER A 207      23.746  -2.244  19.305  1.00  0.00           H  
ATOM   3154  HA  SER A 207      22.512  -4.614  18.446  1.00  0.00           H  
ATOM   3155  HB3 SER A 207      21.381  -2.595  19.522  1.00  0.00           H  
ATOM   3156  HB2 SER A 207      20.488  -3.443  18.270  1.00  0.00           H  
ATOM   3157  HG  SER A 207      20.446  -1.156  17.984  1.00  0.00           H  
ATOM   3158  N   LEU A 208      23.406  -2.681  15.940  1.00 31.68           N  
ANISOU 3158  N   LEU A 208     2494   3205   6336   -828   1783  -1899
ATOM   3159  CA  LEU A 208      23.620  -2.675  14.487  1.00 31.48           C  
ANISOU 3159  CA  LEU A 208     2426   3164   6369   -739   1582  -1883
ATOM   3160  C   LEU A 208      24.700  -3.674  14.036  1.00 31.81           C  
ANISOU 3160  C   LEU A 208     2564   3255   6266   -720   1498  -1753
ATOM   3161  O   LEU A 208      24.671  -4.164  12.906  1.00 32.46           O  
ANISOU 3161  O   LEU A 208     2605   3311   6417   -663   1372  -1745
ATOM   3162  CB  LEU A 208      23.981  -1.273  13.990  1.00 31.05           C  
ANISOU 3162  CB  LEU A 208     2371   3132   6295   -680   1462  -1906
ATOM   3163  CG  LEU A 208      22.973  -0.181  14.364  1.00 32.17           C  
ANISOU 3163  CG  LEU A 208     2412   3220   6590   -690   1530  -2037
ATOM   3164  CD1 LEU A 208      23.409   1.146  13.758  1.00 32.15           C  
ANISOU 3164  CD1 LEU A 208     2411   3232   6571   -626   1394  -2044
ATOM   3165  CD2 LEU A 208      21.570  -0.569  13.912  1.00 33.13           C  
ANISOU 3165  CD2 LEU A 208     2376   3242   6969   -681   1546  -2143
ATOM   3166  H   LEU A 208      23.754  -1.896  16.472  1.00  0.00           H  
ATOM   3167  HA  LEU A 208      22.682  -2.964  14.012  1.00  0.00           H  
ATOM   3168  HB3 LEU A 208      24.104  -1.295  12.907  1.00  0.00           H  
ATOM   3169  HB2 LEU A 208      24.966  -0.999  14.367  1.00  0.00           H  
ATOM   3170  HG  LEU A 208      22.967  -0.077  15.449  1.00  0.00           H  
ATOM   3171 HD11 LEU A 208      22.691   1.921  14.025  1.00  0.00           H  
ATOM   3172 HD12 LEU A 208      24.393   1.415  14.142  1.00  0.00           H  
ATOM   3173 HD13 LEU A 208      23.455   1.053  12.673  1.00  0.00           H  
ATOM   3174 HD21 LEU A 208      20.868   0.219  14.186  1.00  0.00           H  
ATOM   3175 HD22 LEU A 208      21.560  -0.703  12.830  1.00  0.00           H  
ATOM   3176 HD23 LEU A 208      21.277  -1.501  14.396  1.00  0.00           H  
ATOM   3177  N   ILE A 209      25.652  -3.962  14.912  1.00 32.30           N  
ANISOU 3177  N   ILE A 209     2754   3386   6130   -766   1565  -1655
ATOM   3178  CA  ILE A 209      26.692  -4.969  14.635  1.00 31.60           C  
ANISOU 3178  CA  ILE A 209     2757   3338   5910   -755   1504  -1528
ATOM   3179  C   ILE A 209      26.038  -6.348  14.539  1.00 32.56           C  
ANISOU 3179  C   ILE A 209     2827   3399   6144   -779   1565  -1529
ATOM   3180  O   ILE A 209      26.314  -7.116  13.619  1.00 31.26           O  
ANISOU 3180  O   ILE A 209     2652   3219   6003   -736   1465  -1490
ATOM   3181  CB  ILE A 209      27.784  -4.898  15.710  1.00 31.38           C  
ANISOU 3181  CB  ILE A 209     2871   3393   5659   -802   1564  -1429
ATOM   3182  CG1 ILE A 209      28.696  -3.706  15.378  1.00 31.15           C  
ANISOU 3182  CG1 ILE A 209     2889   3421   5524   -756   1446  -1408
ATOM   3183  CG2 ILE A 209      28.555  -6.209  15.825  1.00 31.02           C  
ANISOU 3183  CG2 ILE A 209     2905   3369   5511   -818   1566  -1305
ATOM   3184  CD1 ILE A 209      29.709  -3.362  16.445  1.00 31.83           C  
ANISOU 3184  CD1 ILE A 209     3102   3587   5405   -800   1491  -1335
ATOM   3185  H   ILE A 209      25.680  -3.486  15.802  1.00  0.00           H  
ATOM   3186  HA  ILE A 209      27.145  -4.737  13.671  1.00  0.00           H  
ATOM   3187  HB  ILE A 209      27.304  -4.701  16.669  1.00  0.00           H  
ATOM   3188 HG13 ILE A 209      28.082  -2.830  15.168  1.00  0.00           H  
ATOM   3189 HG12 ILE A 209      29.213  -3.899  14.438  1.00  0.00           H  
ATOM   3190 HG21 ILE A 209      29.318  -6.116  16.597  1.00  0.00           H  
ATOM   3191 HG22 ILE A 209      27.868  -7.013  16.089  1.00  0.00           H  
ATOM   3192 HG23 ILE A 209      29.030  -6.437  14.871  1.00  0.00           H  
ATOM   3193 HD11 ILE A 209      30.305  -2.509  16.120  1.00  0.00           H  
ATOM   3194 HD12 ILE A 209      29.191  -3.111  17.371  1.00  0.00           H  
ATOM   3195 HD13 ILE A 209      30.363  -4.217  16.615  1.00  0.00           H  
ATOM   3196  N   LYS A 210      25.143  -6.640  15.477  1.00 34.54           N  
ANISOU 3196  N   LYS A 210     3041   3610   6471   -850   1736  -1580
ATOM   3197  CA  LYS A 210      24.321  -7.845  15.399  1.00 35.51           C  
ANISOU 3197  CA  LYS A 210     3091   3657   6741   -877   1808  -1601
ATOM   3198  C   LYS A 210      23.452  -7.891  14.134  1.00 35.14           C  
ANISOU 3198  C   LYS A 210     2901   3535   6913   -816   1696  -1700
ATOM   3199  O   LYS A 210      23.411  -8.910  13.456  1.00 34.41           O  
ANISOU 3199  O   LYS A 210     2780   3407   6885   -797   1641  -1679
ATOM   3200  CB  LYS A 210      23.448  -7.966  16.639  1.00 37.78           C  
ANISOU 3200  CB  LYS A 210     3358   3913   7082   -965   2023  -1650
ATOM   3201  CG  LYS A 210      22.521  -9.159  16.614  1.00 39.71           C  
ANISOU 3201  CG  LYS A 210     3517   4069   7500  -1000   2115  -1678
ATOM   3202  CD  LYS A 210      21.772  -9.322  17.918  1.00 41.77           C  
ANISOU 3202  CD  LYS A 210     3776   4302   7790  -1093   2345  -1709
ATOM   3203  CE  LYS A 210      21.049 -10.662  17.936  1.00 43.80           C  
ANISOU 3203  CE  LYS A 210     3967   4475   8199  -1133   2441  -1708
ATOM   3204  NZ  LYS A 210      20.524 -10.978  19.284  1.00 45.40           N1+
ANISOU 3204  NZ  LYS A 210     4202   4660   8389  -1230   2679  -1703
ATOM   3205  H   LYS A 210      25.019  -6.022  16.267  1.00  0.00           H  
ATOM   3206  HA  LYS A 210      24.990  -8.705  15.376  1.00  0.00           H  
ATOM   3207  HB3 LYS A 210      22.862  -7.055  16.759  1.00  0.00           H  
ATOM   3208  HB2 LYS A 210      24.082  -8.019  17.524  1.00  0.00           H  
ATOM   3209  HG3 LYS A 210      23.097 -10.062  16.412  1.00  0.00           H  
ATOM   3210  HG2 LYS A 210      21.808  -9.047  15.798  1.00  0.00           H  
ATOM   3211  HD3 LYS A 210      21.046  -8.516  18.023  1.00  0.00           H  
ATOM   3212  HD2 LYS A 210      22.476  -9.278  18.749  1.00  0.00           H  
ATOM   3213  HE3 LYS A 210      21.735 -11.448  17.620  1.00  0.00           H  
ATOM   3214  HE2 LYS A 210      20.226 -10.640  17.222  1.00  0.00           H  
ATOM   3215  HZ1 LYS A 210      20.052 -11.870  19.261  1.00  0.00           H  
ATOM   3216  HZ2 LYS A 210      21.289 -11.019  19.943  1.00  0.00           H  
ATOM   3217  HZ3 LYS A 210      19.873 -10.260  19.569  1.00  0.00           H  
ATOM   3218  N   GLU A 211      22.732  -6.812  13.837  1.00 35.31           N  
ANISOU 3218  N   GLU A 211     2831   3529   7053   -788   1661  -1809
ATOM   3219  CA  GLU A 211      21.928  -6.721  12.606  1.00 35.58           C  
ANISOU 3219  CA  GLU A 211     2734   3496   7289   -724   1531  -1902
ATOM   3220  C   GLU A 211      22.758  -6.924  11.322  1.00 34.23           C  
ANISOU 3220  C   GLU A 211     2603   3356   7044   -643   1330  -1842
ATOM   3221  O   GLU A 211      22.300  -7.567  10.376  1.00 33.74           O  
ANISOU 3221  O   GLU A 211     2468   3243   7109   -607   1240  -1880
ATOM   3222  CB  GLU A 211      21.205  -5.378  12.531  1.00 37.20           C  
ANISOU 3222  CB  GLU A 211     2851   3674   7608   -700   1511  -2012
ATOM   3223  CG  GLU A 211      20.245  -5.247  11.356  1.00 38.95           C  
ANISOU 3223  CG  GLU A 211     2926   3818   8053   -637   1380  -2115
ATOM   3224  CD  GLU A 211      19.477  -3.933  11.344  1.00 40.60           C  
ANISOU 3224  CD  GLU A 211     3040   3990   8396   -614   1366  -2222
ATOM   3225  OE1 GLU A 211      19.635  -3.087  12.260  1.00 43.37           O  
ANISOU 3225  OE1 GLU A 211     3431   4370   8676   -649   1469  -2230
ATOM   3226  OE2 GLU A 211      18.706  -3.726  10.393  1.00 41.33           O1-
ANISOU 3226  OE2 GLU A 211     3014   4019   8669   -558   1245  -2303
ATOM   3227  H   GLU A 211      22.725  -6.021  14.465  1.00  0.00           H  
ATOM   3228  HA  GLU A 211      21.172  -7.505  12.642  1.00  0.00           H  
ATOM   3229  HB3 GLU A 211      21.940  -4.574  12.488  1.00  0.00           H  
ATOM   3230  HB2 GLU A 211      20.663  -5.207  13.461  1.00  0.00           H  
ATOM   3231  HG3 GLU A 211      19.540  -6.078  11.371  1.00  0.00           H  
ATOM   3232  HG2 GLU A 211      20.799  -5.351  10.423  1.00  0.00           H  
ATOM   3233  N   ALA A 212      23.972  -6.387  11.295  1.00 32.65           N  
ANISOU 3233  N   ALA A 212     2521   3239   6644   -618   1263  -1751
ATOM   3234  CA  ALA A 212      24.819  -6.456  10.095  1.00 31.88           C  
ANISOU 3234  CA  ALA A 212     2469   3175   6467   -543   1083  -1693
ATOM   3235  C   ALA A 212      25.300  -7.873   9.808  1.00 31.50           C  
ANISOU 3235  C   ALA A 212     2463   3126   6380   -548   1074  -1621
ATOM   3236  O   ALA A 212      25.592  -8.220   8.664  1.00 31.33           O  
ANISOU 3236  O   ALA A 212     2439   3102   6362   -488    938  -1611
ATOM   3237  CB  ALA A 212      26.013  -5.524  10.229  1.00 31.63           C  
ANISOU 3237  CB  ALA A 212     2547   3227   6241   -522   1033  -1614
ATOM   3238  H   ALA A 212      24.334  -5.917  12.112  1.00  0.00           H  
ATOM   3239  HA  ALA A 212      24.225  -6.123   9.244  1.00  0.00           H  
ATOM   3240  HB1 ALA A 212      26.628  -5.589   9.331  1.00  0.00           H  
ATOM   3241  HB2 ALA A 212      25.663  -4.500  10.355  1.00  0.00           H  
ATOM   3242  HB3 ALA A 212      26.606  -5.814  11.097  1.00  0.00           H  
ATOM   3243  N   GLY A 213      25.402  -8.681  10.852  1.00 31.50           N  
ANISOU 3243  N   GLY A 213     2505   3126   6336   -619   1221  -1570
ATOM   3244  CA  GLY A 213      25.733 -10.080  10.708  1.00 30.93           C  
ANISOU 3244  CA  GLY A 213     2459   3037   6254   -632   1234  -1506
ATOM   3245  C   GLY A 213      27.160 -10.435  11.102  1.00 29.91           C  
ANISOU 3245  C   GLY A 213     2470   2981   5913   -640   1234  -1364
ATOM   3246  O   GLY A 213      27.662 -11.468  10.662  1.00 28.91           O  
ANISOU 3246  O   GLY A 213     2370   2845   5767   -626   1196  -1305
ATOM   3247  H   GLY A 213      25.247  -8.324  11.784  1.00  0.00           H  
ATOM   3248  HA3 GLY A 213      25.555 -10.389   9.678  1.00  0.00           H  
ATOM   3249  HA2 GLY A 213      25.037 -10.678  11.296  1.00  0.00           H  
ATOM   3250  N   PHE A 214      27.794  -9.636  11.959  1.00 28.51           N  
ANISOU 3250  N   PHE A 214     2376   2870   5586   -665   1279  -1313
ATOM   3251  CA  PHE A 214      29.132  -9.992  12.460  1.00 27.92           C  
ANISOU 3251  CA  PHE A 214     2430   2861   5317   -679   1283  -1177
ATOM   3252  C   PHE A 214      29.035 -11.267  13.274  1.00 28.87           C  
ANISOU 3252  C   PHE A 214     2576   2952   5440   -743   1409  -1117
ATOM   3253  O   PHE A 214      28.043 -11.478  13.980  1.00 29.85           O  
ANISOU 3253  O   PHE A 214     2652   3030   5659   -800   1542  -1170
ATOM   3254  CB  PHE A 214      29.721  -8.884  13.326  1.00 27.92           C  
ANISOU 3254  CB  PHE A 214     2507   2932   5167   -702   1314  -1147
ATOM   3255  CG  PHE A 214      30.223  -7.715  12.542  1.00 26.80           C  
ANISOU 3255  CG  PHE A 214     2370   2829   4983   -637   1180  -1165
ATOM   3256  CD1 PHE A 214      29.353  -6.722  12.110  1.00 26.76           C  
ANISOU 3256  CD1 PHE A 214     2278   2794   5094   -610   1147  -1276
ATOM   3257  CD2 PHE A 214      31.560  -7.612  12.215  1.00 25.54           C  
ANISOU 3257  CD2 PHE A 214     2296   2729   4678   -602   1086  -1069
ATOM   3258  CE1 PHE A 214      29.825  -5.643  11.378  1.00 25.81           C  
ANISOU 3258  CE1 PHE A 214     2166   2704   4937   -550   1025  -1283
ATOM   3259  CE2 PHE A 214      32.031  -6.533  11.491  1.00 25.05           C  
ANISOU 3259  CE2 PHE A 214     2238   2697   4580   -545    972  -1080
ATOM   3260  CZ  PHE A 214      31.164  -5.544  11.077  1.00 24.89           C  
ANISOU 3260  CZ  PHE A 214     2140   2648   4669   -519    941  -1184
ATOM   3261  H   PHE A 214      27.357  -8.780  12.269  1.00  0.00           H  
ATOM   3262  HA  PHE A 214      29.793 -10.165  11.610  1.00  0.00           H  
ATOM   3263  HB3 PHE A 214      30.533  -9.290  13.930  1.00  0.00           H  
ATOM   3264  HB2 PHE A 214      28.970  -8.545  14.040  1.00  0.00           H  
ATOM   3265  HD1 PHE A 214      28.301  -6.787  12.344  1.00  0.00           H  
ATOM   3266  HD2 PHE A 214      32.253  -8.380  12.525  1.00  0.00           H  
ATOM   3267  HE1 PHE A 214      29.141  -4.877  11.043  1.00  0.00           H  
ATOM   3268  HE2 PHE A 214      33.081  -6.463  11.248  1.00  0.00           H  
ATOM   3269  HZ  PHE A 214      31.531  -4.695  10.519  1.00  0.00           H  
ATOM   3270  N   PRO A 215      30.034 -12.152  13.157  1.00 28.36           N  
ANISOU 3270  N   PRO A 215     2584   2907   5284   -733   1372  -1006
ATOM   3271  CA  PRO A 215      29.912 -13.364  13.958  1.00 29.17           C  
ANISOU 3271  CA  PRO A 215     2711   2972   5397   -794   1493   -942
ATOM   3272  C   PRO A 215      29.903 -13.036  15.455  1.00 29.63           C  
ANISOU 3272  C   PRO A 215     2844   3068   5346   -870   1634   -901
ATOM   3273  O   PRO A 215      30.542 -12.077  15.873  1.00 29.76           O  
ANISOU 3273  O   PRO A 215     2929   3157   5221   -869   1609   -877
ATOM   3274  CB  PRO A 215      31.164 -14.167  13.566  1.00 28.34           C  
ANISOU 3274  CB  PRO A 215     2679   2890   5197   -762   1411   -824
ATOM   3275  CG  PRO A 215      31.497 -13.704  12.201  1.00 27.07           C  
ANISOU 3275  CG  PRO A 215     2484   2743   5056   -679   1253   -868
ATOM   3276  CD  PRO A 215      31.149 -12.235  12.195  1.00 26.93           C  
ANISOU 3276  CD  PRO A 215     2446   2761   5025   -666   1227   -946
ATOM   3277  HA  PRO A 215      29.010 -13.911  13.684  1.00  0.00           H  
ATOM   3278  HB3 PRO A 215      30.918 -15.228  13.537  1.00  0.00           H  
ATOM   3279  HB2 PRO A 215      31.981 -13.915  14.242  1.00  0.00           H  
ATOM   3280  HG3 PRO A 215      30.870 -14.227  11.479  1.00  0.00           H  
ATOM   3281  HG2 PRO A 215      32.567 -13.823  12.030  1.00  0.00           H  
ATOM   3282  HD2 PRO A 215      31.996 -11.663  12.575  1.00  0.00           H  
ATOM   3283  HD3 PRO A 215      30.791 -11.954  11.204  1.00  0.00           H  
ATOM   3284  N   PRO A 216      29.181 -13.825  16.265  1.00 30.77           N  
ANISOU 3284  N   PRO A 216     2976   3161   5552   -938   1785   -895
ATOM   3285  CA  PRO A 216      29.194 -13.543  17.699  1.00 31.29           C  
ANISOU 3285  CA  PRO A 216     3126   3266   5494  -1013   1923   -853
ATOM   3286  C   PRO A 216      30.603 -13.601  18.310  1.00 30.47           C  
ANISOU 3286  C   PRO A 216     3167   3244   5166  -1018   1884   -710
ATOM   3287  O   PRO A 216      31.442 -14.452  17.933  1.00 29.05           O  
ANISOU 3287  O   PRO A 216     3023   3061   4951   -991   1810   -611
ATOM   3288  CB  PRO A 216      28.255 -14.605  18.290  1.00 32.51           C  
ANISOU 3288  CB  PRO A 216     3245   3342   5765  -1079   2085   -854
ATOM   3289  CG  PRO A 216      28.091 -15.629  17.253  1.00 32.70           C  
ANISOU 3289  CG  PRO A 216     3190   3293   5939  -1039   2016   -860
ATOM   3290  CD  PRO A 216      28.520 -15.095  15.932  1.00 31.49           C  
ANISOU 3290  CD  PRO A 216     2995   3161   5806   -951   1830   -907
ATOM   3291  HA  PRO A 216      28.770 -12.554  17.873  1.00  0.00           H  
ATOM   3292  HB3 PRO A 216      27.288 -14.152  18.508  1.00  0.00           H  
ATOM   3293  HB2 PRO A 216      28.720 -15.051  19.169  1.00  0.00           H  
ATOM   3294  HG3 PRO A 216      27.044 -15.929  17.201  1.00  0.00           H  
ATOM   3295  HG2 PRO A 216      28.694 -16.501  17.505  1.00  0.00           H  
ATOM   3296  HD2 PRO A 216      29.248 -15.774  15.488  1.00  0.00           H  
ATOM   3297  HD3 PRO A 216      27.640 -14.894  15.321  1.00  0.00           H  
ATOM   3298  N   GLY A 217      30.869 -12.659  19.207  1.00 30.97           N  
ANISOU 3298  N   GLY A 217     3304   3375   5086  -1051   1924   -706
ATOM   3299  CA  GLY A 217      32.156 -12.560  19.893  1.00 30.54           C  
ANISOU 3299  CA  GLY A 217     3385   3402   4816  -1061   1884   -583
ATOM   3300  C   GLY A 217      33.179 -11.673  19.209  1.00 29.02           C  
ANISOU 3300  C   GLY A 217     3210   3271   4544   -995   1721   -576
ATOM   3301  O   GLY A 217      34.201 -11.346  19.805  1.00 29.13           O  
ANISOU 3301  O   GLY A 217     3325   3355   4387  -1004   1683   -495
ATOM   3302  H   GLY A 217      30.167 -11.971  19.441  1.00  0.00           H  
ATOM   3303  HA3 GLY A 217      32.573 -13.559  20.022  1.00  0.00           H  
ATOM   3304  HA2 GLY A 217      31.996 -12.206  20.911  1.00  0.00           H  
ATOM   3305  N   VAL A 218      32.920 -11.276  17.967  1.00 28.23           N  
ANISOU 3305  N   VAL A 218     3015   3143   4566   -929   1622   -658
ATOM   3306  CA  VAL A 218      33.845 -10.402  17.229  1.00 26.77           C  
ANISOU 3306  CA  VAL A 218     2842   3009   4317   -865   1474   -652
ATOM   3307  C   VAL A 218      33.825  -8.980  17.820  1.00 27.07           C  
ANISOU 3307  C   VAL A 218     2906   3101   4276   -883   1490   -711
ATOM   3308  O   VAL A 218      34.869  -8.350  17.944  1.00 26.15           O  
ANISOU 3308  O   VAL A 218     2856   3049   4030   -867   1413   -661
ATOM   3309  CB  VAL A 218      33.551 -10.388  15.714  1.00 26.12           C  
ANISOU 3309  CB  VAL A 218     2662   2884   4379   -790   1365   -719
ATOM   3310  CG1 VAL A 218      34.419  -9.363  14.979  1.00 25.56           C  
ANISOU 3310  CG1 VAL A 218     2605   2863   4242   -727   1228   -718
ATOM   3311  CG2 VAL A 218      33.779 -11.778  15.123  1.00 26.26           C  
ANISOU 3311  CG2 VAL A 218     2667   2855   4455   -769   1338   -658
ATOM   3312  H   VAL A 218      32.071 -11.575  17.508  1.00  0.00           H  
ATOM   3313  HA  VAL A 218      34.851 -10.800  17.364  1.00  0.00           H  
ATOM   3314  HB  VAL A 218      32.505 -10.120  15.569  1.00  0.00           H  
ATOM   3315 HG11 VAL A 218      34.183  -9.383  13.915  1.00  0.00           H  
ATOM   3316 HG12 VAL A 218      34.221  -8.367  15.376  1.00  0.00           H  
ATOM   3317 HG13 VAL A 218      35.471  -9.608  15.122  1.00  0.00           H  
ATOM   3318 HG21 VAL A 218      33.569 -11.758  14.054  1.00  0.00           H  
ATOM   3319 HG22 VAL A 218      34.815 -12.076  15.284  1.00  0.00           H  
ATOM   3320 HG23 VAL A 218      33.116 -12.493  15.609  1.00  0.00           H  
ATOM   3321  N   VAL A 219      32.654  -8.478  18.208  1.00 28.08           N  
ANISOU 3321  N   VAL A 219     2977   3200   4489   -918   1592   -820
ATOM   3322  CA  VAL A 219      32.590  -7.232  18.979  1.00 28.47           C  
ANISOU 3322  CA  VAL A 219     3059   3295   4460   -948   1636   -877
ATOM   3323  C   VAL A 219      31.793  -7.429  20.251  1.00 30.59           C  
ANISOU 3323  C   VAL A 219     3356   3557   4710  -1033   1817   -906
ATOM   3324  O   VAL A 219      30.629  -7.857  20.213  1.00 30.87           O  
ANISOU 3324  O   VAL A 219     3310   3524   4894  -1055   1915   -975
ATOM   3325  CB  VAL A 219      31.946  -6.085  18.195  1.00 28.89           C  
ANISOU 3325  CB  VAL A 219     3012   3323   4638   -902   1583  -1003
ATOM   3326  CG1 VAL A 219      31.999  -4.796  19.012  1.00 29.44           C  
ANISOU 3326  CG1 VAL A 219     3120   3439   4625   -933   1625  -1059
ATOM   3327  CG2 VAL A 219      32.642  -5.886  16.862  1.00 27.80           C  
ANISOU 3327  CG2 VAL A 219     2848   3190   4524   -817   1411   -978
ATOM   3328  H   VAL A 219      31.796  -8.956  17.972  1.00  0.00           H  
ATOM   3329  HA  VAL A 219      33.605  -6.940  19.249  1.00  0.00           H  
ATOM   3330  HB  VAL A 219      30.902  -6.335  18.008  1.00  0.00           H  
ATOM   3331 HG11 VAL A 219      31.538  -3.987  18.445  1.00  0.00           H  
ATOM   3332 HG12 VAL A 219      31.459  -4.936  19.948  1.00  0.00           H  
ATOM   3333 HG13 VAL A 219      33.037  -4.544  19.226  1.00  0.00           H  
ATOM   3334 HG21 VAL A 219      32.168  -5.066  16.323  1.00  0.00           H  
ATOM   3335 HG22 VAL A 219      33.692  -5.649  17.032  1.00  0.00           H  
ATOM   3336 HG23 VAL A 219      32.567  -6.800  16.272  1.00  0.00           H  
ATOM   3337  N   ASN A 220      32.422  -7.089  21.373  1.00 31.34           N  
ANISOU 3337  N   ASN A 220     3565   3719   4620  -1082   1860   -856
ATOM   3338  CA  ASN A 220      31.789  -7.133  22.670  1.00 32.60           C  
ANISOU 3338  CA  ASN A 220     3775   3886   4722  -1166   2034   -880
ATOM   3339  C   ASN A 220      31.919  -5.741  23.293  1.00 33.33           C  
ANISOU 3339  C   ASN A 220     3906   4035   4722  -1186   2048   -955
ATOM   3340  O   ASN A 220      32.971  -5.101  23.188  1.00 32.60           O  
ANISOU 3340  O   ASN A 220     3867   4002   4517  -1156   1929   -918
ATOM   3341  CB  ASN A 220      32.477  -8.187  23.519  1.00 33.10           C  
ANISOU 3341  CB  ASN A 220     3962   3982   4630  -1212   2074   -736
ATOM   3342  CG  ASN A 220      32.597  -9.516  22.798  1.00 32.54           C  
ANISOU 3342  CG  ASN A 220     3857   3857   4648  -1182   2030   -652
ATOM   3343  OD1 ASN A 220      31.660 -10.321  22.785  1.00 32.97           O  
ANISOU 3343  OD1 ASN A 220     3854   3841   4829  -1208   2134   -673
ATOM   3344  ND2 ASN A 220      33.754  -9.745  22.175  1.00 31.32           N  
ANISOU 3344  ND2 ASN A 220     3731   3729   4438  -1127   1877   -561
ATOM   3345  H   ASN A 220      33.384  -6.784  21.340  1.00  0.00           H  
ATOM   3346  HA  ASN A 220      30.735  -7.386  22.555  1.00  0.00           H  
ATOM   3347  HB3 ASN A 220      31.920  -8.326  24.446  1.00  0.00           H  
ATOM   3348  HB2 ASN A 220      33.470  -7.835  23.799  1.00  0.00           H  
ATOM   3349 HD22 ASN A 220      33.896 -10.612  21.677  1.00  0.00           H  
ATOM   3350 HD21 ASN A 220      34.488  -9.052  22.202  1.00  0.00           H  
ATOM   3351  N   ILE A 221      30.848  -5.240  23.884  1.00 34.54           N  
ANISOU 3351  N   ILE A 221     4022   4164   4936  -1233   2192  -1070
ATOM   3352  CA  ILE A 221      30.863  -3.906  24.463  1.00 35.77           C  
ANISOU 3352  CA  ILE A 221     4203   4363   5024  -1252   2217  -1159
ATOM   3353  C   ILE A 221      30.464  -3.970  25.940  1.00 38.39           C  
ANISOU 3353  C   ILE A 221     4628   4724   5234  -1347   2403  -1176
ATOM   3354  O   ILE A 221      29.366  -4.469  26.300  1.00 39.67           O  
ANISOU 3354  O   ILE A 221     4747   4832   5493  -1393   2564  -1224
ATOM   3355  CB  ILE A 221      29.965  -2.934  23.665  1.00 36.29           C  
ANISOU 3355  CB  ILE A 221     4125   4370   5293  -1209   2199  -1306
ATOM   3356  CG1 ILE A 221      30.502  -2.776  22.233  1.00 35.45           C  
ANISOU 3356  CG1 ILE A 221     3953   4248   5268  -1115   2005  -1278
ATOM   3357  CG2 ILE A 221      29.912  -1.568  24.346  1.00 36.45           C  
ANISOU 3357  CG2 ILE A 221     4168   4424   5255  -1235   2243  -1406
ATOM   3358  CD1 ILE A 221      29.510  -2.195  21.246  1.00 35.82           C  
ANISOU 3358  CD1 ILE A 221     3848   4218   5540  -1064   1973  -1399
ATOM   3359  H   ILE A 221      30.000  -5.786  23.939  1.00  0.00           H  
ATOM   3360  HA  ILE A 221      31.886  -3.532  24.411  1.00  0.00           H  
ATOM   3361  HB  ILE A 221      28.956  -3.344  23.619  1.00  0.00           H  
ATOM   3362 HG13 ILE A 221      30.849  -3.743  21.869  1.00  0.00           H  
ATOM   3363 HG12 ILE A 221      31.399  -2.157  22.250  1.00  0.00           H  
ATOM   3364 HG21 ILE A 221      29.275  -0.898  23.769  1.00  0.00           H  
ATOM   3365 HG22 ILE A 221      29.506  -1.678  25.351  1.00  0.00           H  
ATOM   3366 HG23 ILE A 221      30.918  -1.151  24.405  1.00  0.00           H  
ATOM   3367 HD11 ILE A 221      29.976  -2.120  20.263  1.00  0.00           H  
ATOM   3368 HD12 ILE A 221      28.636  -2.843  21.185  1.00  0.00           H  
ATOM   3369 HD13 ILE A 221      29.204  -1.203  21.579  1.00  0.00           H  
ATOM   3370  N   VAL A 222      31.359  -3.488  26.799  1.00 38.60           N  
ANISOU 3370  N   VAL A 222     4783   4835   5047  -1378   2383  -1135
ATOM   3371  CA  VAL A 222      31.178  -3.616  28.251  1.00 40.81           C  
ANISOU 3371  CA  VAL A 222     5182   5158   5162  -1469   2545  -1130
ATOM   3372  C   VAL A 222      31.211  -2.233  28.880  1.00 42.22           C  
ANISOU 3372  C   VAL A 222     5393   5384   5263  -1494   2573  -1244
ATOM   3373  O   VAL A 222      32.287  -1.719  29.196  1.00 41.29           O  
ANISOU 3373  O   VAL A 222     5368   5341   4979  -1489   2469  -1202
ATOM   3374  CB  VAL A 222      32.274  -4.488  28.892  1.00 40.86           C  
ANISOU 3374  CB  VAL A 222     5341   5230   4951  -1495   2499   -961
ATOM   3375  CG1 VAL A 222      32.080  -4.573  30.407  1.00 42.72           C  
ANISOU 3375  CG1 VAL A 222     5714   5516   4999  -1590   2662   -955
ATOM   3376  CG2 VAL A 222      32.275  -5.874  28.272  1.00 40.89           C  
ANISOU 3376  CG2 VAL A 222     5312   5182   5042  -1470   2471   -849
ATOM   3377  H   VAL A 222      32.187  -3.021  26.457  1.00  0.00           H  
ATOM   3378  HA  VAL A 222      30.206  -4.070  28.447  1.00  0.00           H  
ATOM   3379  HB  VAL A 222      33.240  -4.024  28.695  1.00  0.00           H  
ATOM   3380 HG11 VAL A 222      32.865  -5.193  30.840  1.00  0.00           H  
ATOM   3381 HG12 VAL A 222      32.130  -3.573  30.837  1.00  0.00           H  
ATOM   3382 HG13 VAL A 222      31.107  -5.014  30.625  1.00  0.00           H  
ATOM   3383 HG21 VAL A 222      33.055  -6.479  28.735  1.00  0.00           H  
ATOM   3384 HG22 VAL A 222      31.306  -6.346  28.434  1.00  0.00           H  
ATOM   3385 HG23 VAL A 222      32.465  -5.794  27.202  1.00  0.00           H  
ATOM   3386  N   PRO A 223      30.027  -1.621  29.065  1.00 44.99           N  
ANISOU 3386  N   PRO A 223     5662   5687   5743  -1519   2713  -1394
ATOM   3387  CA  PRO A 223      30.020  -0.323  29.734  1.00 46.21           C  
ANISOU 3387  CA  PRO A 223     5849   5881   5826  -1548   2756  -1510
ATOM   3388  C   PRO A 223      30.420  -0.510  31.179  1.00 49.18           C  
ANISOU 3388  C   PRO A 223     6401   6339   5944  -1632   2857  -1466
ATOM   3389  O   PRO A 223      30.258  -1.599  31.719  1.00 49.43           O  
ANISOU 3389  O   PRO A 223     6504   6373   5901  -1679   2953  -1377
ATOM   3390  CB  PRO A 223      28.569   0.153  29.621  1.00 46.90           C  
ANISOU 3390  CB  PRO A 223     5801   5885   6130  -1559   2903  -1673
ATOM   3391  CG  PRO A 223      27.773  -0.996  29.124  1.00 46.44           C  
ANISOU 3391  CG  PRO A 223     5661   5753   6232  -1554   2964  -1636
ATOM   3392  CD  PRO A 223      28.685  -2.087  28.680  1.00 45.12           C  
ANISOU 3392  CD  PRO A 223     5551   5609   5984  -1523   2836  -1465
ATOM   3393  HA  PRO A 223      30.694   0.372  29.234  1.00  0.00           H  
ATOM   3394  HB3 PRO A 223      28.511   0.972  28.904  1.00  0.00           H  
ATOM   3395  HB2 PRO A 223      28.206   0.447  30.606  1.00  0.00           H  
ATOM   3396  HG3 PRO A 223      27.156  -0.674  28.285  1.00  0.00           H  
ATOM   3397  HG2 PRO A 223      27.129  -1.364  29.923  1.00  0.00           H  
ATOM   3398  HD2 PRO A 223      28.449  -3.000  29.227  1.00  0.00           H  
ATOM   3399  HD3 PRO A 223      28.633  -2.182  27.595  1.00  0.00           H  
ATOM   3400  N   GLY A 224      30.956   0.546  31.780  1.00 52.50           N  
ANISOU 3400  N   GLY A 224     6893   6823   6228  -1651   2830  -1526
ATOM   3401  CA  GLY A 224      31.408   0.516  33.168  1.00 55.52           C  
ANISOU 3401  CA  GLY A 224     7454   7293   6344  -1730   2907  -1496
ATOM   3402  C   GLY A 224      32.422   1.615  33.450  1.00 57.06           C  
ANISOU 3402  C   GLY A 224     7717   7562   6399  -1722   2781  -1528
ATOM   3403  O   GLY A 224      32.621   2.523  32.630  1.00 55.06           O  
ANISOU 3403  O   GLY A 224     7364   7283   6273  -1661   2664  -1595
ATOM   3404  H   GLY A 224      31.064   1.414  31.275  1.00  0.00           H  
ATOM   3405  HA3 GLY A 224      31.856  -0.454  33.383  1.00  0.00           H  
ATOM   3406  HA2 GLY A 224      30.551   0.634  33.831  1.00  0.00           H  
ATOM   3407  N   TYR A 225      33.087   1.505  34.599  1.00 59.48           N  
ANISOU 3407  N   TYR A 225     8196   7957   6443  -1783   2797  -1475
ATOM   3408  CA  TYR A 225      34.029   2.524  35.068  1.00 61.01           C  
ANISOU 3408  CA  TYR A 225     8470   8227   6483  -1789   2691  -1515
ATOM   3409  C   TYR A 225      35.488   2.228  34.723  1.00 61.12           C  
ANISOU 3409  C   TYR A 225     8539   8292   6392  -1745   2467  -1367
ATOM   3410  O   TYR A 225      35.906   1.062  34.634  1.00 62.72           O  
ANISOU 3410  O   TYR A 225     8788   8502   6538  -1737   2420  -1210
ATOM   3411  CB  TYR A 225      33.871   2.717  36.579  1.00 62.34           C  
ANISOU 3411  CB  TYR A 225     8797   8466   6421  -1886   2839  -1569
ATOM   3412  CG  TYR A 225      32.571   3.378  36.916  1.00 64.07           C  
ANISOU 3412  CG  TYR A 225     8954   8639   6751  -1926   3048  -1751
ATOM   3413  CD1 TYR A 225      32.461   4.762  36.925  1.00 64.95           C  
ANISOU 3413  CD1 TYR A 225     9010   8743   6922  -1920   3043  -1916
ATOM   3414  CD2 TYR A 225      31.433   2.622  37.194  1.00 65.40           C  
ANISOU 3414  CD2 TYR A 225     9105   8760   6985  -1970   3253  -1760
ATOM   3415  CE1 TYR A 225      31.258   5.380  37.229  1.00 66.65           C  
ANISOU 3415  CE1 TYR A 225     9158   8908   7256  -1955   3238  -2089
ATOM   3416  CE2 TYR A 225      30.227   3.230  37.492  1.00 66.17           C  
ANISOU 3416  CE2 TYR A 225     9131   8806   7201  -2006   3451  -1933
ATOM   3417  CZ  TYR A 225      30.145   4.608  37.507  1.00 66.33           C  
ANISOU 3417  CZ  TYR A 225     9099   8823   7279  -1998   3442  -2098
ATOM   3418  OH  TYR A 225      28.954   5.221  37.797  1.00 67.00           O  
ANISOU 3418  OH  TYR A 225     9107   8852   7498  -2032   3639  -2273
ATOM   3419  H   TYR A 225      32.951   0.694  35.186  1.00  0.00           H  
ATOM   3420  HA  TYR A 225      33.762   3.465  34.587  1.00  0.00           H  
ATOM   3421  HB3 TYR A 225      34.695   3.324  36.955  1.00  0.00           H  
ATOM   3422  HB2 TYR A 225      33.925   1.748  37.076  1.00  0.00           H  
ATOM   3423  HD1 TYR A 225      33.320   5.374  36.693  1.00  0.00           H  
ATOM   3424  HD2 TYR A 225      31.484   1.543  37.179  1.00  0.00           H  
ATOM   3425  HE1 TYR A 225      31.194   6.458  37.248  1.00  0.00           H  
ATOM   3426  HE2 TYR A 225      29.358   2.627  37.711  1.00  0.00           H  
ATOM   3427  HH  TYR A 225      28.283   4.555  37.966  1.00  0.00           H  
ATOM   3428  N   GLY A 226      36.258   3.297  34.524  1.00 60.13           N  
ANISOU 3428  N   GLY A 226     8400   8194   6253  -1715   2331  -1420
ATOM   3429  CA  GLY A 226      37.685   3.181  34.243  1.00 59.19           C  
ANISOU 3429  CA  GLY A 226     8325   8122   6041  -1675   2120  -1298
ATOM   3430  C   GLY A 226      38.393   2.348  35.296  1.00 60.19           C  
ANISOU 3430  C   GLY A 226     8628   8331   5911  -1728   2104  -1170
ATOM   3431  O   GLY A 226      38.953   1.300  34.979  1.00 59.14           O  
ANISOU 3431  O   GLY A 226     8515   8198   5758  -1702   2020  -1012
ATOM   3432  H   GLY A 226      35.857   4.223  34.566  1.00  0.00           H  
ATOM   3433  HA3 GLY A 226      38.130   4.175  34.208  1.00  0.00           H  
ATOM   3434  HA2 GLY A 226      37.826   2.724  33.264  1.00  0.00           H  
ATOM   3435  N   PRO A 227      38.344   2.790  36.570  1.00 62.12           N  
ANISOU 3435  N   PRO A 227     9003   8642   5957  -1805   2189  -1238
ATOM   3436  CA  PRO A 227      39.059   2.088  37.639  1.00 63.26           C  
ANISOU 3436  CA  PRO A 227     9329   8871   5834  -1857   2161  -1117
ATOM   3437  C   PRO A 227      38.697   0.608  37.819  1.00 63.72           C  
ANISOU 3437  C   PRO A 227     9441   8914   5855  -1877   2246   -972
ATOM   3438  O   PRO A 227      39.477  -0.130  38.427  1.00 66.09           O  
ANISOU 3438  O   PRO A 227     9873   9271   5967  -1898   2174   -830
ATOM   3439  CB  PRO A 227      38.679   2.888  38.889  1.00 65.25           C  
ANISOU 3439  CB  PRO A 227     9694   9183   5914  -1940   2289  -1254
ATOM   3440  CG  PRO A 227      38.411   4.259  38.375  1.00 64.27           C  
ANISOU 3440  CG  PRO A 227     9445   9020   5951  -1911   2280  -1431
ATOM   3441  CD  PRO A 227      37.721   4.033  37.066  1.00 62.86           C  
ANISOU 3441  CD  PRO A 227     9085   8739   6058  -1844   2298  -1433
ATOM   3442  HA  PRO A 227      40.132   2.176  37.470  1.00  0.00           H  
ATOM   3443  HB3 PRO A 227      39.529   2.918  39.570  1.00  0.00           H  
ATOM   3444  HB2 PRO A 227      37.764   2.477  39.316  1.00  0.00           H  
ATOM   3445  HG3 PRO A 227      39.358   4.770  38.200  1.00  0.00           H  
ATOM   3446  HG2 PRO A 227      37.733   4.774  39.056  1.00  0.00           H  
ATOM   3447  HD2 PRO A 227      36.660   3.857  37.244  1.00  0.00           H  
ATOM   3448  HD3 PRO A 227      37.961   4.851  36.387  1.00  0.00           H  
ATOM   3449  N   THR A 228      37.540   0.180  37.309  1.00 61.04           N  
ANISOU 3449  N   THR A 228     8999   8494   5699  -1871   2393  -1005
ATOM   3450  CA  THR A 228      37.104  -1.207  37.441  1.00 60.72           C  
ANISOU 3450  CA  THR A 228     8994   8423   5650  -1891   2488   -878
ATOM   3451  C   THR A 228      37.182  -1.960  36.103  1.00 57.52           C  
ANISOU 3451  C   THR A 228     8451   7941   5463  -1811   2394   -788
ATOM   3452  O   THR A 228      37.979  -2.891  35.955  1.00 56.91           O  
ANISOU 3452  O   THR A 228     8418   7874   5331  -1787   2282   -625
ATOM   3453  CB  THR A 228      35.679  -1.276  38.021  1.00 62.80           C  
ANISOU 3453  CB  THR A 228     9260   8654   5946  -1958   2748   -979
ATOM   3454  OG1 THR A 228      34.795  -0.464  37.240  1.00 64.07           O  
ANISOU 3454  OG1 THR A 228     9250   8742   6350  -1925   2808  -1141
ATOM   3455  CG2 THR A 228      35.665  -0.771  39.454  1.00 64.29           C  
ANISOU 3455  CG2 THR A 228     9618   8928   5881  -2045   2853  -1042
ATOM   3456  H   THR A 228      36.938   0.822  36.815  1.00  0.00           H  
ATOM   3457  HA  THR A 228      37.775  -1.703  38.143  1.00  0.00           H  
ATOM   3458  HB  THR A 228      35.332  -2.309  38.000  1.00  0.00           H
[truncated: 488,666 more chars]
