# Supplementary material for: Expansion of the 4-(Diethylamino)benzaldehyde Scaffold to Explore the Impact on Aldehyde Dehydrogenase Activity and Antiproliferative Activity in Prostate Cancer
Source: J Med Chem. 2022 Feb 25;65(5):3833–48. doi: 10.1021/acs.jmedchem.1c01367 (PMC9007462; doi:10.1021/acs.jmedchem.1c01367)
Supplement: Supplementary file 2 — jm1c01367_si_022.csv [file jm1c01367_si_022.csv]

COMPOUND	SMILES
1	O=CC1=CC=C(N(CCC)CCC)C=C1
2	O=CC1=CC=C(N2CCCCC2)C=C1
3	O=CC1=CC=C(N2CCOCC2)C=C1
4	O=CC1=CC=C(N2CCCC2)C=C1
5	O=CC1=CC=C(N2CCN(C)CC2)C=C1
6	O=CC1=CC=C(N2C=CN=C2)C=C1
7	O=CC1=CC(Cl)=C(N(CCC)CCC)C=C1
8	O=CC1=CC(Cl)=C(N2CCCCC2)C=C1
9	O=CC1=CC(Cl)=C(N2CCOCC2)C=C1
10	O=CC1=CC(Cl)=C(N2CCN(C)CC2)C=C1
11	O=CC1=CC(Cl)=C(N(CC)CC)C=C1
12	O=CC1=CC(Cl)=C(N2CCCC2)C=C1
13	O=CC1=CC(Br)=C(N(CC)CC)C=C1
14	O=CC1=CC(Br)=C(N(CCC)CCC)C=C1
15	O=CC1=CC(C)=C(N2CCCCC2)C=C1
16	O=CC1=CC=C(OC(C)C)C=C1
17	O=CC1=CC(OC)=C(N(CCC)CCC)C=C1
18	O=CC1=CC([N+]([O-])=O)=C(N(CCC)CCC)C=C1
19	O=CC1=CC([N+]([O-])=O)=C(N(CC)CC)C=C1
20	O=CC1=CC(C)=C(N(CC)CC)C=C1
21	O=CC1=CC(Br)=C(N2CCN(C)CC2)C=C1
22	O=CC1=CC(Br)=C(N2CCOCC2)C=C1
23	O=CC1=CC(Br)=C(N2CCCCC2)C=C1
24	O=CC1=CC(C)=C(N2CCN(C)CC2)C=C1
25	O=CC1=CC([N+]([O-])=O)=C(N2CCN(C)CC2)C=C1
26	O=CC1=CC(C)=C(N2CCCC2)C=C1
27	O=CC1=CC(C)=C(N2CCOCC2)C=C1
28	O=CC1=CC(OC)=C(N2CCCCC2)C=C1
29	O=CC1=CC(OC)=C(N2CCCC2)C=C1
30	O=CC1=CC(OC)=C(N2CCN(C)CC2)C=C1
31	O=CC1=CC(OC)=C(N2CCOCC2)C=C1
32	O=CC1=CC([N+]([O-])=O)=C(N2CCOCC2)C=C1
33	O=CC1=CC(OC)=C(OC(C)C)C=C1
34	O=CC1=CC([N+]([O-])=O)=C(N2CCCC2)C=C1
35	O=CC1=CC(OC)=C(OC(C)C)C([N+]([O-])=O)=C1
36	O=CC1=CC([N+]([O-])=O)=C(N2CCCCC2)C=C1
37	O=CC1=C(OC)C=C(N(CC)CC)C=C1
38	O=CC1=C(OC)C=C(N(CCC)CCC)C=C1
39	O=CC1=CC([N+]([O-])=O)=C(N2CCNCC2)C=C1
40	O=CC1=CC([N+]([O-])=O)=C(N2CCN(C(OC(C)(C)C)=O)CC2)C=C1
DEAB	O=CC1=CC=C(N(CC)CC)C=C1
